# Supplementary material for: Existing evidence on the effects of climate variability and climate change on ungulates in North America: a systematic map
Source: Environ Evid. 2024 Apr 4;13:8. doi: 10.1186/s13750-024-00331-8 (PMC11378825; doi:10.1186/s13750-024-00331-8)
Supplement: Supplementary file 4 — Additional file 4. Articles excluded during full-text review. [file 13750_2024_331_MOESM4_ESM.xlsx]

## Sheet: Excluded articles
Additional file 4. Articles excluded during full-text review.
Link	Authors	Title	Citation	Reason for rejecting
https://doi.org/10.2307/1382131	Bowyer, R.T. & Rachlow, J.L.	Interannual variation in timing and synchrony of parturition in dalls sheep	Bowyer, R.T. & Rachlow, J.L. (1991). Interannual variation in timing and synchrony of parturition in dalls sheep. Journal of Mammalogy, 72(3), 487-492. https://doi.org/10.2307/1382131	Exposure
http://dx.doi.org/10.22621/cfn.v118i1.880	Telfer, E.S.	Continuing environmental change - an example from nova scotia	Telfer, E.S. (2004). Continuing environmental change - An example from Nova Scotia. Canadian Field-Naturalist, 118(1), 39-44. http://dx.doi.org/10.22621/cfn.v118i1.880	Exposure
https://doi.org/10.1071/WR18032	Moratz, K.L., Gullikson, B.S., Michel, E.S., Jenks, J.A., Grove, D.M., & Jensen, W.F.	Assessing factors affecting adult female white-tailed deer survival in the northern great plains	Moratz et al. (2018). Assessing factors affecting adult female white-tailed deer survival in the Northern Great Plains. Wildlife Research, 45(8), 679-684. https://doi.org/10.1071/WR18032	Exposure
https://doi.org/10.3389/fevo.2020.00176	Pekins, P.J.	Metabolic and population effects of winter tick infestations on moose: unique evolutionary circumstances?	Pekins (2020). Metabolic and population effects of winter tick infestations on moose: unique evolutionary circumstances? Frontiers in Ecology and Evolution, 8. https://doi.org/10.3389/fevo.2020.00176	Exposure
https://doi.org/10.2307/3802283	Kirchhoff, M.D. & Larsen, D.N.	Dietary overlap between native sitka black-tailed deer and introduced elk in southeast alaska	Kirchhoff, M.D. & Larsen, D.N. (1998). Dietary overlap between native sitka black-tailed deer and introduced elk in southeast Alaska. The Journal of Wildlife Management, 62(1), 236-242. https://doi.org/10.2307/3802283	Exposure
https://doi.org/10.1139/x02-081	Morrison, S.F., Forbes, G.J., & Young, S.J.	Browse occurrence, biomass, and use by white-tailed deer in a northern new brunswick deer yard	Morrison, S.F., Forbes, G.J., & Young, S.J. (2002). Canadian Journal of Forest Research, 32(9), 1518-1524. https://doi.org/10.1139/x02-081	Exposure
https://doi.org/10.2307/3544666	Halvorsen, O. & Skorping, A.	The influence of temperature on growth and development of the nematode elaphostrongylus rangiferi in the gastropods arianta arbustorum and euconulus fulvus ( reindeer rangifer tarandus).	Halvorsen, O. & Skorping, A. (1982). The influence of temperature on growth and development of the nematode Elaphostrongylus rangiferi in the gastropods Arianta arbustorum and Euconulus fulvus ( reindeer Rangifer tarandus). OIKOS, 38(3), 285-290. https://doi.org/10.2307/3544666	Population
https://doi.org/10.2307/2269563	Singer, F.J. & Harter, M.K.	Comparative effects of elk herbivory and 1988 fires on northern yellowstone national park grasslands	Singer, F.J. & Harter, M.K. (1996). Comparative effects of elk herbivory and 1988 fires on northern Yellowstone National Park grasslands. Ecological Applications, 6(1), 185-199. https://doi.org/10.2307/2269563	Exposure
https://doi.org/10.1111/j.1523-1739.2007.00729.x	Berger, J.	Carnivore repatriation and holarctic prey: narrowing the deficit in ecological effectiveness	Berger, J. (2007). Carnivore repatriation and holarctic prey: Narrowing the deficit in ecological effectiveness. Conservation Biology, 21(4), 1105-1116. https://doi.org/10.1111/j.1523-1739.2007.00729.x	Other
https://doi.org/10.1002/ece3.3119	Bårdsen, B.J.	Evolutionary responses to a changing climate: implications for reindeer population viability	Bårdsen, B.J. (2017). Evolutionary responses to a changing climate: Implications for reindeer population viability. Ecology and Evolution, 7(15), 5833-5844. https://doi.org/10.1002/ece3.3119	Population
https://doi.org/10.1006/jare.2000.0738	Fullbright, T.E., Robbins, W.F., Hellgren, E.C., DeYoung, R.W., & Humphreys, I.D.	Lack of diet partitioning by sex in reintroduced desert bighorn sheep	Fullbright, T.E., Robbins, W.F., Hellgren, E.C., DeYoung, R.W., & Humphreys, I.D. (2001). Lack of diet partitioning by sex in reintroduced desert bighorn sheep. Journal of Arid Environments, 48(1), 49-57. https://doi.org/10.1006/jare.2000.0738	Exposure
https://doi.org/10.1139/z03-109	Joly, K., Dale, B.W., Collins, W.B., & Adams, L.G.	Winter habitat use by female caribou in relation to wildland fires in interior alaska	Joly, K., Dale, B.W., Collins, W.B., & Adams, L.G. (2003). Winter habitat use by female caribou in relation to wildland fires in interior Alaska. Canadian Journal of Zoology, 81(7), 1192-1201. https://doi.org/10.1139/z03-109	Exposure
http://dx.doi.org/10.2307/3899059	Leckenby, D.A. & Adams, A.W.	A weather severity index on a mule deer winter range	Leckenby, D.A & Adams, A.W. (1986). A weather severity index on a mule deer winter range. Journal of Range Management, 39(3), 244-248.https://doi.org/10.2307/3899059	Outcome
https://doi.org/10.2193/2007-179	Rominger, E.M., Goldstein, E.J., & Evans, M.A.	Biological and statistical errors make inferences circumspect: response to bender and weisenberger	Rominger, E.M., Goldstein, E.J., & Evans, M.A. (2008). Biological and statistical errors make inferences circumspect: Response to Bender and Weisenberger. The Journal of Wildlife Management, 72(2), 580-582. https://doi.org/10.2193/2007-179	Other
https://doi.org/10.22621/CFN.V121I2.437	Van Dyke, F.	Colonization of non-traditional range in dispersing elk, cervus elaphus nelsoni, populations	Van Dyke, F. (2007). Colonization of non-traditional range in dispersing elk, Cervus elaphus nelsoni, populations. The Canadian Field-Naturalist, 121(2), 133-141. https://doi.org/10.22621/cfn.v121i2.437	Exposure
https://doi.org/10.22621/cfn.v132i4.2050	Magoun, A.J., Laird, C.R., Keech, M.A., Valkenburg, P., Parrett, L.S., & Robards, M.D.	Predation on caribou (rangifer tarandus) by wolverines (gulo gulo) after long pursuits	Magoun et al. (2018). Predation on caribou (Rangifer tarandus) by wolverines (Gulo gulo) after long pursuits. The Canadian Field-Naturalist, 132(4), 382-385. https://doi.org/10.22621/cfn.v132i4.2050	Comparator
https://doi.org/10.1007/978-3-030-28868-6_3	Gallina-Tessaro, S., S√°nchez-Rojas, G., Hern√°ndez-Silva, D., P√©rez-Solano, L.A., Garc√≠a-Feria, L., & Esparza-Carlos, J.P.	The mule deer of the mapimi biosphere reserve	Gallina-Tessaro, S., S√°nchez-Rojas, G., Hern√°ndez-Silva, D., P√©rez-Solano, L.A., Garc√≠a-Feria, L., & Esparza-Carlos, J.P. (2019). The mule deer of the Mapimi Biosphere Reserve. Ecology and Conservation of Tropical Unuglates in Latin America, 43-70. https://doi.org/10.1007/978-3-030-28868-6_3	Population
https://doi.org/10.1002/jwmg.21139	Duncan, N.P., Kahl, S.S., Gray, S.S., Salice, C.J., & Stevens, R.D.	Pronghorn habitat suitability in the texas panhandle	Duncan, N.P., Kahl, S.S., Gray, S.S., Salice, C.J., & Stevens, R.D. (2016). Pronghorn habitat suitability in the Texas Panhandle. The Journal of Wildlife Management, 80(8), 1471-1478. https://doi.org/10.1002/jwmg.21139	Comparator
https://doi.org/10.3398/064.071.0209	Barnowe-Meyer, K.K., White, P.J., & Byers, J.A.	Maternal investment by yellowstone pronghorn following winter habitat deterioration	Barnowe-Meyer, K.K., White, P.J., & Byers, J.A. (2011). Maternal investment by Yellowstone pronghorn following winter habitat deterioration. Western North American Naturalist, 71(2), 222-233. https://doi.org/10.3398/064.071.0209	Exposure
https://doi.org/10.14430/arctic1639	Jacobs, J.D.	Spatial representativeness of climatic data from baffin island, n.w.t., with implications for muskoxen and caribou distribution	Jacobs, J.D. (1989). Spatial representativeness of climatic data from Baffin Island, N.W.T., with implications for muskoxen and caribou distribution. Arctic, 42(1), 50-56. https://doi.org/10.14430/arctic1639	Outcome
https://doi.org/10.1007/s10980-016-0387-5	Keeley, A.T.H., Beier, P., & Gagnon, J.W.	Estimating landscape resistance from habitat suitability: effects of data source and nonlinearities	Keeley, A.T.H., Beier, P., & Gagnon, J.W. (2016). Estimating landscape resistance from habitat suitability: effects of data source and nonlinearities. Landscape Ecology, 31, 2151-2162.	Exposure
https://doi.org/10.2307/4002369	Clements, C.D. & Young, J.A.	A viewpoint: rangeland health and mule deer habitat	Clements, C.D. & Young, J.A. (1997). A viewpoint: Rangeland health and mule deer habitat. Journal of Range Management, 50(2), 129-138. https://doi.org/10.2307/4002369	Exposure
https://doi.org/10.2307/3803057	Adams, L.G.	Marrow fat deposition and skeletal growth in caribou calves	Adams, L.G. (2003). Marrow fat deposition and skeletal growth in caribou calves. The Journal of Wildlife Management, 67(1), 20-24. https://doi.org/10.2307/3803057	Comparator
https://doi.org/10.1111/J.1439-0310.1979.TB01026.X	Berger, J.	Weaning conflict in desert and mountain bighorn sheep (ovis canadensis): an ecological interpretation	Berger, J. (1979.) Weaning conflict in desert and mountain bighorn sheep (Ovis canadensis): An ecological interpretation. Ethology, 50(2), 188-200. https://doi.org/10.1111/j.1439-0310.1979.tb01026.x	Exposure
https://journals.uair.arizona.edu/index.php/jrm/article/download/9158/8770	Wambolt, C.L.	Mule deer and elk foraging preference for 4 sage-brush taxa	Wambolt, C.L. (1996). Mule deer and elk foraging preference for 4 sage-brush taxa. Journal of Range Management, 49(6), 499-503. https://doi.org/10.2307/4002289	Exposure
https://doi.org/10.1674/0003-0031-167.1.164	Kolar, J.L., Millspaugh, J.J., Mong, T.W., & Stillings, B.A.	Survival and cause-specific mortality of pronghorn in southwestern north dakota	Kolar, J.L., Millspaugh, J.J., Mong, T.W., & Stillings, B.A. (2012). Survival and cause-specific mortality of pronghorn in southwestern North Dakota. The American Midland Naturalist, 167(1), 164-173. https://doi.org/10.1674/0003-0031-167.1.164	Exposure
https://doi.org/10.3398/064.073.0308	Webb, S.L., Dzialak, M.R., Houchen, D., Kosciuch, K.L., & Winstead, J.B.	Spatial ecology of female mule deer in an area proposed for wind energy development	Webb, S.L., Dzialak, M.R., Houchen, D., Kosciuch, K.L., & Winstead, J.B. (2013). Spatial ecology of female mule deer in an area proposed for wind energy development. Western North American Naturalist, 73(3), 347-356. https://doi.org/10.3398/064.073.0308	Exposure
https://doi.org/10.1890/ES14-00196.1	Folks, D.J., Gann, K., Fulbright, T.E., Hewitt, D.G., DeYoung, C.A., Wester, D.B., Echols, K.N., & Draeger, D.A.	Drought but not population density influences dietary niche breadth in white-tailed deer in a semiarid environment	Folks, D.J., Gann, K., Fulbright, T.E., Hewitt, D.G., DeYoung, C.A., Wester, D.B., Echols, K.N., & Draeger, D.A. 2014. Drought but not population density influences dietary niche breadth in white-tailed deer in a semiarid environment. Ecosphere, 5(12), 1-15. https://doi.org/10.1890/ES14-00196.1	Population
https://doi.org/10.1111/ddi.12849	Wilson, K.S., Pond, B.A., Brown, G.S., & Schaefer, J.A.	The biogeography of home range size of woodland caribou rangifer tarandus caribou	Wilson, K.S., B.A. Pond, G.S. Brown, J.A. Schaefer. (2018). The biogeography of home range size of woodland caribou Rangifer tarandus caribou. Diversity and Distributions, 25(2), 205-216. https://doi.org/10.1111/ddi.12849	Comparator
https://doi.org/10.1093/jmammal/gyu024	Shallow, J.R.T., Hurley, M.A., Monteith, K.L., & Bowyer, R.T.	Cascading effects of habitat on maternal condition and life-history characteristics of neonatal mule deer	Shallow, J.R.T., Hurley, M.A., Monteith, K.L., & Bowyer, R.T. (2015). Cascading effects of habitat on maternal condition and life-history characteristics of neonatal mule deer. Journal of Mammalogy, 96(1), 194-205. https://doi.org/10.1093/jmammal/gyu024	Comparator
https://doi.org/10.2307/2403606	Jenkins, K.J., & Wright, R.G.	Resource partitioning and competition among cervids in the northern rocky mountains	Jenkins, K.J. & Wright, R.G. (1988). Resource partitioning and competition among cervids in the northern Rocky Mountains. Journal of Applied Ecology, 25(1), 11-24. https://doi.org/10.2307/2403606	Comparator
https://doi.org/10.2193/2009-009	Ihl, C.	Percentage of fecal moss in arctic ungulates as an indicator of wintering area quality	Ihl, C. (2010). Percentage of fecal moss in arctic ungulates as an indicator of wintering area quality. Journal of Wildlife Management, 74(4), 690-697. https://doi.org/10.2193/2009-009	Outcome
https://doi.org/10.2307/4003453	Nelson, T., Holechek, J.L., Valdez, R., & Cardenas, M.	Wildlife numbers on late and mid seral chihuahuan desert rangelands	Nelson, T., Holechek, J.L., Valdez, R., & Cardenas, M. (1997). Wildlife numbers on late and mid seral Chihuahuan Desert rangelands. Journal of Range Management, 50(6), 593-599. https://doi.org/10.2307/4003453	Outcome
https://doi.org/10.1890/12-0245.1	Singh, N.J., B√∂rger, L., Dettki, H., Bunnefeld, N., & Ericcson, G.	From migration to nomadism: movement variability in a northern ungulate across its latitudinal range	Singh, N.J., Börger, L., Dettki, H., Bunnefeld, N., & Ericcson, G. (2012). From migration to nomadism: Movement variability in a northern ungulate across its latitudinal range. Ecological Applications, 22(7), 2007-2020. https://doi.org/10.1890/12-0245.1	Population
https://doi.org/10.1016/j.rse.2016.11.006	Langlois, A., Johnson, C.A., Montpetit, B., Royer, A., Blukacz-Richards, E.A., Neave, E., Dolant, C., Roy, A., Arhonditsis, G., Kim, D.K., Kaluskar, S. & Brucker, L.	Detection of rain-on-snow (ros) events and ice layer formation using passive microwave radiometry: a context for peary caribou habitat in the canadian arctic	Langlois et al. (2017). Detection of rain-on-snow (ROS) events and ice layer formation using passive microwave radiometry: A context for Peary caribou habitat in the Canadian Arctic. Remote Sensing of Environment, 189, 84-95. https://doi.org/10.1016/j.rse.2016.11.006	Outcome
https://doi.org/10.1007/BF02394663	Fritz, R., Suffling, R., & Younger, T.A.	Influence of fur trade, famine, and forest-fires on moose and woodland caribou populations in northwestern ontario from 1786 to 1911	Fritz, R., Suffling, R., & Younger, T.A. (1993). Influence of fur trade, famine, and forest-fires on moose and woodland caribou populations in Northwestern Ontario from 1786 to 1911. Environmental Management, 17, 477-489. https://doi.org/10.1007/BF02394663	Exposure
https://doi.org/10.1002/jwmg.21420	Snow, N.P., Zhang, Z., Finley, A.O., Rudolph, B.A., Porter, W.F., Williams, D.M., & Winterstein, S.R.	Regional-based mitigation to reduce wildlifevehicle collisions	Snow et al. (2018). Regional-based mitigation to reduce wildlifevehicle collisions. The Journal of Wildlife Management, 82(4), 756-765. https://doi.org/10.1002/jwmg.21420	Exposure
http://dx.doi.org/10.1016/j.quascirev.2014.08.001	Raghavan, M., Themudo, G.E., Smith, C.I., Zazula, G., & Campos, P.F.	Musk ox (ovibos moschatus) of the mammoth steppe: tracing palaeodietary and palaeoenvironmental changes over the last 50,000 years using carbon and nitrogen isotopic analysis	Raghavan, M., Themudo, G.E., Smith, C.I., Zazula, G., & Campos, P.F. (2014). Musk ox (Ovibos moschatus) of the mammoth steppe: Tracing palaeodietary and palaeoenvironmental changes over the last 50,000 years using carbon and nitrogen isotopic analysis. Quaternary Science Reviews, 102, 192-201. http://dx.doi.org/10.1016/j.quascirev.2014.08.001	Other
https://doi.org/10.1093/forestry/cpz017	Proffitt, K.M., DeVoe, J., Barker, K., Durham, R., Hayes, T., Hebblewhite, M., Jourdonnais, C., Ramsey, P., & Shamhart, J.	A century of changing fire management alters ungulate forage in a wildfire-dominated landscape	Proffitt et al. (2019). A century of changing fire management alters ungulate forage in a wildfire-dominated landscape. Forestry: An International Journal of Forest Research, 92(5), 523-537. https://doi.org/10.1093/forestry/cpz017	Exposure
https://doi.org/10.1139/z03-172	Post, E., B√∏ving, P.S., Pedersen, C., & MacArthur, M.A.	Synchrony between caribou calving and plant phenology in depredated and non-depredated populations	Post, E., Bøving, P.S., Pedersen, C., & MacArthur, M.A. (2003). Synchrony between caribou calving and plant phenology in depredated and non-depredated populations. Canadian Journal of Zoology, 81(10), 1709-1714. https://doi.org/10.1139/z03-172	Exposure
https://doi.org/10.1002/eap.1370	Proffitt, K.M., Hebblewhite, M., Peters, W., Hupp, N., & Shamhart, J.	Linking landscape-scale differences in forage to ungulate nutritional ecology	Proffitt et al. (2016). Linking landscape-scale differences in forage to ungulate nutritional ecology. Ecological Applications, 26(7), 2156-2174. https://doi.org/10.1002/eap.1370	Exposure
https://doi.org/10.1139/z94-277	Van Ballgenberghe, V., & Ballard, W.B.	Limitation and regulation of moose populations: the role of predation	Van Ballgenberghe, V., & Ballard, W.B. (1994). Limitation and regulation of moose populations: the role of predation. Canadian Journal of Zoology, 72(12), 2071-2077. https://doi.org/10.1139/z94-277	Exposure
https://doi.org/10.1002/ece3.4019	Martin, J.M., Mead, J.I., & Barboza, P.S.	Bison body size and climate change	Martin et al. (2018). Bison body size and climate change. Ecology and Evolution, 8(9), 4564-4574. https://doi.org/10.1002/ece3.4019	Other
https://doi.org/10.1890/11-0569.1	Witter, L.A., Johnson, C.J., Croft, B., Gunn, A., & Poirer, L.M.	Gauging climate change effects at local scales: weather-based indices to monitor insect harassment in caribou	Witter et al. (2012). Gauging climate change effects at local scales: Weather-based indices to monitor insect harassment in caribou. Ecological Applications, 22(6), 1838-1851. https://doi.org/10.1890/11-0569.1	Outcome
https://dx.doi.org/10.1002%2Fece3.6087	Wolff, C.L., Demarais, S., Brooks, C.P., & Barton, B.T.	Behavioral plasticity mitigates the effect of warming on white-tailed deer	Wolff et al. (2019. Behavioral plasticity mitigates the effect of warming on white-tailed deer. Evolution and Ecology, 10(5), 2579-2587. https://doi.org/10.1002/ece3.6087	Population
https://doi.org/10.2193/0091-7648(2005)33[865:IOWACP]2.0.CO;2	O'Brien, C.S., Boyd, H.M., Krausman, P.R., Ballard, W.B., Cunningham, S.C., & DeVos, J.C., Jr.	Influence of wildfire and coyote presence on habitat use by collared peccaries	O'Brien et al. (2010).Influence of wildfire and coyote presence on habitat use by collared peccaries. Wildlife Society Bulletin, 33(3), 865-875. https://doi.org/10.2193/0091-7648(2005)33[865:IOWACP]2.0.CO;2	Exposure
https://doi.org/10.2111/REM-D-11-00107.1	Lewis, J.S., Kaiser, R.D., III, Hewitt, D.G., & Synatzke, D.R.	Female white-tailed deer body condition and diet after a large spring wildfire	Lewis et al. (2012). Female white-tailed deer body condition and diet after a large spring wildfire. Rangeland Ecology and Management, 65(3), 309-312. https://doi.org/10.2111/REM-D-11-00107.1	Exposure
https://doi.org/10.1002/ecs2.2472	Barber, Q.E., Parisien, M., Whitman, E., Stralberg, D., Johnson, C.J., St-Laurent, M., Delancey, E.R., Price, D.T., Aresenault,D., Wang, X., Flannigan, M.D.	Potential impacts of climate change on the habitat of boreal woodland caribou	Barber et al. (2018). Potential impacts of climate change on the habitat of boreal woodland caribou. Ecosphere, 9(10).https://doi.org/10.1002/ecs2.2472	Outcome
https://doi.org/10.1111/oik.05227	Middleton, A.D., Merkle, J.A., McWhirter, D.E., Cook, J.G., Cook, R.C., White, P.J., & Kauffman, M.J.	Green-wave surfing increases fat gain in a migratory ungulate	Middleton et al. (2018). Green-wave surfing increases fat gain in a migratory ungulate. Oikos, 127(7), 1060-1068. https://doi.org/10.1111/oik.05227	Exposure
https://doi.org/10.1111/j.1744-7429.2006.00184.x	Mandujano, S.	Preliminary evidence of the importance of enso in modifying food availability for white-tailed deer in a mexican tropical dry forest	Mandujano, S. (2006). Preliminary evidence of the importance of ENSO in modifying food availability for white-tailed deer in a Mexican tropical dry forest. Biotropica, 38(5), 695-699. https://doi.org/10.1111/j.1744-7429.2006.00184.x	Outcome
https://doi.org/10.1002/jwmg.22	Brinkman, T.J., Person, D.K., Chapin F.S., Smith, W., & Hundertmark, K.J.	Estimating abundance of sitka black-tailed deer using dna from fecal pellets	Brinkman et al. (2011). Estimating abundance of sitka black-tailed deer using dna from fecal pellets. The Journal of Wildlife Management, 75(1), 232-242. https://doi.org/10.1002/jwmg.22	Exposure
https://doi.org/10.7589/0090-3558-19.4.342	Welsh, G.W. & Bunch, T.D.	Psoroptic scabies in desert bighorn sheep (ovis canadensis nelsoni) from northwestern arizona.	Welsh, G.W. & Bunch, T.D. (1983). Psoroptic scabies in desert bighorn sheep (Ovis canadensis nelsoni) from northwestern Arizona. Journal of Wildlife Diseases, 19(4), 342-344. https://doi.org/10.7589/0090-3558-19.4.342	Exposure
https://doi.org/10.12933/therya-18-571	Ruiz-Mondragn, E.J., Romero-Figueroa, G., Garca-Aranda, M.A., Lozano-Cavazos, E.A., & Valdez, R.	Potential distribution model of ovis canadensis in northern baja california, mexico	Ruiz-Mondragn et al. (2018). Potential distribution model of Ovis canadensis in northern Baja California, Mexico. Therya, 9(3), 219-226. https://doi.org/10.12933/therya-18-571	Outcome
https://doi.org/10.1111/j.1600-0587.2009.06104.x	Leblond, M., Dussault, C., & Ouellet, J.P.	What drives fine-scale movements of large herbivores? a case study using moose	Leblond, M., Dussault, C., & Ouellet, J.P. (2010). What drives fine-scale movements of large herbivores? A case study using moose. Ecography, 33(6), 1102-1112. https://doi.org/10.1111/j.1600-0587.2009.06104.x	Exposure
https://doi.org/10.1002/wsb.1031	Turner, M.A., Gulsby, W.D., Ditchkoff, S.S., Cook, C.W., & Gray, W.N.	Effects of breeding chronology on white-tailed deer productivity in alabama	Turner, M.A., Gulsby, W.D., Ditchkoff, S.S., Cook, C.W., & Gray, W.N. (2019). Effects of breeding chronology on white-tailed deer productivity in Alabama. Wildlife Society Bulletin, 43(4), 701-707. https://doi.org/10.1002/wsb.1031	Exposure
https://doi.org/10.1002/jwmg.21485	Jakes, A.F., Gates, C.C., DeCesare, N.J., Jones, P.F., Goldberg, J.F., Kunkel, K.E., & Hebblewhite, M.	Classifying the migration behaviors of pronghorn on their northern range	Jakes et al. (2018). Classifying the migration behaviors of pronghorn on their northern range. Journal of Wildlife Management, 82(6), 1229-1242. https://doi.org/10.1002/jwmg.21485	Comparator
https://doi.org/10.2307/1382972	Bowyer, R.T., Kie, J.G., & Van Ballenberghe, V.	Habitat selection by neonatal black-tailed deer: climate, forage, or risk of predation?	Bowyer, R.T., Kie, J.G., & Van Ballenberghe, V. (1998). Habitat selection by neonatal black-tailed deer: Climate, forage, or risk of predation? Journal of Mammalogy, 79(2), 415-425. https://doi.org/10.2307/1382972	Exposure
https://doi.org/10.1139/z00-117	Lesage, L., Crete, M., Huot, J., Dumont, A., & Ouellet, J.P.	Seasonal home range size and philopatry in two northern white-tailed deer populations	Lesage, L., Crete, M., Huot, J., Dumont, A., & Ouellet, J.P. (2000). Seasonal home range size and philopatry in two northern white-tailed deer populations. Canadian Journal of Zoology, 78(11), 1930-1940.	Exposure
https://doi.org/10.1007/s12520-013-0124-9	Fisher, J.L. & Valentine, B.	Resource depression, climate change, and mountain sheep in the eastern great basin of western north america	Fisher, J.L. & Valentine, B. (2013). Resource depression, climate change, and mountain sheep in the eastern Great Basin of western North America. Archaeological and Anthropological Sciences, 5, 145-157. https://doi.org/10.1007/s12520-013-0124-9	Other
https://doi.org/10.1016/j.cub.2020.06.032	Aikens, E.O., Mysterud, A., Merkle, J.A., Cagnacci, F., Rivrud, I.M., Hebblewhite, M/, Hurley, M.A., Peters, W., Bergen, S., De Groeve, J., Dwinnell, S.P.H., Gehr, B., Heurich, M., Hewison, A.J.M., Jarnemo, A., Petter, K., Kr√∂schel, M., Licoppe, A., Linnell, J.D.C., Merrill, E.H., Middleton, A.D., Morellet, N., Neufeld, L., Ortega, A.C., Parker, K.L., Pedrotti, L., Proffitt, K.M., Sa√Ød, S., Saw…	Wave-like patterns of plant phenology determine ungulate movement tactics	Aikens et al. (2020). Wave-like patterns of plant phenology determine ungulate movement tactics. Current Biology, 30(17), 3444-3449. https://doi.org/10.1016/j.cub.2020.06.032	Exposure
https://doi.org/10.1890/13-1032.1	Hendrichsen, D.K., & Tyler, N.J.C.	How the timing of weather events influences early development in a large mammal	Hendrichsen, D.K., &Tyler, N.J.C. (2014). How the timing of weather events influences early development in a large mammal. Ecology, 95(7), 1737-1745. https://doi.org/10.1890/13-1032.1	Population
https://doi.org/10.1674/0003-0031-180.1.143	Smith, T.N., Keller, B.J., Chitwood, M.C., Hansen, L.P., & Millspaugh, J.J.	Diet composition and selection of recently reintroduced elk in missouri	Smith et al. (2018). Diet composition and selection of recently reintroduced elk in Missouri. The American Midland Naturalist, 180(1), 143-159. https://doi.org/10.1674/0003-0031-180.1.143	Exposure
https://doi.org/10.1111/j.1469-7998.2006.00262.x	Lyberth, B., Landa, A., Nagy, J., Loison, A., Olesen, C.R., Gunn, A., & Forchhammer, M.C.	Muskoxen in the high arctic-temporal and spatial differences in body size	Lyberth et al. (2007). Muskoxen in the high Arctic-temporal and spatial differences in body size. Journal of Zoology, 272(2), 227-234. https://doi.org/10.1111/j.1469-7998.2006.00262.x	Exposure
https://doi.org/10.1016/0168-1591(91)90249-W	Waring, G.H., Griffis, J.L., & Vaughn, M.E.	White-tailed deer roadside behavior, wildlife warning reflectors, and highway mortality	Waring et al. (1991). White-tailed deer roadside behavior, wildlife warning reflectors, and highway mortality. Applied Animal Behavior Science, 29 (1-4), 215-225. https://doi.org/10.1016/0168-1591(91)90249-W	Exposure
https://doi.org/10.1029/2007WR005929	Grenfell, T.C., & Putkonen, J.	A method for the detection of the severe rain-on-snow event on banks island, october 2003, using passive microwave remote sensing	Grenfell, T.C., & Putkonen, J. (2008). A method for the detection of the severe rain-on-snow event on Banks Island, October 2003, using passive microwave remote sensing. Water Resources Research, 44(3). https://doi.org/10.1029/2007WR005929	Outcome
https://doi.org/10.2193/0091-7648(2005)33[35:HUASOS]2.0.CO;2	deVos, J.C., & Miller, W.H.	Habitat use and survival of sonoran pronghorn in years with above-average rainfall	deVos, J.C., & Miller, W.H. (2005). Habitat use and survival of Sonoran pronghorn in years with above-average rainfall. Wildlife Society Bulletin, 33(1), 35-42. https://doi.org/10.2193/0091-7648(2005)33[35:HUASOS]2.0.CO;2	Exposure
https://doi.org/10.1002/ece3.1010	B√•rdsen, B.J., N√¶ss, M.W., Tveraa, T., Langeland, K., & Fauchald, P.	Risk- sensitive reproductive allocation: fitness consequences of body mass losses in two contrasting environments	Bardsen et al. (2014). Risk- sensitive reproductive allocation: Fitness consequences of body mass losses in two contrasting environments. Ecology and Evolution, 4(7), 1030-1038. https://doi.org/10.1002/ece3.1010	Population
https://doi.org/10.1674/0003-0031(2008)160[253:WUOSHP]2.0.CO;2	Windels, S.K. & Jordan, P.A.	Winter use of senescent herbaceous plants by white-tailed deer in minnesota	Windels, S.K., & Jordan, P.A. (2008). Winter use of senescent herbaceous plants by white-tailed deer in Minnesota. The American Midland Naturalist, 160(1), 253-258. https://doi.org/10.1674/0003-0031(2008)160[253:WUOSHP]2.0.CO;2	Exposure
https://doi.org/10.2307/3809182	Miller, G.D., & Gaud, W.S.	Composition and variability of desert bighorn sheep diets	Miller, G.D., & Gaud, W.S. (1989). Composition and variability of desert bighorn sheep diets. The Journal of Wildlife Management, 53(3), 597-606. https://doi.org/10.2307/3809182	Exposure
https://doi.org/10.1016/j.jtbi.2012.10.026	Riotte-Lambert, L., Benhamou, S., & Chamaill√©-Jammes, S.	Periodicity analysis of movement recursions	Riotte-Lambert, L., Benhamou, S., & Chamaill√©-Jammes, S. (2013). Periodicity analysis of movement recursions. Journal of Theoretical Biology, 317, 238-243. https://doi.org/10.1016/j.jtbi.2012.10.026	Population
https://doi.org/10.1111/j.1365-2656.2011.01913.x	Bardsen, B. & Tveraa, T.	Density-dependence vs. density-independence - linking reproductive allocation to population abundance and vegetation greenness	Bardsen, B. & Tveraa, T. (2012). Density-dependence vs. density-independence - linking reproductive allocation to population abundance and vegetation greenness. Journal of Animal Ecology, 81(2), 364-376. https://doi.org/10.1111/j.1365-2656.2011.01913.x	Population
https://doi.org/10.1890/ES12-00012.1	Joly, K., Duffy, P.A., & Rupp, T.S.	Simulating the effects of climate change on fire regimes in arctic biomes: implications for caribou and moose habitat	Joly et al. (2012). Simulating the effects of climate change on fire regimes in Arctic biomes: implications for caribou and moose habitat. Ecosphere, 3(5), 1-18. https://doi.org/10.1890/ES12-00012.1	Outcome
https://doi.org/10.22621/cfn.v121i4.509	Joly, K., Cole, M.J., & Jandt, R.	Diets of overwintering caribou, rangifer tarandus, track decadal changes in arctic tundra vegetation	Joly et al. (2007). Diets of overwintering caribou, Rangifer tarandus, track decadal changes in Arctic tundra vegetation. The Canadian Field Naturalist, 121(4), 379-383. https://doi.org/10.22621/cfn.v121i4.509	Exposure
https://doi.org/10.7589/0090-3558-41.1.134	Bender, L.C., Schmitt, S.M., Carlson, E., Haufler, J.B., & Beyer, D.E.	Mortality of rocky mountain elk in michigan due to meningeal worm	Bender et al. (2005). Mortality of rocky mountain elk in Michigan due to meningeal worm. Journal of Wildlife Diseases, 41(1), 134-140. https://doi.org/10.7589/0090-3558-41.1.134	Exposure
https://doi.org/10.1016/j.quascirev.2008.07.005	Broughton, J.M., Byers, D.A., Bryson, R.A., Eckerle, W., & Madsen, D.B.	Did climatic seasonality control late quaternary artiodactyl densities in western north america?	Broughton et al. (2008). Did climatic seasonality control late Quaternary artiodactyl densities in western North America? Quaternary Science Reviews, 27(19-20), 1916-1937. https://doi.org/10.1016/j.quascirev.2008.07.005	Other
https://doi.org/10.1163/156853998792640413	Mooring, M., & Samuel, W.	Tick defense strategies in bison: the role of grooming and hair coat	Mooring, M., & Samuel, W. (1998). Tick defense strategies in bison: The role of grooming and hair coat. Behaviour, 135(6), 693-718. https://doi.org/10.1163/156853998792640413	Exposure
https://doi.org/10.2307/1382858	DelGiudice, G.D.	Surplus killing of white-tailed deer by wolves in northcentral minnesota	DelGiudice, G.D. (1998). Surplus killing of white-tailed deer by wolves in northcentral Minnesota. Journal of Mammalogy, 79(1), 227-235. https://doi.org/10.2307/1382858	Exposure
https://doi.org/10.1016/0033-5894(83)90018-2	Lyman, R.L., & Livingston, S.D.	Late quaternary mammalian zoogeography of eastern washington	Lyman, R.L., & Livingston, S.D. (1983). Late Quaternary mammalian zoogeography of eastern Washington. Quaternary Research, 20(3), 360-373. https://doi.org/10.1016/0033-5894(83)90018-2	Other
https://doi.org/10.1111/gcb.13456	Rickbeil, G.J.M., Hermosilla, T., Coops, N.C., White, J.C., & Wulder, M.A.	Barren-ground caribou (rangifer tarandus groenlandicus) behaviour after recent fire events; integrating caribou telemetry data with landsat fire detection techniques	Rickbeil et al. (2017). Barren-ground caribou (Rangifer tarandus groenlandicus) behaviour after recent fire events; integrating caribou telemetry data with Landsat fire detection techniques. Global Change Biology, 23(3), 1036-1047. https://doi.org/10.1111/gcb.13456	Exposure
https://doi.org/10.4996/fireecology.1203080	Clapp, J.G., & Beck, J.L.	Short-term impacts of fire-mediated habitat alterations on an isolated bighorn sheep population	Clapp, J.G., & Beck, J.L. (2016). Short-term impacts of fire-mediated habitat alterations on an isolated bighorn sheep population. Fire Ecology, 12, 80-98. https://doi.org/10.4996/fireecology.1203080	Exposure
https://doi.org/10.1111/j.1439-0310.1990.tb00422.x	Babbit, K.J., & Packard, J.M.	Suckling behavior of the collared peccary (tayassu tajacu)	Babbit, K.J. & Packard, J.M. (1990). Suckling behavior of the collared peccary (Tayassu tajacu). Ethology, 86, (2), 102-115. https://doi.org/10.1111/j.1439-0310.1990.tb00422.x	Population
https://doi.org/10.1007/s00300-020-02623-4	White, R.G., & Riemers, E.	Phenotypic plasticity following weaning: winter body mass trends and food intake in relation to temperature by an arctic ungulate	White, R.G., & Riemers, E. (2020). Phenotypic plasticity following weaning: Winter body mass trends and food intake in relation to temperature by an Arctic ungulate. Polar Biology, 43, 193-205. https://doi.org/10.1007/s00300-020-02623-4	Population
https://doi.org/10.1016/0033-5894(89)90097-5	Purdue, J.R.	Changes during the holocene in the size of white-tailed deer (odocoileus virginianus) from central illinois	Purdue, J.R. (1989). Changes during the holocene in the size of white-tailed deer (Odocoileus virginianus) from central Illinois. Quaternary Research, 32(3), 307-316. https://doi.org/10.1016/0033-5894(89)90097-5	Other
https://doi.org/10.1139/z02-034	Lenart, E.A., Bowyer, R.T., Ver Hoef, J., & Ruess, R.W.	Climate change and caribou: effects of summer weather on forage	Lenart et al. (2002). Climate change and caribou: Effects of summer weather on forage. Canadian Journal of Zoology, 80(4), 664-678. https://doi.org/10.1139/z02-034	Outcome
https://doi.org/10.2307/3801376	Harestad, A.S.	Habitat use by black-tailed deer on northern vancouver island	Harestad, A.S. (1985). Habitat use by black-tailed deer on northern Vancouver Island. The Journal of Wildlife Management, 49(4), 946-950. https://doi.org/10.2307/3801376	Exposure
https://www.jstor.org/stable/42901552	Boyce, M.S., Mao, J.S., Merrill, E.H., Fortin, D., Turner, M.G., Fryxell, J., & Turchin, P.	Scale and heterogeneity in habitat selection by elk in yellowstone national park	Boyce et al. (2003). Scale and heterogeneity in habitat selection by elk in Yellowstone National Park. Ecoscience, 10(4), 421-431. https://www.jstor.org/stable/42901552	Exposure
https://doi.org/10.1191/0959683606hol982fa	Grayson, D.K.	Holocene bison in the great basin, western usa	Grayson, D.K. (2006). Holocene bison in the Great Basin, western USA. Holocene, 16(6), 913-925. https://doi.org/10.1191/0959683606hol982fa	Other
https://doi.org/10.1016/j.ecolmodel.2019.03.013	Desforges, J.P., Marques, G.M., Beumer, L.T., Chimienti, M., Blake, J., Rowell, J.E., Adamczewski, J., Schmidt, N.M., & van Beest, F.M.	Quantification of the full lifecycle bioenergetics of a large mammal in the high arctic	Desforges et al. (2019). Quantification of the full lifecycle bioenergetics of a large mammal in the high Arctic. Ecological Modelling, 401(1), 27-39. https://doi.org/10.1016/j.ecolmodel.2019.03.013	Exposure
https://doi.org/10.1111/mve.12030	Paakkonen, T., Nieminen, P., Roininen, H., & Mustonen, A.M.	Salt licks do not increase local densities of the deer ked, lipoptena cervi, an abundant ectoparasite of cervids	Paakkonen, T., Nieminen, P., Roininen, H., & Mustonen, A.M. (2013). Salt licks do not increase local densities of the deer ked, Lipoptena cervi, an abundant ectoparasite of cervids. Medical and Veterinary Entomology, 28(3), 307-313. https://doi.org/10.1111/mve.12030	Population
https://doi.org/10.2307/3800979	Hervert, J.J., & Krausman, P.R.	Desert mule deer use of water developments in arizona	Hervert, J.J., & Krausman, P.R. (1986). Desert mule deer use of water developments in Arizona. The Journal of Wildlife Management, 50(4), 670-676. https://doi.org/10.2307/3800979	Comparator
https://doi.org/10.1002/jwmg.21834	Haus, J.M., Dion, J.R., Kalb, M.M., Ludwig, E.L., Rogerson, J.E., & Bowman, J.L.	Interannual variability in survival rates for adult female white-tailed deer	Haus et al. (2020). Interannual variability in survival rates for adult female white-tailed deer. The Journal of Wildlife Management, 84(4), 675-684. https://doi.org/10.1002/jwmg.21834	Exposure
https://doi.org/10.1177%2F0959683608098958	Lyman, R.L.	The holocene history of bighorn sheep (ovis canadensis) in eastern washington state, northwestern usa	Lyman, R.L. (2009). The Holocene history of bighorn sheep (Ovis canadensis) in eastern Washington state, northwestern USA. The Holocene, 19(1), 143-150. https://doi.org/10.1177/0959683608098958	Other
https://doi.org/10.1139/cjz-2017-0054	Dalerum, F., Freire, S., Angerbj√∂rn, A., Lecomte, N., Lindgren, √Ö., Meijer, T., Peƒçnerov√°, P., & Dal√©n, L.	Exploring the diet of arctic wolves (canis lupus arctos) at their northern range limit	Dalerum et al. (2017). Exploring the diet of arctic wolves (Canis lupus arctos) at their northern range limit. Canadian Journal of Zoology, 96(3), 277-281. https://doi.org/10.1139/cjz-2017-0054	Outcome
https://doi.org/10.3955/046.084.0103	Biggs, J.R., VanLeeuwen, D.M., Holechek, J.L., & Valdez, R.	Multi-scale analyses of habitat use by elk following wildfire	Biggs et al. (2010). Multi-scale analyses of habitat use by elk following wildfire. Northwest Science, 84(1), 20-32. https://doi.org/10.3955/046.084.0103	Exposure
https://doi.org/10.1007/S10816-012-9167-Y	Broughton, J.M., Beck, R.K., Coltrain, J.B., O'Rourke, D.H., & Rogers, A.R.	A late holocene population bottleneck in california tule elk (cervus elaphus nannodes): provisional support from ancient dna	Broughton et al. (2013). A late holocene population bottleneck in California tule elk (Cervus elaphus nannodes): Provisional support from ancient DNA. Journal of Archaeological Method and Theory, 20(3), 495-524. https://doi.org/10.1007/S10816-012-9167-Y	Exposure
https://doi.org/10.3106/ms2017-0085	Nielsen, C.K., & Stroud-Settles, J.K.	Home range and habitat use of female white-tailed deer (odocoileus virginiamis) in the northern lower peninsula of michigan	Nielsen, C.K., & Stroud-Settles, J.K. (2018). Home range and habitat use of female white-tailed deer (Odocoileus virginiamis) in the northern lower peninsula of Michigan. Mammal Study, 43(3), 179-185. https://doi.org/10.3106/ms2017-0085	Exposure
https://doi.org/10.2981/wlb.00341	Peterson, M.E., Anderson, C.R., Jr., Northrup, J.M., & Doherty, P.F., Jr.	Reproductive success of mule deer in a natural gas development area	Peterson et al. (2017). Reproductive success of mule deer in a natural gas development area. Wildlife Biology, 2017(1), 1-5. https://doi.org/10.2981/wlb.00341	Exposure
https://doi.org/10.1080/02827581003667330	Rea, R.V., Hodder, D.P., Hjoljerd, O., & Langen, A.	Paper birch (betula papyrifera) shoot selection by moose (alces alces) following a forest-cleaning experiment	Rea et al. (2010). Paper birch (Betula papyrifera) shoot selection by moose (Alces alces) following a forest-cleaning experiment. Scandavian Journal of Forest Research, 25(2), 157-163. https://doi.org/10.1080/02827581003667330	Population
https://doi.org/10.1016/j.foreco.2014.06.006	Wan, H.Y., Olson, A.C., Muncy, K.D., & St. Clair, S.B.	Legacy effects of fire size and severity on forest regeneration, recruitment, and wildlife activity in aspen forests	Wan et al. (2014). Legacy effects of fire size and severity on forest regeneration, recruitment, and wildlife activity in aspen forests. Forest Ecology and Management, 329(1), 59-68. https://doi.org/10.1016/j.foreco.2014.06.006	Exposure
https://doi.org/10.1139/z87-018	Fancy, S.G., & White, R.G.	Energy expenditures for locomotion by barren-ground caribou.	Fancy, S.G., & White, R.G. (1987). Energy expenditures for locomotion by barren-ground caribou. Canadian Journal of Zoology, 65(1), 122-128. https://doi.org/10.1139/z87-018	Population
https://doi.org/10.2307/3802875	Ericsson, G., Ball, J.P., & Danell, K.	Body mass of moose calves along an altitudinal gradient	Ericsson et al. (2002). Body mass of moose calves along an altitudinal gradient. The Journal of Wildlife Management, 66(1), 91-97. https://doi.org/10.2307/3802875	Population
https://doi.org/10.22621/cfn.v130i4.1924	Barber-Meyer, S.M., & Mech, L.D.	White-tailed deer (odocoileus virginianus) subsidize gray wolves (canis lupus) during a moose (alces americanus) decline: a case of apparent competition	Barber-Meyer, S.M., & Mech, L.D. (2016). White-tailed deer (Odocoileus virginianus) subsidize gray wolves (Canis lupus) during a moose (Alces americanus) decline: A case of apparent competition? The Canadian Field-Naturalist, 130(4), 308-314. https://doi.org/10.22621/cfn.v130i4.1924	Exposure
https://doi.org/10.1016/0300-9629(71)90041-7	Yousef, M.K., Cameron, R.D., & Luick, J.R.	Seasonal changes in hydrocortisone secretion rate of reindeer, rangifer tarandus	Yousef, M.K., Cameron, R.D., & Luick, J.R. (1971). Seasonal changes in hydrocortisone secretion rate of reindeer, Rangifer tarandus. Comparative Biochemistry and Physiology Part A: Physiology, 40(2), 495-501. https://doi.org/10.1016/0300-9629(71)90041-7	Exposure
https://doi.org/10.1098/rspb.2000.1209	Coulson, T., Milner-Gulland, E.J., & Clutton-Brock, T.	The relative roles of density and climatic variation on population dynamics and fecundity rates in three contrasting ungulate species	Coulson et al. (2000). The relative roles of density and climatic variation on population dynamics and fecundity rates in three contrasting ungulate species. Proceedings of the Royal Society B, 267(1454). https://doi.org/10.1098/rspb.2000.1209	Population
https://doi.org/10.1152/ajpregu.1986.251.1.r32	Folkow, L.P., & Mercer, J.B.	Partition of heat loss in resting and exercising winter- and summer-insulated reindeer	Falkow, L.P., & Mercer, J.B. (1986). Partition of heat loss in resting and exercising winter- and summer-insulated reindeer. American Journal of Physiology, 251(1 Pt2), 32-40. https://doi.org/10.1152/ajpregu.1986.251.1.r32	Population
https://doi.org/10.1139/z80-194	Hamilton, G.D., Drysdale, P.D., & Euler, D.L.	Moose winter browsing patterns on clear-cuttings in northern ontario	Hamilton, G.D., Drysdale, P.D., & Euler, D.L. (1980). Moose winter browsing patterns on clear-cuttings in northern Ontario. Canadian Journal of Zoology, 58(8), 1412-1416. https://doi.org/10.1139/z80-194	Exposure
https://doi.org/10.1644/13-MAMM-A-151	Bender, L.C., Weisenberger, M.E., & Rosas-Roasas, O.C.	Occupancy and habitat correlates of javelinas in the southern san andres mountains, new mexico	Bender, L.C., Weisenberger, M.E., & Rosas-Roasas, O.C. (2014). Occupancy and habitat correlates of javelinas in the southern San Andres Mountains, New Mexico. Journal of Mammalogy, 95(1), 1-8. https://doi.org/10.1644/13-MAMM-A-151	Exposure
https://doi.org/10.1016/B978-0-444-63590-7.00013-5	Schmitt, D.N., & Lupo, K.D.	Changes in late quaternary mammalian biogeography in the bonneville basin	Schmitt, D.N., & Lupo, K.D. (2016). Changes in late Quaternary mammalian biogeography in the Bonneville Basin. Developments in Earth Surface Processes, 20, 352-370. https://doi.org/10.1016/B978-0-444-63590-7.00013-5	Other
https://doi.org/10.2307/3808152	Witmer, G.W., & deCalesta, D.S.	Habitat use by female roosevelt elk in the oregon coast range	Witmer, G.W., & deCalesta, D.S. (1983). Habitat use by female Roosevelt elk in the Oregon coast range. The Journal of Wildlife Management, 47(4), 933-939. https://doi.org/10.2307/3808152	Exposure
https://doi.org/10.1038/s41467-019-09332-5	Hansen, B.B., Gamelon, M., Albon, S.D., Lee, A.M., Stien, A., Irvine, R.J., S√¶ther, B.E., Loe, L.E., Ropstad, E., Veiberg, V., & Gr√∏tan, V.	More frequent extreme climate events stabilize reindeer population dynamics	Hansen et al. (2019). More frequent extreme climate events stabilize reindeer population dynamics. Nature Communications, 10(1616). https://doi.org/10.1038/s41467-019-09332-5	Population
https://doi.org/10.1017/S0094837300013774	Koch, P.L.	Clinal geographic variation in mammals: implications for the study of chronoclines	Koch, P.L. (1986). Clinal geographic variation in mammals: Implications for the study of chronoclines. Paleobiology, 12(3), 269-281. https://doi.org/10.1017/S0094837300013774	Other
https://doi.org/10.1080/01426397.2012.722612	Royer, M.J.S., & Herrmann, T.M.	Cree hunters' observations on resources in the landscape in the context of socio-environmental change in the eastern james bay	Royer, M.J.S. & Herrmann, T.M. (2013). Cree hunters' observations on resources in the landscape in the context of socio-environmental change in the eastern James Bay. Landscape Research, 38(4), 443-460. https://doi.org/10.1080/01426397.2012.722612	Outcome
https://doi.org/10.1016/j.jaridenv.2015.06.008	McKee, C.J., Stewart, K.M., Sedinger, J.S., Bush, A.P., Darby, N.W., Hughson, D.L., & Bleich, V.C.	Spatial distributions and resource selection by mule deer in an arid environment: responses to provision of water	McKee et al. (2015). Spatial distributions and resource selection by mule deer in an arid environment: Responses to provision of water. Journal of Arid Environments, 122, 76-84. https://doi.org/10.1016/j.jaridenv.2015.06.008	Exposure
https://doi.org/10.1890/ES13-00015.1	Ballesteros, M., B√•rdsen, B.J., Faucgald, P., Langeland, K., Stien, A., & Tveraa, T.	Combined effects of long-term feeding, population density and vegetation green-up on reindeer demography	Ballesteros et al. (2013). Combined effects of long-term feeding, population density and vegetation green-up on reindeer demography. Ecosphere, 4(4), 1-13. https://doi.org/10.1890/ES13-00015.1	Population
https://doi.org/10.1016/j.jaridenv.2012.06.001	Greene, L., Hebblewhite, M., & Stephenson, T.R.	Short-term vegetation response to wildfire in the eastern sierra nevada: implications for recovering an endangered ungulate	Greene et al. (2012). Short-term vegetation response to wildfire in the eastern Sierra Nevada: Implications for recovering an endangered ungulate. Journal of Arid Environments, 87, 118-128. https://doi.org/10.1016/j.jaridenv.2012.06.001	Exposure
https://doi.org/10.1111/gcb.13207	Dial, R.J., Smeltz, T.S., Sullivan, P.F., Rinas, C.L., Timm, K., Geck, J.E., Tobin, S.C., Golden, T.S., & Berg, E.C.	Shrubline but not treeline advance matches climate velocity in montane ecosystems of south-central alaska	Dial et al. (2016). Shrubline but not treeline advance matches climate velocity in montane ecosystems of south-central Alaska. Global Change Biology, 22(5):1841-1856. https://doi.org/10.1111/gcb.13207	Outcome
https://doi.org/10.1139/z98-032	Pekins, P.J., Smith, K.S., & Mautz, W.W.	The energy cost of gestation in white-tailed deer	Pekins et al. (1998). The energy cost of gestation in white-tailed deer. Canadian Journal of Zoology, 76(6), 1091-1097. https://doi.org/10.1139/z98-032	Population
https://doi.org/10.1890/15-1191.1	Rivrud, I.M., Bischof, R., Meisingset, E.L., Zimmerman, B., Loe, L.E., & Mysterud, A.	Leave before it's too late: anthropogenic and environmental triggers of autumn migration in a hunted ungulate population	Rivrud et al. (2016). Leave before it's too late: Anthropogenic and environmental triggers of autumn migration in a hunted ungulate population. Ecology, 97(4), 1058-1068. https://doi.org/10.1890/15-1191.1	Population
https://doi.org/10.1002/ece3.740	Gormezano, L.J., & Rockwell, R.F.	What to eat now? shifts in polar bear diet during the ice-free season in western hudson bay	Gormezano, L.J., & Rockwell, R.F. (2013). What to eat now? Shifts in polar bear diet during the ice-free season in western Hudson Bay. Ecology and Evolution, 3(10), 3509-3523. https://doi.org/10.1002/ece3.740	Exposure
https://doi.org/10.2307/3809579	Kufeld, R.C., Bowden, D.C., and Schrupp, D.L.	Distribution and movements of female mule deer in the rocky mountain foothills	Kufeld, R.C., Bowden, D.C., & Schrupp, D.L. (1989). Distribution and movements of female mule deer in the Rocky Mountain foothills. The Journal of Wildlife Management, 53(4), 871-877. https://doi.org/10.2307/3809579.	Exposure
https://doi.org/10.3955/046.084.0408	Peek, J.M.	Pattern of herbivory, nitrogen content, and biomass of bluebunch wheatgrass on a mountain sheep habitat in central idaho	Peek, J.M. (2010). Pattern of herbivory, nitrogen content, and biomass of bluebunch wheatgrass on a mountain sheep habitat in central Idaho. Northwest Science, 84(4), 386-393. https://doi.org/10.3955/046.084.0408	Exposure
https://doi.org/10.2307/3801124	Delgiudice, G.D., Mech, L.D., & Seal, U.S.	Physiological assessment of deer populations by analysis of urine in snow	Delgiudice, G.D., Mech, L.D., & Seal, U.S. (1989). Physiological assessment of deer populations by analysis of urine in snow. The Journal of Wildlife Management, 53(2), 284-291. https://doi.org/10.2307/3801124	Comparator
https://doi.org/10.1016/0300-9629(84)90064-1	Chao, C.C., & Brown, R.D.	Seasonal relationships of thyroid, sexual and adrenocortical hormones to nutritional parameters and climatic factors in white-tailed deer (odocoileus virginianus) of south texas	Chao, C.C., & Brown, R.D. (1984). Seasonal relationships of thyroid, sexual and adrenocortical hormones to nutritional parameters and climatic factors in white-tailed deer (Odocoileus virginianus) of south Texas. Comparative Biochemistry and Physiology Part A: Physiology, 77(2), 299-306. https://doi.org/10.1016/0300-9629(84)90064-1.	Population
https://doi.org/10.1890/ES13-00338.1	Ricca, M.A., Van Vuren, D.H., Weckerly, F.W., Williams, J.C., and Miles, K.	Irruptive dynamics of introduced caribou on adak island, alaska: an evaluation of riney-caughley model predictions	Ricca, M.A., Van Vuren, D.H., Weckerly, F.W., Williams, J.C., and Miles, K. (2014). Irruptive dynamics of introduced caribou on Adak Island, Alaska: An evaluation of Riney-Caughley model predictions. Ecosphere, 5(8), 1-24. https://doi.org/10.1890/ES13-00338.1.	Population
https://doi.org/10.1046/j.1526-100x.2000.80066.x	DeYoung, R.W., Hellgren, E.C., Fulbright, T.E., Robbins, W.F., Jr., & Humphreys, I.D.	Modeling nutritional carrying capacity for translocated desert bighorn sheep in western texas	DeYoung et al. (2001). Modeling nutritional carrying capacity for translocated desert bighorn sheep in western Texas. Restoration Ecology, 8(4S), 57-65. https://doi.org/10.1046/j.1526-100x.2000.80066.x	Exposure
https://doi.org/10.1111/j.1748-1716.1984.tb07532.x	Blix, A.S., Grav, H.J., Markussen, K.A., & White, R.G.	Modes of thermal protection in newborn muskoxen (ovibos moschatus): thermal protection in newborn muskoxen	Blix, A.S., Grav, H.J., Markussen, K.A., & White, R.G. (1984). Modes of thermal protection in newborn muskoxen (Ovibos moschatus): Thermal protection in newborn muskoxen. Acta Physiologica Scandinavica, 122(4), 443-453. https://doi.org/10.1111/j.1748-1716.1984.tb07532.x	Population
https://doi.org/10.1111/j.1438-8677.2008.00113.x	Bjerke, J.W.	Ice encapsulation protects rather than disturbs the freezing lichen	Bjerke, J.W. (2009). Ice encapsulation protects rather than disturbs the freezing lichen. Plant Biology, 11(2), 227-235. https://doi.org/10.1111/j.1438-8677.2008.00113.x	Population
https://doi.org/10.2307/3803281	Gabor, T.M., Helgren, E.C., & Silvy, N.J.	Multi-scale habitat partitioning in sympatric suiforms	Gabor, T.M., Helgren, E.C., & Silvy, N.J. (2001). Multi-scale habitat partitioning in sympatric suiforms. The Journal of Wildlife Management, 65(1), 99-110. https://doi.org/10.2307/3803281	Exposure
https://doi.org/10.2307/3802901	Larter, N.C., & Nagy, J.A.	Overwinter changes in the urine chemistry of muskoxen from banks island	Larter, N.C., & Nagy, J.A. (2001). Overwinter changes in the urine chemistry of muskoxen from Banks Island. The Journal of Wildlife Management, 65(2), 226-234. https://doi.org/10.2307/3802901	Exposure
https://doi.org/10.1677/joe.0.1410527	Timisj√§rvi, J., Ojutkangas, V., Eloranta, E., Nieminen, M., Lepp√§luoto, J., Liimatainen, S., & Vuolteenaho, O.	Annual variations in serum thyroid-stimulating hormone and thyroid-hormones and in their responses to thyrotropin-releasing-hormone in the reindeer	Timisjärvi, J., Ojutkangas, V., Eloranta, E., Nieminen, M., Leppäluoto, J., Liimatainen, S., & Vuolteenaho, O. (1994). Annual variations in serum thyroid-stimulating hormone and thyroid-hormones and in their responses to thyrotropin-releasing-hormone in the reindeer. Journal of Endocrinology, 141(3), 527-533. https://doi.org/10.1677/joe.0.1410527	Population
https://doi.org/10.1111/j.1748-1716.1985.tb07580.x	Markussen, K.A., Rognmo, A., & Blix, A.S.	Some aspects of thermoregulation in newborn reindeer calves (rangifer tarandus tarandus)	Markussen, K.A., Rognmo, A., & Blix, A.S. (1985). Some aspects of thermoregulation in newborn reindeer calves (Rangifer tarandus tarandus). Acta Physiologica Scandinavica, 123(2), 215-220. https://doi.org/10.1111/j.1748-1716.1985.tb07580.x	Population
https://doi.org/10.1111/j.1466-8238.2007.00353.x	Wimberly, M.C., Yabsley, M.J., Baer, A.D., Dugan, V.G., & Davidson, W.R.	Spatial heterogeneity of climate and land-cover constraints on distributions of tick-borne pathogens	Wimberly, M.C., Yabsley, M.J., Baer, A.D., Dugan, V.G., & Davidson, W.R. (2007). Spatial heterogeneity of climate and land-cover constraints on distributions of tick-borne pathogens. Global Ecology and Biogeography, 17(2), 189-202. https://doi.org/10.1111/j.1466-8238.2007.00353.x	Outcome
https://doi.org/10.1139/z90-333	Bunnell, F.L., Hovey, F.W., McNay, R.S., & Parker, K.L.	Forest cover, snow conditions, and black-tailed deer sinking depths	Bunnell, F.L., Hovey, F.W., McNay, R.S., & Parker, K.L. (1990). Forest cover, snow conditions, and black-tailed deer sinking depths. Canadian Journal of Zoology, 68(11), 2403-2408. https://doi.org/10.1139/z90-333	Population
https://doi.org/10.1093/conphys/coy054	Jachowski, D.S., Kauffman, M.J., Jesmer, B.R., Sawyer, H., & Millspaugh, J.J.	Integrating physiological stress into the movement ecology of migratory ungulates: a spatial analysis with mule deer	Jachowski et al. (2018). Integrating physiological stress into the movement ecology of migratory ungulates: A spatial analysis with mule deer. Consrevation Physiology, 6(1): coy054. https://doi.org/10.1093/conphys/coy054	Exposure
https://doi.org/10.1111/1365-2656.12394	Van Moorter, B., Rolandsen, C.M., Basille, M., & Gaillard. J.M.	Movement is the glue connecting home ranges and habitat selection	Van Moorter, B., Rolandsen, C.M., Basille, M., & Gaillard. J.M. (2015). Movement is the glue connecting home ranges and habitat selection. Journal of Animal Ecology, 85(1), 21-31. https://doi.org/10.1111/1365-2656.12394	Population
https://doi.org/10.1007/s00442-003-1373-6	Tveraa, T., Fauchald, P., Henaug, C., & Yoccoz, N.G.	An examination of a compensatory relationship between food limitation and predation in semi-domestic reindeer	Tveraa, T., Fauchald, P., Henaug, C., & Yoccoz, N.G. (2003). An examination of a compensatory relationship between food limitation and predation in semi-domestic reindeer. Oecologia, 137(3), 370-376. https://doi.org/10.1007/s00442-003-1373-6	Population
https://doi.org/10.2307/3801790	Riley, S.J., & Dood, A.R.	Summer movements, home range, habitat use, and behavior of mule deer fawns	Riley, S.J., & Dood, A.R. (1984). Summer movements, home range, habitat use, and behavior of mule deer fawns. The Journal of Wildlife Management, 48(4), 1302-1310. https://doi.org/10.2307/3801790	Exposure
https://doi.org/10.1007/978-4-431-54006-9_11	Kutz, S.J.	Polar diseases and parasites: a conservation paradigm shift	Kutz, S.J. (2012). Polar diseases and parasites: A conservation paradigm shift. Springer, 247-261. https://doi.org/10.1007/978-4-431-54006-9_11	Exposure
https://doi.org/10.1139/z98-137	Maier, J.A.K., & White, R.G.	Timing and synchrony of activity in caribou	Maier, J.A.K., & White, R.G. (1998). Timing and synchrony of activity in caribou. Canadian Journal of Zoology, 76(11), 1999-2009. https://doi.org/10.1139/z98-137	Exposure
https://doi.org/10.2307/1381088	Rutberg, A.T.	Birth synchrony in american bison (bison bison): response to predation or season?	Rutberg, A.T. (1984). Birth synchrony in American bison (Bison bison): Response to predation or season? Journal of Mammalogy, 65(3), 418-423. https://doi.org/10.2307/1381088	Exposure
https://doi.org/10.1002/ecs2.1524	Allen, A.M., M√•nsson, J., Sand, H.S., Malmsten, J., Ericsson, G., & Singh, N.J.	Scaling up movements: from individual space use to population patterns	Allen et al. (2016). Scaling up movements: From individual space use to population patterns. Ecosphere, 7(10), e01524. https://doi.org/10.1002/ecs2.1524	Population
https://doi.org/10.1890/07-0414.1	B√•rdsen, B.J., Fauchald, P., Tverra, T., Langeland, K., Yoccoz, N.G., & Ims, A.R.	Experimental evidence of a risk-sensitive reproductive allocation in a long-lived mammal	Bärdsen et al. (2008). Experimental evidence of a risk-sensitive reproductive allocation in a long-lived mammal. Ecology, 89(3), 829-837. https://doi.org/10.1890/07-0414.1	Population
https://doi.org/10.1016/j.rama.2017.10.003	Caltrider, T., & Bender, L.C.	Relationships between landscape greenness and condition of elk, mule deer, and pronghorn in new mexico	Caltrider, T., & Bender, L.C. (2018). Relationships between landscape greenness and condition of elk, mule deer, and pronghorn in New Mexico. Rangeland Ecology & Management, 71(2), 259-265. https://doi.org/10.1016/j.rama.2017.10.003	Exposure
https://doi.org/10.1016/j.foreco.2007.09.034	Querrec, L., & Filion, L.	White-tailed deer activity reconstructed from tree-rings in eastern boreal canada	Querrec, L., & Filion, L. (2008). White-tailed deer activity reconstructed from tree-rings in eastern boreal Canada. Forest Ecology and Management, 255(1), 234-244. https://doi.org/10.1016/j.foreco.2007.09.034.	Population
https://doi.org/10.1186/s12898-020-00312-8	Paoli, A., Weladji, R.B., Holand, √ò., & Kumpula, J.	Response of reindeer mating time to climatic variability	Paoli, A., Weladji, R.B., Holand, Ø., & Kumpula, J. (2020). Response of reindeer mating time to climatic variability. BMC Ecology, 20(44). https://doi.org/10.1186/s12898-020-00312-8	Population
https://doi.org/10.7589/0090-3558-44.1.28	Rogerson, J.D., Fairbanks, W.S., & Cornicelli, L.	Ecology of gastropod and bighorn sheep hosts of lungworm on isolated, semiarid mountain ranges in utah, usa	Rogerson, J.D., Fairbanks, W.S., & Cornicelli, L. (2008). Ecology of gastropod and bighorn sheep hosts of lungworm on isolated, semiarid mountain ranges in Utah, USA. Journal of Wildlife Disease, 44(1), 28-44. https://doi.org/10.7589/0090-3558-44.1.28	Exposure
https://doi.org/10.2307/3808970	Goodson, N.J., Stevens, D.R., & Bailey, J.A.	Winter-spring foraging ecology and nutrition of bighorn sheep on montane ranges	Goodson, N.J., Stevens, D.R., & Bailey, J.A.¬†(1991). Winter-spring foraging ecology and nutrition of bighorn sheep on montane ranges. The Journal of Wildlife Management, 55(3), 422-433. https://doi.org/10.2307/3808970	Exposure
https://doi.org/10.2193/2009-191	Wilson, R.R., Krausman, P.R., & Morgart, J.R.	Forage enhancement plots as a management tool for sonoran pronghorn recovery	Wilson, R.R., Krausman, P.R., & Morgart, J.R. (2010). Forage enhancement plots as a management tool for Sonoran pronghorn recovery. The Journal of Wildlife Management, 74(2), 236-239. https://doi.org/10.2193/2009-191	Exposure
https://doi.org/10.7589/0090-3558-46.4.1262	Wolfe, L.L., Diamond, B., Spraker, T.R., Sirochman, M.A., Walsh, D.P., Machin, C.M., Bade, D.J., & Miller, M.W.	A bighorn sheep die-off in southern colorado involving a pasteurellaceae strain that may have originated from syntopic cattle	Wolfe et al. (2010). A bighorn sheep die-off in southern Colorado involving a Pasteurellaceae strain that may have originated in syntopic cattle. Journal of Wildlife Disease, 46(4), 1262-1268. https://doi.org/10.7589/0090-3558-46.4.1262	Comparator
http://dx.doi.org/10.1179/1749631413Y.0000000002	Deppen, J., & Cook, R.A.	Deer use in good times and in bad: a fort ancient case study from southwest ohio	Deppen, J., & Cook, R.A. (2014). Deer use in good times and in bad: A fort ancient case study from southwest Ohio. Environmental Archaeology, 19(1), 72-83. http://dx.doi.org/10.1179/1749631413Y.0000000002	Other
https://doi.org/10.1046/j.1523-1739.2002.00066.x	Lyman, R.L., & Wolverton, S.	The late prehistoric-early historic game sink in the northwestern united states	Lyman, R.L., & Wolverton, S. (2002). The late prehistoric-early historic game sink in the northwestern United States. Conservation Biology, 16(1), 73-85. https://doi.org/10.1046/j.1523-1739.2002.00066.x	Other
https://doi.org/10.1002/ecs2.1769	Lowrey, B., Garrott, R.A., Miyasaki, H.M., Fralick, G., & Dewey, S.R.	Seasonal resource selection by introduced mountain goats in the southwest greater yellowstone area	Lowrey, B., Garrott, R.A., Miyasaki, H.M., Fralick, G., & Dewey, S.R. (2017). Seasonal resource selection by introduced mountain goats in the southwest Greater Yellowstone Area. Ecosphere, 8(4), e01769. https://doi.org/10.1002/ecs2.1769	Population
http://dx.doi.org/10.2495/ST180181	Ivanova, A., Ram√≠rez, E., Monta√±o, A., & Serrano, R.	Alternative tourism in the biosphere reserve of vizcaino (rebivi), mexico: facing the impacts of climate change	Ivanova, A., Ramírez, E., Montaño, A., & Serrano, R. (2018). Alternative tourism in the biosphere Reserve of Vizcaino (Rebivi), Mexico: Facing the impacts of climate change. WIT Transactions on Ecology and the Environment, 227, 185-196. http://dx.doi.org/10.2495/ST180181	Comparator
https://doi.org/10.1644/1545-1542(2005)086[0736:MDSMAM]2.0.CO;2	D'Eon, R.G., & Serrouya, R.	Mule deer seasonal movements and multiscale resource selection using global positioning system radiotelemetry	D'Eon, R.G., & Serrouya, R. (2005). Mule deer seasonal movements and multiscale resource selection using global positioning system radiotelemetry. Journal of Mammalogy, 86(4), 736-744. https://doi.org/10.1644/1545-1542(2005)086[0736:MDSMAM]2.0.CO;2	Exposure
https://doi.org/10.1894/0038-4909(2004)049%3C0524:CPREIN%3E2.0.CO;2	Albert, S., Ramotnik, C.A., & Schmitt, C.G.	Collared peccary range expansion in northwestern new mexico	Albert, S., Ramotnik, C.A., & Schmitt, C.G. (2004). Collared peccary range expansion in northwestern New Mexico. The Southwestern Naturalist, 49(4), 524-528. https://doi.org/10.1894/0038-4909(2004)049%3C0524:CPREIN%3E2.0.CO;2	Exposure
https://doi.org/10.1126/science.aat0985	Jesmier, B.R., Merkle, J.A., Goheen, J.R., Aikens, E.O., Beck, J.L., Courtemanch, A.B., Hurley, M.A., McWhirter, D.E., Miyasakim H.M., Monteith, K.L., & Kauffman, M.J.	Is ungulate migration culturally transmitted? evidence of social learning from translocated animals	Jesmer et al. (2018). Is ungulate migration culturally transmitted? Evidence of social learning from translocated animals. Science, 361(6406), 1023-1025. https://doi.org/10.1126/science.aat0985	Exposure
https://doi.org/10.1139/cjz-2018-0140	Jones, H., Pekins, P., Kantar, L., Sidor, I., Ellingwood, D., Lichtenwalner, A., & O'Neal, M.	Mortality assessment of moose (alces alces) calves during successive years of winter tick (dermacentor albipictus) epizootics in new hampshire and maine (usa)	Jones et al. (2018). Mortality assessment of moose (Alces alces) calves during successive years of winter tick (dermacentor albipictus) epizootics in New Hampshire and Maine (USA). Canadian Journal of Zoology, 97(1), 22-30. https://doi.org/10.1139/cjz-2018-0140	Exposure
https://doi.org/10.1111/ddi.12748	Jenkins, D.A., Yannic, G., Schaefer, J.A., Conolly, J., & Lecomte, N.	Population structure of caribou in an ice-bound archipelago	Jenkins et al. (2018). Population structure of caribou in an ice-bound archipelago. Diversity and Distributions, 24(8), 1092-1108. https://doi.org/10.1111/ddi.12748	Comparator
https://doi.org/10.1111/jbi.12918	Polfus, J.L., Manseau, M., Kl√ºtsch, C.F.C., Simmons, D., & Wilson, P.J.	Ancient diversification in glacial refugia leads to intraspecific diversity in a holarctic mammal	Polfus et al. (2016) Ancient diversification in glacial refugia leads to intraspecific diversity in a Holarctic mammal. Journal of Biogeography, 44(2), 386-396. https://doi.org/10.1111/jbi.12918	Other
https://www.jstor.org/stable/25515793	Klein, D.R., & Shulski, M.	Lichen recovery following heavy grazing by reindeer delayed by climate warming	Klein, D.R., & Shulski, M. (2009). Lichen recovery following heavy grazing by reindeer delayed by climate warming. Ambio, 38(1), 11-16. https://www.jstor.org/stable/25515793	Outcome
https://doi.org/10.1371/journal.pone.0095049	O'Farrill, G., Schampaert, K.G., Rayfield, B., Bodin, √ñ., Calme, S., Sengupta, R., & Gonzalez, A.	The potential connectivity of waterhole networks and the effectiveness of a protected area under various drought scenarios	O'Farrill et al. (2014). The potential connectivity of waterhole networks and the effectiveness of a protected area under various drought scenarios. PLoS ONE, 9(5). https://doi.org/10.1371/journal.pone.0095049	Comparator
https://doi.org/10.2307/3802987	Ferguson, M.A.D., & Messier, F.	Mass emigration of arctic tundra caribou from a traditional winter range: population dynamics and physical condition	Ferguson, M.A.D., & Messier, F. (2000). Mass emigration of Arctic Tundra caribou from a traditional winter range: Population dynamics and physical condition. The Journal of Wildlife Management, 64(1), 168-178. https://doi.org/10.2307/3802987	Exposure
https://doi.org/10.2981/09-014	Musante, A.R., Pekins, P.J., & Scarpitti, D.L.	Characteristics and dynamics of a regional moose alces alces population in the northeastern united states	Musante, A.R., Pekins, P.J., & Scarpitti, D.L. (2010). Characteristics and dynamics of a regional moose Alces alces population in the northeastern United States. Wildlife Biology, 16(2), 185-204. https://doi.org/10.2981/09-014	Exposure
https://doi.org/10.1016/j.jaridenv.2008.06.002	Meek, M.G., Cooper, S.M., Owens, M.K., Cooper, R.M., & Wappel, A.L.	White-tailed deer distribution in response to patch burning on rangeland	Meek, M.G., Cooper, S.M., Owens, M.K., Cooper, R.M., & Wappel, A.L. (2008). Journal of Arid Environments, 72(11), 2026-2033. https://doi.org/10.1016/j.jaridenv.2008.06.002	Exposure
http://dx.doi.org/10.1139/cjz-2017-0367	Spitz, D.B., Hebblewhite, M., Stephenson, T.R., & German, D.W.	How plastic is migratory behavior? quantifying elevational movement in a partially migratory alpine ungulate, the sierra nevada bighorn sheep (ovis canadensis sierrae)	Spitz, D.B., Hebblewhite, M., Stephenson, T.R., & German, D.W. (2018). How plastic is migratory behavior? Quantifying elevational movement in a partially migratory alpine ungulate, the Sierra Nevada bighorn sheep (Ovis canadensis sierrae). Canadian Journal of Zoology, 96(12), 1385-1394. http://dx.doi.org/10.1139/cjz-2017-0367	Exposure
https://doi.org/10.1016/j.ics.2004.09.040	Barboza, P.S., & Reynolds, P.E.	Monitoring nutrition of a large grazer: muskoxen on the arctic refuge	Barboza, P.S., & Reynolds, P.E. (2004). Monitoring nutrition of a large grazer: Muskoxen on the Arctic Refuge. International Congress Series, 1275, 327-333. https://doi.org/10.1016/j.ics.2004.09.040	Exposure
https://doi.org/10.1111/ele.12772	Aikens, E.O., Kauffman, M.J., Merkle, J.A., Dwinnell, S.P.H., Fralick, G.L., & Monteith, K.L.	The greenscape shapes surfing of resource waves in a large migratory herbivore	Aikens et al. (2017). The greenscape shapes surfing of resource waves in a large migratory herbivore. Ecology Letters, 20(6), 741-750. https://doi.org/10.1111/ele.12772	Exposure
https://doi.org/10.1111/gcb.14364	Stoner, D.C., Sexton, J.O., Choate, D.M., Nagol, J., Bernales, H.H., Sims, S.A., Ironside, K.E., Longshore, K.M, & Edwards, T.C., Jr.	Climatically driven changes in primary production propagate through trophic levels	Stoner et al. (2018). Climatically driven changes in primary production propagate through trophic levels. Global Change Biology, 24(10), 4453-4463. https://doi.org/10.1111/gcb.14364	Exposure
http://dx.doi.org/10.1111/j.1600-0587.2012.00156.x	Owen-Smith, N., & Ogutu, J.O.	Controls over reproductive phenology among ungulates: allometry and tropical-temperate contrasts	Owen-Smith, N., & Ogutu, J.O. (2013). Controls over reproductive phenology among ungulates: Allometry and tropical-temperate contrasts. Ecography, 36(3), 256-263. http://dx.doi.org/10.1111/j.1600-0587.2012.00156.x	Exposure
http://www.jstor.org/stable/23213762	Shafer, A.B.A., Northrup, J.M., White, K.S., Boyce, M.S., C√¥te, S.D., & Coltman, D.W.	Habitat selection predicts genetic relatedness in an alpine ungulate	Shafer, A.B.A., Northrup, J.M., White, K.S., Boyce, M.S., C√¥te, S.D., & Coltman, D.W. (2012). Habitat selection predicts genetic relatedness in an alpine ungulate. Ecology, 93(6), 1317-1329. http://www.jstor.org/stable/23213762	Exposure
https://doi.org/10.1038/s41598-019-52873-4	Davies, G., McCann, B., Sturdevant, J., Swenson, F., & Ovchinnikov, I.V.	Isotopic paleoecology of northern great plains bison during the holocene	Davies, G., McCann, B., Sturdevant, J., Swenson, F., & Ovchinnikov, I.V. (2019). Isotopic paleoecology of northern great plains bison during the holocene. Scientific Reports, 9(1). https://doi.org/10.1038/s41598-019-52873-4	Other
https://doi.org/10.1017/s003118201200042x	Hoar, B.M., Ruckstuhl, K., & Kutz, S.	Development and availability of the free-living stages of ostertagia gruehneri, an abomasal parasite of barrenground caribou (rangifer tarandus groenlandicus), on the canadian tundra	Hoar, B.M., Ruckstuhl, K., & Kutz, S. (2012). Development and availability of the free-living stages of Ostertagia gruehneri, an abomasal parasite of barrenground caribou (Rangifer tarandus groenlandicus), on the Canadian tundra. Parasitology, 139(8), 1093-100. https://doi.org/10.1017/s003118201200042x	Population
https://doi.org/10.1006/qres.1999.2067	Meltzer, D.J.	Human responses to middle holocene (altithermal) climates on the north american great plains	Meltzer, D.J. (1999). Human responses to middle Holocene (Altithermal) climates on the north American Great Plains. Quaternary Research, 52(3), 404-416. https://doi.org/10.1006/qres.1999.2067	Other
https://doi.org/10.1139/cjz-2013-0262	Dawe, K.L., Bayne, E.M., & Boutin, S.	Influence of climate and human land use on the distribution of white-tailed deer (odocoileus virginianus) in the western boreal forest	Dawe, K.L., Bayne, E.M., & Boutin, S. (2014). Influence of climate and human land use on the distribution of white-tailed deer (Odocoileus virginianus) in the western Boreal forest. Canadian Journal of Zoology, 92(4), 353-363. https://doi.org/10.1139/cjz-2013-0262	Comparator
https://doi.org/10.7589/0090-3558-27.1.41	Saltz, D., & White, G.C.	Urinary cortisol and urea nitrogen responses to winter stress in mule deer	Saltz, D., & White, G.C. (1991). Urinary cortisol and urea nitrogen responses to winter stress in mule deer. The Journal of Wildlife Management, 27(1), 41-46. https://doi.org/10.7589/0090-3558-27.1.41	Population
https://doi.org/10.1016/j.jtherbio.2020.102581	Thompson, D.R., Crouse, J.A., Jacques, S., & Barboza, P.S.	Redefining physiological responses of moose (alces alces) to warm environmental conditions	Thompson et al. (2020). Redefining physiological responses of moose (Alces alces) to warm environmental conditions. Journal of Thermal Biology, 90. https://doi.org/10.1016/j.jtherbio.2020.102581	Population
https://doi.org/10.1038/d41586-019-03113-2	NA	Extreme winter leads to an arctic reproductive collapse	(2019). Extreme winter leads to an Arctic reproductive collapse. Nature, 574(7779), 456-456. https://doi.org/10.1038/d41586-019-03113-2	Other
https://doi.org/10.1890/10-1523.1	Huston, M., & Wolverton, S.	Regulation of animal size by enpp, bergmann's rule, and related phenomena	Huston, M., & Wolverton, S. (2011). Regulation of animal size by eNPP, Bergmann's rule, and related phenomena. Ecological Monographs, 81(3), 349-405. https://doi.org/10.1890/10-1523.1	Exposure
https://doi.org/10.3844/AJESSP.2012.176.178	Ihl, C., Bowyer, R.T., Dunlap, K.L., & Duffy, L.K.	Mercury in hair of muskox on the seward peninsula	Ihl et al. (2012). Mercury in hair of muskox on the Seward Peninsula. American Journal of Environmental Sciences, 8(2), 176-178. https://doi.org/10.3844/AJESSP.2012.176.178	Exposure
https://doi.org/10.1111/j.1365-2664.2009.01643.x	Hamel, S., Garel, M., Festa-Bianchet, M., Gaillard, J.M., & C√¥t√©, S.D.	Spring normalized difference vegetation index (ndvi) predicts annual variation in timing of peak faecal crude protein in mountain ungulates	Hamel et al. (2009). Spring normalized difference vegetation index (NDVI) predicts annual variation in timing of peak faecal crude protein in mountain ungulates. Journal of Applied Ecology, 46(3), 582-589. https://doi.org/10.1111/j.1365-2664.2009.01643.x	Exposure
https://doi.org/10.2307/3801123	McCullough, D.R., Hirth, D.H., & Newhouse, S.J.	Resource partitioning between sexes in white-tailed deer	McCullough, D.R., Hirth, D.H., & Newhouse, S.J. (1989). Resource partitioning between sexes in white-tailed deer. The Journal of Wildlife Management, 53(2), 277-283. https://doi.org/10.2307/3801123	Exposure
https://doi.org/10.1007/s004420000573	Johnson, C.J., Parker, K.L., & Heard, D.C.	Foraging across a variable landscape: behavioral decisions made by woodland caribou at multiple spatial scales	Johnson, C.J., Parker, K.L., & Heard, D.C. (2001). Foraging across a variable landscape: Behavioral decisions made by woodland caribou at multiple spatial scales. Oecologia, 127(4), 590-602. https://doi.org/10.1007/s004420000573	Comparator
https://doi.org/10.1007/s10980-012-9840-2	Christianson, D., Klaver, R.W., Middleton, A., & Kauffman, M.	Confounded winter and spring phenoclimatology on large herbivore ranges	Christianson, D., Klaver, R.W., Middleton, A., & Kauffman, M. (2013). Confounded winter and spring phenoclimatology on large herbivore ranges. Landscape Ecology, 28, 427-437. https://doi.org/10.1007/s10980-012-9840-2	Outcome
https://doi.org/10.1139/z84-354	Pierce, J.D.	Shiras moose forage selection in relation to browse availability in north-central idaho	Pierce, J.D. (1984). Shiras moose forage selection in relation to browse availability in north-central Idaho. Canadian Journal of Zoology, 62(12), 2404-2409. https://doi.org/10.1139/z84-354	Comparator
https://doi.org/10.1111/j.1502-3885.2002.tb01072.x	Bennike, O.	Late quaternary history of washington land, north greenland	Bennike, O. (2008). Late Quaternary history of Washington Land, North Greenland. Boreas, 31(3), 260-272. https://doi.org/10.1111/j.1502-3885.2002.tb01072.x	Other
https://doi.org/10.1016/j.quascirev.2014.07.021	Lohse, J.C., Madsen, D.B., Culleton, B.J., & Kennett, D.J.	Isotope paleoecology of episodic mid-to-late holocene bison population expansions in the southern plains, u.s.a.	Lohse et al. (2014). Isotope paleoecology of episodic mid-to-late Holocene bison population expansions in the Southern Plains, U.S.A. Quaternary Science Reviews, 102, 14-26. https://doi.org/10.1016/j.quascirev.2014.07.021	Other
https://doi.org/10.1016/j.biocon.2005.12.004	Apps, C.D., & McLellan, B.N.	Factors influencing the dispersion and fragmentation of endangered mountain caribou populations	Apps, C.D., & McLellan, B.N. (2006). Factors influencing the dispersion and fragmentation of endangered mountain caribou populations. Biological Conservation, 130(1), 84-97. https://doi.org/10.1016/j.biocon.2005.12.004	Comparator
https://doi.org/10.1179/jfa.1987.14.1.9	Meltzer, D.J., & Collins, M.B.	Prehistoric water wells on the southern high plains: clues to altithermal climate	Meltzer, D.J., & Collins, M.B. (1987) Prehistoric water wells on the southern High Plains: Clues to altithermal climate. Journal of Field Archaeology, 14(1), 9-28. https://doi.org/10.1179/jfa.1987.14.1.9	Other
https://doi.org/10.1093/wjaf/14.4.177	Secord, M.L., Zager, P.E., & Pletscher, D.H.	The influence of temporal and spatial factors on clearcut use by white-tailed deer in northern idaho	Secord, M.L., Zager, P.E., & Pletscher, D.H. (1999). The influence of temporal and spatial factors on clearcut use by white-tailed deer in northern Idaho. Western Journal of Applied Forestry, 14(4), 177-182. https://doi.org/10.1093/wjaf/14.4.177	Outcome
https://doi.org/10.1139/z98-135	Patterson, B., Benjamin, L.K., & Messier, F.	Prey switching and feeding habits of eastern coyotes in relation to snowshoe hare and white-tailed deer densities	Patterson, B.R., Benjamin, L.K., & Messier, F. (1998). Prey switching and feeding habits of eastern coyotes in relation to snowshoe hare and white-tailed deer densities. Canadian Journal of Zoology, 76(10), 1885-1897. https://doi.org/10.1139/z98-135	Exposure
https://doi.org/10.7589/2014-06-148	Jacques, C.N., Jenks, J.A., Grovenburg, T.W., Klaver, R.W., & Dubay, S.A.	Influence of ecologic factors on prevalence of meningeal worm (parelaphostrongylus tenuis) infection in south dakota, usa	Jacques et al. (2015). Influence of ecologic factors on prevalence of meningeal worm (Parelaphostrongylus tenuis) infection in South Dakota, USA. Journal of Wildlife Diseases, 51(2), 332-340. https://doi.org/10.7589/2014-06-148	Other
https://doi.org/10.1016/j.ecolmodel.2004.02.007	Wilmers, C.C., & Getz, W.M.	Simulating the effects of wolf-elk population dynamics on resource flow to scavengers	Wilmers, C.C., & Getz, W.M. (2004). Simulating the effects of wolf-elk population dynamics on resource flow to scavengers. Ecological Modelling, 177(1-2), 193-208. https://doi.org/10.1016/j.ecolmodel.2004.02.007	Outcome
https://doi.org/10.1007/s12080-020-00471-w	Moorter, B.V., Engen, S., Fryxell, J.M., Panzacchi, M., Nilsen, E.B., & Mysterud, A.	Consequences of barriers and changing seasonality on population dynamics and harvest of migratory ungulates	Moorter et al. (2020). Consequences of barriers and changing seasonality on population dynamics and harvest of migratory ungulates. Theoretical Ecology, 13, 595-605. https://doi.org/10.1007/s12080-020-00471-w	Other
https://doi.org/10.2980/17-3-3337	Joly, K., Chapin, F.S., III., & Klein, D.R.	Winter habitat selection by caribou in relation to lichen abundance, wildfires, grazing, and landscape characteristics in northwest alaska	Joly, K., Chapin, F.S., III., & Klein, D.R. (2010). Winter habitat selection by caribou in relation to lichen abundance, wildfires, grazing, and landscape characteristics in northwest Alaska. Ecoscience, 17(3), 321-333. https://doi.org/10.2980/17-3-3337	Exposure
https://doi.org/10.12933/therya-19-875	P√©rez-Solano, L.A., & Tessaro, S.G.	Activity patterns and their relationship to the habitat use of mule deer (odocoileus hemionus) in the chihuahuan desert, mexico	Pérez-Solano, L.A., & Tessaro, S.G. (2019). Activity patterns and their relationship to the habitat use of mule deer (Odocoileus hemionus) in the Chihuahuan Desert, Mexico. Therya, 10(3), 323-328. https://doi.org/10.12933/therya-19-875	Other
https://doi.org/10.1002/ecs2.3122	Dion, J.R., Haus, J.M., Rogerson, J.E., & Bowman, J.L.	White-tailed deer neonate survival in the absence of predators	Dion, J.R., Haus, J.M., Rogerson, J.E., & Bowman, J.L. (2020). White-tailed deer neonate survival in the absence of predators. Ecosphere, 11(6), e03122. https://doi.org/10.1002/ecs2.3122	Comparator
https://doi.org/10.1016/j.ecolmodel.2007.04.011	Tews, J., Ferguson, M.A.D., & Fahrig, L.	Potential net effects of climate change on high arctic peary caribou: lessons from a spatially explicit simulation model	Tews, J., Ferguson, M.A.D., & Fahrig, L. (2007). Potential net effects of climate change on high Arctic peary caribou: Lessons from a spatially explicit simulation model. Ecological Modelling, 207(2-4), 85-98. https://doi.org/10.1016/j.ecolmodel.2007.04.011	Exposure
https://doi.org/10.2307/3801355	Swenson, J.E.	Compensatory reproduction in an introduced mountain goat population in the absaroka mountains, montana.	Swenson, J.E. (1985). Compensatory reproduction in an introduced mountain goat population in the Absaroka Mountains, Montana. The Journal of Wildlife Management, 49(4), 837-843. https://doi.org/10.2307/3801355	Population
https://doi.org/10.2307/3801853	Hanley, T.A., & McKendrick, J.D.	Potential nutritional limitations for black-tailed deer in a spruce-hemlock forest, southeastern alaska	Hanley, T.A., & McKendrick, J.D. (1985). Potential nutritional limitations for black-tailed deer in a spruce-hemlock forest, southeastern Alaska. The Journal of Wildlife Management, 49(1), 103-114. https://doi.org/10.2307/3801853	Exposure
https://doi.org/10.1371/journal.pone.0106997	Ensing, E.P., Ciuti, S., de Wijs, F.A.L.M., Lentferink, D.H., ten Hoedt, A., Boyce, M.S., & Hut, R.A.	GPS based daily activity patterns in european red deer and north american elk (cervus elaphus): indication for a weak circadian clock in ungulates	Ensing et al. (2014). GPS based daily activity patterns in European red deer and North American elk (Cervus elaphus): Indication for a weak circadian clock in ungulates. PLoS ONE, 9(9): e106997. https://doi.org/10.1371/journal.pone.0106997	Exposure
https://doi.org/10.1016/b978-0-12-398457-9.00001-9	Hoberg, E.P., Galbreath, K.E., Cook, J.A., Kutz, S.J., & Polley, L.	Northern host-parasite assemblages: history and biogeography on the borderlands of episodic climate and environmental transition	Hoberg et al. (2012). Northern host-parasite assemblages: History and biogeography on the borderlands of episodic climate and environmental transition. Advances in Parasitology, 79, 1-97. https://doi.org/10.1016/b978-0-12-398457-9.00001-9	Other
https://www.journals.uchicago.edu/doi/10.1086/502811	Barboza, P.S., & Parker, K.L.	Body protein stores and isotopic indicators of n balance in female reindeer (rangifer tarandus) during winter	Barboza, P.S., & Parker, K.L. (2006). Body protein stores and isotopic indicators of N balance in female reindeer (Rangifer tarandus) during winter. Physiological and Biochemical Zoology, 79(3), 628-644. https://www.journals.uchicago.edu/doi/10.1086/502811	Exposure
https://doi.org/10.1111/j.1365-2699.2006.01564.x	Alexander, S.M., Logan T.B., & Paquet, P.C.	Spatio-temporal co-occurrence of cougars (felis concolor), wolves (canis lupus) and their prey during winter: a comparison of two analytical methods	Alexander, S.M., Logan T.B., & Paquet, P.C. (2006). Spatio-temporal co-occurrence of cougars (Felis concolor), wolves (Canis lupus) and their prey during winter: a comparison of two analytical methods. Journal of Biogeography, 33(11), 2001-2012. https://doi.org/10.1111/j.1365-2699.2006.01564.x	Exposure
https://doi.org/10.1890/0012-9658(1999)080[1322:CVPPAN]2.0.CO;2	Post, E., & Stenseth, N.C	Climatic variability, plant phenology, and northern ungulates	Post, E., & Stenseth, N.C. (1999). Climatic variability, plant phenology, and northern ungulates. Ecology, 80(4), 1322-1339. https://doi.org/10.1890/0012-9658(1999)080[1322:CVPPAN]2.0.CO;2	Population
https://doi.org/10.1139/cjz-2013-0232	Aiken, M.R.E., Durate, A., Luna, R.S., Wolcott, D.M., & Weckerly, F.W.	Daytime declines in rumen-reticulum fill of male white-tailed deer (odocoileus virginianus) from south texas	Aiken et al. (2014). Daytime declines in rumen-reticulum fill of male white-tailed deer (Odocoileus virginianus) from south Texas. Canadian Journal of Zoology, 92(7), 637-642. https://doi.org/10.1139/cjz-2013-0232	Comparator
https://doi.org/10.1080/15230430.2000.12003365	Raillard, M., & Svoboda, J.	High grazing impact, selectivity, and local density of muskoxen in cental ellesmere island, canadian high arctic	Raillard, M., & Svoboda, J. (2018). High grazing impact, selectivity, and local density of muskoxen in cental Ellesmere Island, Canadian high Arctic. Arctic, Antarctic, and Alpine Research, 32(3), 278-285. ttps://doi.org/10.1080/15230430.2000.12003365	Exposure
https://doi.org/10.1530/jrf.0.0850677	Hellgren, E.C., Lochmiller, R.L., Amoss, M.S., Jr., Seager, S.W.J., Magyar, S.J., Coscarelli, K.P., & Grant, W.E.	Seasonal variation in serum testosterone, testicular measurements and semen characteristics in the collared peccary (tayassu tajacu)	Hellgren et al. (1989). Seasonal variation in serum testosterone, testicular measurements and semen characteristics in the collared peccary (Tayassu tajacu). Journal of Reproduction and Fertility, 85(2), 677-686. https://doi.org/10.1530/jrf.0.0850677	Population
https://doi.org/10.1139/z96-051	Parker, K.L., Gillingham, M.P., Hanly, T.A., & Robbins, C.T.	Foraging efficiency: energy expenditure versus energy gain in free-ranging black-tailed deer	Parker et al. (1996). Foraging efficiency: Energy expenditure versus energy gain in free-ranging black-tailed deer. Canadian Journal of Zoology, 74(3), 442-450. https://doi.org/10.1139/z96-051	Exposure
https://doi.org/10.3996/122017-JFWM-104	Smythe, S.E., Sanchez, D.M., & Epps, C.W.	Contrasting winter moose nutritional carrying capacity models on a dynamic landscape	Smythe, S.E., Sanchez, D.M., & Epps, C.W. (2019). Contrasting winter moose nutritional carrying capacity models on a dynamic landscape. Journal of Fish and Wildlife Management, 10(1), 163-179. https://doi.org/10.3996/122017-JFWM-104	Population
https://doi.org/10.1016/j.jaridenv.2014.09.008	Kramer, D.W., Sorensen, G.E., Taylor, C.A., Cox, R.D., Gipson, P.S., & Cain, J.W., III	Ungulate exclusion, conifer thinning and mule deer forage in northeastern new mexico	Kramer et al. (2015). Ungulate exclusion, conifer thinning and mule deer forage in northeastern New Mexico. Journal of Arid Environments, 113, 29-34. https://doi.org/10.1016/j.jaridenv.2014.09.008	Outcome
https://doi.org/10.1890/07-0298.1	Kays, R.W., Gompper, M.E., & Ray, J.C.	Landscape ecology of eastern coyotes based on large-scale estimates of abundance	Kays, R.W., Gompper, M.E., & Ray, J.C. (2008). Landscape ecology of eastern coyotes based on large-scale estimates of abundance. Ecological Applications, 18(4), 1014-1027. https://doi.org/10.1890/07-0298.1	Population
https://doi.org/10.3389/fevo.2020.00107	Gr√¶sli, A.R., Thiel, A., Fuchs, B., Singh, N.J., Stenbacka, F., Ericsson, G., Neumann, W., Arnemo, J.M., & Evans, A.L.	Seasonal hypometabolism in female moose	Græsli et al. (2020). Seasonal hypometabolism in female moose. Frontiers in Ecology and Evolution, 8. https://doi.org/10.3389/fevo.2020.00107	Population
https://doi.org/10.1073/pnas.0907189107	Campos, P.F., Willerslev, E., Sher, A., Orlando, L., Axelsson, E., Tikhonov, A., Aaris-S√∏orensen, K., Greenwood, A.D., Kahlke, R.-D., Kosinstev, P., Krakhmalnaya, T., Kuznetsova, T., Lemey, P., MacPhee, R., Norris, C.A., Shepard, K., Suchard, M.A., Zazula, G.D., Shapiro, B., & Gilbert, T.P.	Ancient dna analyses exclude humans as the driving force behind late pleistocene musk ox (ovibos moschatus) population dynamics	Campos et al. (2010). Ancient DNA analyses exclude humans as the driving force behind late Pleistocene musk ox (Ovibos moschatus) population dynamics. Proceedings of the National Academy of Sciences, 107(12), 5675-5680. https://doi.org/10.1073/pnas.0907189107	Other
https://doi.org/10.2307/1552087	Brunstein, F.C.	Climatic significance of the bristlecone pine latewood frost-ring record at almagre mountain, colorado, usa	Brunstein, F.C. (1996). Climatic significance of the bristlecone pine latewood frost-ring record at Almagre Mountain, Colorado, USA. Arctic and Alphine Research, 28(1), 65-76. https://doi.org/10.2307/1552087	Other
https://doi.org/10.1111/j.1600-0587.2013.00436.x	Bryant, J.P., Joly, K., Chapin, F.S., III., DeAngelis, D.L., & Kielland, K.	Can antibrowsing defense regulate the spread of woody vegetation in arctic tundra?	Bryant et al. (2013). Can antibrowsing defense regulate the spread of woody vegetation in arctic tundra? Ecography, 37, 204-211. https://doi.org/10.1111/j.1600-0587.2013.00436.x	Outcome
https://doi.org/10.1016/j.biocon.2011.12.027	Taillon, J., Festa-Bianchet, M., & C√¥t√©, S.D.	Shifting targets in the tundra: protection of migratory caribou calving grounds must account for spatial changes over time	Taillon, J., Festa-Bianchet, M., & Côté, S.D. (2012). Shifting targets in the tundra: Protection of migratory caribou calving grounds must account for spatial changes over time. Biological Conservation, 147(1), 163-173. https://doi.org/10.1016/j.biocon.2011.12.027	Exposure
https://doi.org/10.1046/j.1365-2699.2002.00751.x	Smith, P.A., Schaefer, J.A., & Patterson, B.R.	Variation at high latitudes: the geography of body size and cranial morphology of the muskox, ovibos moschatus	Smith, P.A., Schaefer, J.A., & Patterson, B.R. (2002). Variation at high latitudes: The geography of body size and cranial morphology of the muskox, Ovibos moschatus. Journal of Biogeography, 29(8), 1089-1094. https://doi.org/10.1046/j.1365-2699.2002.00751.x	Comparator
https://doi.org/10.2307/2680172	Schaefer, J.A., & Mahoney, S.P.	Antlers on female caribou: biogeography of the bones of contention	Schaefer, J.A., & Mahoney, S.P. (2001). Antlers on female caribou: Biogeography of the bones of contention. Ecology, 82(12), 3556-3560. https://doi.org/10.2307/2680172	Comparator
https://doi.org/10.1890/ES11-00371.1	Santomauro, D., Johnson, C.J., & Fondahl, G.	Historical-ecological evaluation of the long-term distribution of woodland caribou and moose in central british columbia	Santomauro, D., Johnson, C.J., & Fondahl, G. (2012). Historical-ecological evaluation of the long-term distribution of woodland caribou and moose in central British Columbia. Ecosphere, 3(5), 1-19. https://doi.org/10.1890/ES11-00371.1	Exposure
https://doi.org/10.1515/mamm.2003.67.3.385	Oehler, M.W., Sr., Bowyer, R.T., & Bleich, V.C.	Home ranges of female mountain sheep, ovis canadensis nelsoni: effects of precipitation in a desert ecosystem	Oehler, M.W., Sr., Bowyer, R.T., & Bleich, V.C. (2009). Home ranges of female mountain sheep, Ovis canadensis nelsoni: Effects of precipitation in a desert ecosystem. Mammalia, 67(3), 385-402. https://doi.org/10.1515/mamm.2003.67.3.385	Comparator
https://doi.org/10.1002/jwmg.21484	Coe, P.K., Clark, D.A., Nielson, R.M., Gregory, S.C., Cupples, J.B., Hedrick, M.J., Johnson, B.K., & Jackson, D.H	Multiscale models of habitat use by mule deer in winter	Coe et al. (2018). Multiscale models of habitat use by mule deer in winter. The Journal of Wildlife Management, 82(6), 1285-1299. https://doi.org/10.1002/jwmg.21484	Comparator
https://doi.org/10.1016/j.ecocom.2020.100813	Healy, C., Pekins, P.J., Atallah, S., & Congalton, R.G.	Using agent-based models to inform the dynamics of winter tick parasitism of moose	Healy et al. (2020). Using agent-based models to inform the dynamics of winter tick parasitism of moose. Ecological Complexity, 41. https://doi.org/10.1016/j.ecocom.2020.100813	Comparator
http://dx.doi.org/10.2307/4002750	Ragotzkie, K.E., & Bailey, J.A.	Desert mule deer use of grazed and ungrazed habitats	Ragotzkie, K.E., & Bailey, J.A. (1991). Desert mule deer use of grazed and ungrazed habitats. Journal of Range Management, 44(5), 487-490. https://doi.org/10.2307/4002750	Exposure
https://doi.org/10.1371/journal.pone.0124431	Wolcott, D.M., Reitz, R.L., & Weckerly, F.W.	Biological and environmental influences on parturition date and birth mass of a seasonal breeder	Wolcott, D.M., Reitz, R.L., & Weckerly, F.W. (2015). Biological and environmental influences on parturition date and birth mass of a seasonal breeder. PLoS ONE, 10(4), e0124431. https://doi.org/10.1371/journal.pone.0124431	Population
https://doi.org/10.1371/journal.pone.0227094	Tennant, J.M., Li, M., Henderson, D.M., Tyler, M.L., Denkers, N.D., Haley, N.J., Mathiason, C.K., & Hoover, E.A.	Shedding and stability of cwd prion seeding activity in cervid feces	Tennant et al. (2020). Shedding and stability of CWD prion seeding activity in cervid feces. PLoS ONE, 15(3), e0227094. https://doi.org/10.1371/journal.pone.0227094	Outcome
https://doi.org/10.1890/12-0668.1	Fryxell, J.M., & Holt, R.D.	Environmental change and the evolution of migration	Fryxell, J.M., & Holt, R.D. (2013). Environmental change and the evolution of migration. Ecology, 94(6), 1274-1279. https://doi.org/10.1890/12-0668.1	Other
https://doi.org/10.1093/jmedent/29.5.723	French, J.B., Jr., Schell, W.L., Kazmierczak, J.J., & Davis, J.P.	Changes in population-density and distribution of ixodes-dammini (acari, ixodidae) in wisconsin during the 1980s	French et al. (1992). Changes in population-density and distribution of ixodes-dammini (acari, ixodidae) in Wisconsin during the 1980s. Journal of Medical Entomology, 29(5), 723-728. https://doi.org/10.1093/jmedent/29.5.723	Exposure
https://doi.org/10.2307/4003582	Bello, J., Gallina, S., & Equihua, M.	Characterization and habitat preferences by white-tailed deer in mexico	Bello, J., Gallina, S., & Equihua, M. (2001). Characterization and habitat preferences by white-tailed deer in Mexico. Journal of Range Management, 54(5), 537-545. https://doi.org/10.2307/4003582	Population
https://doi.org/10.1111/j.2005.0906-7590.04263.x	Dussault, C., Ouellet, J.P., Courtois, R., Huot, J., Breton, L., & Jolicoeur, H.	Linking moose habitat selection to limiting factors	Dussault et al. (2005). Linking moose habitat selection to limiting factors. Ecography, 28(5), 619-628. https://doi.org/10.1111/j.2005.0906-7590.04263.x	Comparator
https://iopscience.iop.org/article/10.1088/1748-9326/aace64/meta	Van de Kerk, M., Verbyla, D., Nolin, A.W., Sivy, K.J., & Prugh, L.R.	Range-wide variation in the effect of spring snow phenology on dall sheep population dynamics	Van de Kerk et al. (2018). Range-wide variation in the effect of spring snow phenology on dall sheep population dynamics. Environmental Research Letters, 13(7). https://doi.org/10.1088/1748-9326/aace64	Comparator
https://doi.org/10.1016/j.physbeh.2006.03.019	Nilsson, A., Ahman, B., Norberg, H., Redbo, I., Eloranta, E., & Olsson, K.	Activity and heart rate in semi-domesticated reindeer during adaptation to emergency feeding	Nilsson et al. (2006). Activity and heart rate in semi-domesticated reindeer during adaptation to emergency feeding. Physiology & Behavior, 88(1-2), 116-123. https://doi.org/10.1016/j.physbeh.2006.03.019	Population
https://doi.org/10.1371/journal.pone.0078510	Beguin, J., McIntire, E.J.B., Fortin, D., Cumming, S.G., Raulier, F., Racine, P., & Dussault, C.	Explaining geographic gradients in winter selection of landscapes by boreal caribou with implications under global changes in eastern canada	Beguin et al. (2013). Explaining geographic gradients in winter selection of landscapes by boreal caribou with implications under global changes in eastern Canada. PLoS ONE, 8(10): e78510. https://doi.org/10.1371/journal.pone.0078510	Comparator
https://doi.org/10.1674/0003-0031-166.1.147	Grovenburg, T.W., Jacques, C.N., Klaver, R.W., & Jenks, J.A.	Drought effect on selection of conservation reserve program grasslands by white-tailed deer on the northern great plains	Grovenburg, T.W., Jacques, C.N., Klaver, R.W., & Jenks, J.A. (2011). Drought effect on selection of Conservation Reserve Program grasslands by white-tailed deer on the Northern Great Plains. American Midland Naturalist, 166(1), 147-162. https://doi.org/10.1674/0003-0031-166.1.147	Exposure
https://doi.org/10.2307/3801422	Gallagher, J.F., Varner, L.W., & Grant, W.E.	Nutrition of the collared peccary in south texas	Gallagher, J.F., Varner, L.W., & Grant, W.E. (1984). Nutrition of the collared peccary in south Texas. The Journal of Wildlife Management, 49(3), 749-761. https://doi.org/10.2307/3801422	Population
https://doi.org/10.2307/3801541	Seip, D.R., & Bunnell, F.L.	Nutrition of stone's sheep on burned and unburned ranges	Seip, D.R., & Bunnell, F.L. (1985). Nutrition of Stone's sheep on burned and unburned ranges. The Journal of Wildlife Management, 49(2), 397-405. https://doi.org/10.2307/3801541	Exposure
https://doi.org/10.1016/0300-9629(83)90289-x	Bubenik, G.A., Bubenik, A.B., Schams, D., & Leatherland, J.F.	Circadian and circannual rhythms of lh, fsh, testosterone (t), prolactin, cortisol, t3 and t4 in plasma of mature, male white-tailed deer	Bubenik, G.A., Bubenik, A.B., Schams, D., & Leatherland, J.F. (1983). Circadian and circannual rhythms of LH, FSH, testosterone (T), prolactin, cortisol, T3 and T4 in plasma of mature, male white-tailed deer. Comparative Biochemistry and Physiology Part A: Physiology, 76A(1), 37-45.	Population
https://doi.org/10.1016/j.quascirev.2008.07.002	Hill, M.E., Jr., Hill, M.G., & Widga, C.C.	Late Quaternary bison diminution on the great plains of north america: evaluating the role of human hunting versus climate change	Hill, M.E., Jr., Hill, M.G., & Widga, C.C. (2008). Late quaternary bison diminution on the Great Plains of north America: Evaluating the role of human hunting versus climate change. Quaternary Science Reviews, 27(17-18), 1752-1771. https://doi.org/10.1016/j.quascirev.2008.07.002	Other
https://doi.org/10.7589/2012-10-253	Blackburn, J.K., & Goodin, D.G.	Differentiation of springtime vegetation indices associated with summer anthrax epizootics in west texas, usa, deer	Blackburn, J.K., & Goodin, D.G. (2013). Differentiation of springtime vegetation indices associated with summer anthrax epizootics in west Texas, USA, deer. Journal of Wildlife Diseases, 49(3), 699-703. https://doi.org/10.7589/2012-10-253	Exposure
https://doi.org/10.1093/conphys%2Fcox052	Di Francesco, J., Navarro-Gonzalez, N., Wynne-Edwards, K., Peacock, S., Leclerc, L.-M., Tomaselli, M., Davison, T., Carlsson, A., & Kutz, S.	Qiviut cortisol in muskoxen as a potential tool for informing conservation strategies	Di Francesco et al. (2017). Qiviut cortisol in muskoxen as a potential tool for informing conservation strategies. Conservation Physiology, 5(1). https://doi.org/10.1093/conphys%2Fcox052	Exposure
https://doi.org/10.1894/CLG-09.1	Wilson, R.R., Krausman, P.R., & Morgart, J.R.	Behavior and activity budgets of sonoran pronghorns (antilocapra americana sonoriensis)	Wilson, R.R., Krausman, P.R., & Morgart, J.R. (2009). Behavior and activity budgets of Sonoran pronghorns (Antilocapra americana sonoriensis). The Southwestern Naturalist, 54(1), 45-54. https://doi.org/10.1894/CLG-09.1	Population
https://doi.org/10.2981/wlb.00619	Ellingwood, D.D., Pekins, P.J., Jones, H., & Mustante, A.R.	Evaluating moose alces alces population response to infestation level of winter ticks dermacentor albipictus	Ellingwood, D.D., Pekins, P.J., Jones, H., & Mustante, A.R. (2020). Evaluating moose Alces alces population response to infestation level of winter ticks Dermacentor albipictus. Wildlife Biology, 2020(2). https://doi.org/10.2981/wlb.00619	Exposure
http://www.jstor.org/stable/23025667	Loring, P.A., Gerlach, C., Atkinson, D.E., & Murray, M.S.	Ways to help and ways to hinder: governance for effective adaptation to an uncertain climate	Loring, P.A., Gerlach, C., Atkinson, D.E., & Murray, M.S. (2011). Ways to help and ways to hinder: Governance for effective adaptation to an uncertain climate. Arctic, 64(1), 73-88. http://www.jstor.org/stable/23025667	Outcome
https://doi.org/10.1016/j.quascirev.2019.04.025	Schwartz-Narbonne, R., Longstaffe, F.J., Kardynal, K.J., Druckenmiller, P., Hobson, K.A., Jass, C.N., Metcalfe, J.Z., & Zazula, G.	Reframing the mammoth steppe: insights from analysis of isotopic niches	Schwartz-Narbonne et al. (2019). Reframing the mammoth steppe: Insights from analysis of isotopic niches. Quaternary Science Reviews, 215, 1-21. https://doi.org/10.1016/j.quascirev.2019.04.025	Other
https://doi.org/10.1016/j.foreco.2009.12.020	Millington, J.D.A., Walters, M.B., Matonis, M.S., & Liu, Jianguo	Effects of local and regional landscape characteristics on wildlife distribution across managed forests	Millngton et al. (2010). Effects of local and regional landscape characteristics on wildlife distribution across managed forests. Forest Ecology and Management, 259(6), 1102-110. https://doi.org/10.1016/j.foreco.2009.12.020	Comparator
https://doi.org/10.1093/SYSBIO%2FSYW050	Gill, M.S., Lemey, P., Bennett, S.N., Biek, R., & Suchard, M.A.	Understanding past population dynamics: bayesian coalescent-based modeling with covariates	Gill, M.S., Lemey, P., Bennett, S.N., Biek, R., & Suchard, M.A. (2016). Understanding past population dynamics: Bayesian coalescent-based modeling with covariates. Systematic Biology, 65(6), 1041-1056. https://doi.org/10.1093/SYSBIO%2FSYW050	Other
https://doi.org/10.1007/BF02783968	Jones, R.L., & Weeks, H.P.	Calcium, magnesium, and potassium in hair of deer from areas of contrasting soil productivity	Jones, R.L., & Weeks, H.P. (1998). Calcium, magnesium, and potassium in hair of deer from areas of contrasting soil productivity. Biological Trace Element Research, 62, 155‚Äì166. https://doi.org/10.1007/BF02783968	Exposure
https://doi.org/10.1038/srep16738	Craine, J.M., Towne, E.G., Miller, M., & Fierer, N.	Climatic warming and the future of bison as grazers	Craine, J.M., Towne, E.G., Miller, M., & Fierer, N. (2015). Climatic warming and the future of bison as grazers. Scientific Reports, 5(1), 16738. https://doi.org/10.1038/srep16738	Comparator
https://doi.org/10.1371/journal.pone.0223617	Shively, R.D., Crouse, J.A., Thompson, D.P., & Barboza, P.S.	Is summer food intake a limiting factor for boreal browsers? diet, temperature, and reproduction as drivers of consumption in female moose	Shively, R.D., Crouse, J.A., Thompson, D.P., & Barboza, P.S. (2019). Is summer food intake a limiting factor for boreal browsers? Diet, temperature, and reproduction as drivers of consumption in female moose. PLoS ONE, 14(10). https://doi.org/10.1371/journal.pone.0223617	Population
https://doi.org/10.1002/ecs2.3176	Martin, J.M., & Barboza, P.S.	Thermal biology and growth of bison (bison bison) along the great plains: examining four theories of endotherm body size	Martin, J.M., & Barboza, P.S. (2020). Thermal biology and growth of bison (Bison bison) along the Great Plains: Examining four theories of endotherm body size. Ecosphere, 11(7). https://doi.org/10.1002/ecs2.3176	Comparator
https://doi.org/10.1016/j.foreco.2005.10.035	Visscher, D.R., Merrill, E.H., Fortin, D., & Frair, J.L.	Estimating woody browse availability for ungulates at increasing snow depths	Visscher, D.R., Merrill, E.H., Fortin, D., & Frair, J.L. (2006). Estimating woody browse availability for ungulates at increasing snow depths. Forest Ecology and Management, 222(1-3), 348-354. https://doi.org/10.1016/j.foreco.2005.10.035	Comparator
http://dx.doi.org/10.1654/1525-2647(2002)069[0001:PSNPEI]2.0.CO;2	Hopberg, E.P., Kutz, S.J., Nagy, J., Jenkins, E., Elkin, B., Branigan, M., & Cooley, D.	Protostrongylus stilesi (nematoda : protostrongylidae): ecological isolation and putative host-switching between dall's sheep and muskoxen in a contact zone	Hopberg et al. (2002). Protostrongylus stilesi (Nematoda : Protostrongylidae): Ecological isolation and putative host-switching between dall's sheep and muskoxen in a contact zone. Comparative Parasitology, 69(1), 1-9. http://dx.doi.org/10.1654/1525-2647(2002)069[0001:PSNPEI]2.0.CO;2	Exposure
https://doi.org/10.1038/nature10574	Lorzen, E.D., Nogu√©s-Bravo, D., Orlando, L., Weinstock, J., Binladen, J., Marske, K.A., Ugan, A., Borregaard, M.K., Gilbert, M.T.P., Nielsen, R., Ho, S.Y.W., Goebel, T., Graf, K.E., Byers, D., Stenderup, J.T., Rasmussen, M., Campos, P.F., Leonard, J.A., Koepfli, K.-P., Froese, D., Zazula, G., Stafford, T.W., Aaris-S√∏rensen, K., Batra, P., Haywood, A.M., Singarayer, J.S., Valdes, P.J., Boeskorov…	Species-specific responses of late quaternary megafauna to climate and humans	Lorenzen et al. (2011). Species-specific responses of late quaternary megafauna to climate and humans. Nature, 479, 359-364. https://doi.org/10.1038/nature10574	Other
https://doi.org/10.1016/0022-5193(74)90207-0	√òritsland, N.A.	A windchill and solar radiation index for homeotherms	Øritsland, N.A. (1974). A windchill and solar radiation index for homeotherms. Journal of Theoretical Biology, 47(2), 413-420. https://doi.org/10.1016/0022-5193(74)90207-0Get	Comparator
https://doi.org/10.1016/S0304-3800(00)00352-5	Moen, A.N., & Boomer, G.S.	A tandem cosine algorithm for modeling rhythmic change	Moen, A.N., & Boomer, G.S. (2000). A tandem cosine algorithm for modeling rhythmic change. Ecological Modelling, 134(2-3), 272-282. https://doi.org/10.1016/S0304-3800(00)00352-5	Exposure
https://doi.org/10.1111/j.1365-2656.2008.01365.x	Mysterud, A., Bonenfant, C., Loe, L.E., Langvatn, R., Yoccoz, N.G., & Stenseth, N.C.	The timing of male reproductive effort relative to female ovulation in a capital breeder	Mysterud et al. (2008). The timing of male reproductive effort relative to female ovulation in a capital breeder. Journal of Animal Ecology, 77(3), 469-477. https://doi.org/10.1111/j.1365-2656.2008.01365.x	Population
https://doi.org/10.1080/11956860.2016.1263923	Tendeng, B., Asselin, H., & Imbeau, L.	Moose (alces americanus) habitat suitability in temperate deciduous forests based on algonquin traditional knowledge and on a habitat suitability index	Tendeng, B., Asselin, H., & Imbeau, L. (2016). Moose (alces americanus) habitat suitability in temperate deciduous forests based on algonquin traditional knowledge and on a habitat suitability index. Ecoscience, 23(3-4) 77-87. http://dx.doi.org/10.1080/11956860.2016.1263923	Exposure
https://doi.org/10.1016/j.gloenvcha.2011.02.003	McNeely, S.M., & Shulskim M.D.	Anatomy of a closing window: vulnerability to changing seasonality in interior alaska	McNeely, S.M., & Shulskim M.D. (2011). Anatomy of a closing window: Vulnerability to changing seasonality in Interior Alaska. Global Environment Change, 21(2), 464-473. https://doi.org/10.1016/j.gloenvcha.2011.02.003	Comparator
https://doi.org/10.1016/j.jenvman.2007.11.002	Strong, W.L., & Gates, C.C.	Wood bison population recovery and forage availability in northwestern canada	Strong, W.L., & Gates, C.C. (2009). Wood bison population recovery and forage availability in northwestern Canada. Journal of Environmental Management, 90(1), 434-440. https://doi.org/10.1016/j.jenvman.2007.11.002	Exposure
https://doi.org/10.14430/arctic4334	Strong, W.L., Chambers, J.H.S., & Jung, T.S.	Range constraints for introduced elk in southwest yukon, canada	Strong, W.L., Chambers, J.H.S., & Jung, T.S. (2013). Range constraints for introduced elk in southwest Yukon, Canada. Arctic, 66(4), 470-482. https://doi.org/10.14430/arctic4334	Population
https://doi.org/10.1086/285320	Heard, D.C.	The effect of wolf predation and snow cover on musk-ox group-size	Heard, D.C. (1992). The effect of wolf predation and snow cover on musk-ox group-size. The American Naturalist, 139(1), 190-204. https://doi.org/10.1086/285320	Exposure
https://doi.org/10.1016/j.aap.2018.02.020	Rea, R.V., Johnson, C.J., Aitken, D.A., Child, K.N., & Hesse, G.	Dash cam videos on youtube offer insights into factors related to moose-vehicle collisions	Rea, R.V., Johnson, C.J., Aitken, D.A., Child, K.N., & Hesse, G. (2018). Dash cam videos on YouTube offer insights into factors related to moose-vehicle collisions. Accident Analysis & Prevention, 118, 207-213. https://doi.org/10.1016/j.aap.2018.02.020	Comparator
https://doi.org/10.1016/0305-0491(89)90023-0	Brix, O., B√°rdgard, A., Mathisen, S., Sherbini, S.E., Cond√≥, S.G., & Giardina, B.	Arctic life adaptation-ii. the function of musk ox (ovibos muschatos) hemoglobin	Brix et al. (1989). Arctic life adaptation-II. the function of musk ox (Ovibos muschatos) hemoglobin. Comparative Biochemistry and Physiology Part B: Comparative Biochemistry, 94(1), 135-138. https://doi.org/10.1016/0305-0491(89)90023-0	Population
https://doi.org/10.2193/2007-584	Rice, C.G.	Seasonal altitudinal movements of mountain goats	Rice, C.G. (2008). Seasonal altitudinal movements of mountain goats. The Journal of Wildlife Management, 72(8), 1706-1716. https://doi.org/10.2193/2007-584	Exposure
https://doi.org/10.1006/jema.2001.0514	Irby, L.R., Norland, J.E., Westfall, J.A., Jr., & Sullivan, M.A.	Evaluation of a forage allocation model for theodore roosevelt national park	Irby, L.R., Norland, J.E., Westfall, J.A., Jr., & Sullivan, M.A. (2002). Evaluation of a forage allocation model for Theodore Roosevelt National Park. Journal of Environmental Management, 64(2), 153-169. https://doi.org/10.1006/jema.2001.0514	Outcome
https://doi.org/10.1016/j.rse.2014.06.005	Michaud, J.-S, Coops, N.C., Andrew, M.E., Wulder, M.A., Brown, G.S., & Rickbeil, G.J.M.	Estimating moose (alces alces) occurrence and abundance from remotely derived environmental indicators	Michaud et al. (2014). Estimating moose (Alces alces) occurrence and abundance from remotely derived environmental indicators. Remote Sensing of the Environment, 152, 190-201. https://doi.org/10.1016/j.rse.2014.06.005	Comparator
https://doi.org/10.1006/mpev.2001.1058	Hundertmark, K.J., Shields, G.F., Udina, I.G., Bowyer, R.T., Danilkin, A.A., & Schwartz, C.C.	Mitochondrial phylogeography of moose (alces alces): late pleistocene divergence and population expansion	Hundertmark et al. (2002). Mitochondrial phylogeography of moose (Alces alces): Late Pleistocene divergence and population expansion. Molecular Phylogenetics and Evolution, 22(3), 375-387. https://doi.org/10.1006/mpev.2001.1058	Other
https://dx.doi.org/10.1098%2Frspb.2013.2782	Metcalf, J.L., Prost, S., Nogu√©s-Bravo, D., DeChaine, E.G., Anderson, C., Batra, P., Ara√∫jo, M.B., Cooper, A., & Guralnick, R.P.	Integrating multiple lines of evidence into historical biogeography hypothesis testing: a bison bison case study	Metcalf et al. (2014). Integrating multiple lines of evidence into historical biogeography hypothesis testing: A bison bison case study. Proceedings of the Royal Society B, 281(1777). https://dx.doi.org/10.1098%2Frspb.2013.2782	Other
https://doi.org/10.1371/journal.pone.0078120	Gasca-Pineda, J., Cassaigne, I., Alonso, R.A., & Eguiarte, L.E.	Effective population size, genetic variation, and their relevance for conservation: the bighorn sheep in tiburon island and comparisons with managed artiodactyls	Gasca-Pineda, J., Cassaigne, I., Alonso, R.A., & Eguiarte, L.E. (2013). Effective population size, genetic variation, and their relevance for conservation: the bighorn sheep in Tiburon Island and comparisons with managed artiodactyls. PLoS ONE, 8(10). https://doi.org/10.1371/journal.pone.0078120	Population
http://dx.doi.org/10.2307/4003458	Ortega, I.M., Soltero-Gardea, S., Bryant, F.C., & Drawe, D.L.	Evaluating grazing strategies for cattle: deer and cattle food partitioning	Ortega, I.M., Soltero-Gardea, S., Bryant, F.C., & Drawe, D.L. (1997). Evaluating grazing strategies for cattle: Deer and cattle food partitioning. Journal of Range Management, 50(6), 622-630. http://dx.doi.org/10.2307/4003458	Population
https://doi.org/10.1016/j.gecco.2019.e00647	Beumer, L.T., van Beest, F.M., Stelvig, M., & Schmidt, N.M.	Spatiotemporal dynamics in habitat suitability of a large arctic herbivore: environmental heterogeneity is key to a sedentary lifestyle	Beumer, L.T., van Beest, F.M., Stelvig, M., & Schmidt, N.M. (2019). Spatiotemporal dynamics in habitat suitability of a large arctic herbivore: Environmental heterogeneity is key to a sedentary lifestyle. Global Ecology and Conservation, 18. https://doi.org/10.1016/j.gecco.2019.e00647	Exposure
https://doi.org/10.1139/z91-416	Bailey, J.A.	Reproductive success in female mountain goats	Bailey, J.A. (1991). Reproductive success in female mountain goats. Canadian Journal of Zoology, 69(12), 2956-2961. https://doi.org/10.1139/z91-416	Population
https://doi.org/10.1139/z2012-002	Murray, D.L., Hussey, K.F., Finnegan, L.A., Lowe, S.J., Price, G.N., Benson, J., Loveless, K.M., Middel, K.R., Mills, K., Potter, D., Silver, A., Fortin, M.J., Patterson, B.R., & Wilson, P.J.	Assessment of the status and viability of a population of moose (alces alces) at its southern range limit in ontario	Murray et al. (2012). Assessment of the status and viability of a population of moose (Alces alces) at its southern range limit in Ontario. Canadian Journal of Zoology, 90(3), 422-434. https://doi.org/10.1139/z2012-002	Exposure
https://doi.org/10.1002/ecs2.1674	Raynor, E.J., Joern, A., Skibbe, A., Sowers, M., Briggs, J.M., Laws, A.N., & Goodin, D.	Temporal variability in large grazer space use in an experimental landscape	Raynor, E.J., Joern, A., Skibbe, A., Sowers, M., Briggs, J.M., Laws, A.N., & Goodin, D. (2017). Temporal variability in large grazer space use in an experimental landscape. Ecosphere, 8(1): e01674. https://doi.org/10.1002/ecs2.1674	Exposure
https://doi.org/10.1111/gcb.12315	Kutz, S.J., Checkley, S., Verocai, G.G., Dumond, M., Hoberg, E.P., Peacock, R., Wu, J.P., Orsel, K., Seegers, K., Warren, A.L., Abrams, A.	Invasion, establishment, and range expansion of two parasitic nematodes in the canadian arctic	Kutz, S.J., Checkley, S., Verocai, G.G., Dumond, M., Hoberg, E.P., Peacock, R., Wu, J.P., Orsel, K., Seegers, K., Warren, A.L., Abrams, A. (2013). Invasion, establishment, and range expansion of two parasitic nematodes in the Canadian Arctic. Global Change Biology, 19(11):3254-3262.	Exposure
https://doi.org/10.1017/s0031182005009145	Jenkins, E.J., Veitch, A.M., Kutz, S.J., Hoberg, E.P., Polley, L.	Climate change and the epidemiology of protostrongylid nematodes in northern ecosystems: parelaphostrongylus adocoilei and protostrongylus stilesi in dall's sheep (ovis d. dalli)	Jenkins, E.J., Veitch, A.M., Kutz, S.J., Hoberg, E.P., Polley, L.. (2006). Climate change and the epidemiology of protostrongylid nematodes in northern ecosystems: Parelaphostrongylus adocoilei and Protostrongylus stilesi in Dall's sheep (Ovis d. dalli). Parasitology, 132(3):387-401.	Outcome
https://doi.org/10.1002/jwmg.883	Cross, P.C., Maichak, E.J., Rogerson, J.D., Irvine, K.M., Jones, J.D., Heisey, D.M., Edwards, W.H., Scurlock, B.M.	Estimating the phenology of elk brucellosis transmission with hierarchical models of cause-specific and baseline hazards	Cross, P.C., Maichak, E.J., Rogerson, J.D., Irvine, K.M., Jones, J.D., Heisey, D.M., Edwards, W.H., Scurlock, B.M.. (2015). Estimating the phenology of elk brucellosis transmission with hierarchical models of cause-specific and baseline hazards. The Journal of Wildlife Management, 79(5):739-748.	Exposure
https://doi.org/10.1111/1365-2656.12045	van Moorter, B., Bunnefeld, N., Panzacchi, Rolandsen, C.M., Solberg, E.J., Saether, B.E.	Understanding scales of movement: animals ride waves and ripples of environmental change	van Moorter, B., Bunnefeld, N., Panzacchi, Rolandsen, C.M., Solberg, E.J., Saether, B.E. (2013). Understanding scales of movement: animals ride waves and ripples of environmental change. Journal of Animal Ecology, 82(4):770-780.	Population
https://doi.org/10.2307/3898679	Riggs, R.A., Urness, P.J., & Gonzalez, K.A.	Effects of domestic goats on deer wintering in utah oakbrush	Riggs, R.A., Urness, P.J., & Gonzalez, K.A. (1990). Effects of domestic goats on deer wintering in Utah oakbrush. Journal of Range Management, 43(3), 229-234. https://doi.org/10.2307/3898679	Population
https://doi.org/10.2307/3802110	Bradshaw, C.J.A., Boutin, S., Hebert, D.M.	Effects of petroleum exploration on woodland caribou in northeastern alberta	Bradshaw, C.J.A., Boutin, S., Hebert, D.M. (1997). Effects of petroleum exploration on woodland caribou in northeastern Alberta. The Journal of Wildlife Management, 61(4):1127-1133.	Exposure
https://doi.org/10.1007/s10745-019-00113-8	Daigle, J.J., Michelle, N., Ranco, D.J., & Emery, M.R.	Traditional lifeways and storytelling: tools for adaptation and resilience to ecosystem change	Daigle, J.J., Michelle, N., Ranco, D.J., & Emery, M.R. (2019). Traditional lifeways and storytelling: Tools for adaptation and resilience to ecosystem change. Human Ecology, 47, 777-784. https://doi.org/10.1007/s10745-019-00113-8	Population
https://doi.org/10.1139/z05-140	Dussault, C., Courtois, R., Ouellet, J.-P., & Girard, I.	Space use of moose in relation to food availability	Dussault, C., Courtois, R., Ouellet, J.-P., & Girard, I. (2005). Space use of moose in relation to food availability. Canadian Journal of Zoology, 83, 1431-1437. https://doi.org/10.1139/z05-140	Exposure
https://doi.org/10.1111/j.1420-9101.2005.01027.x	Loehr, J., Worley, K., Grapputo, A., Carey, J., Veitch, A., & Coltman, D.W.	Evidence for cryptic glacial refugia from north american mountain sheep mitochondrial dna	Loehr, J., Worley, K., Grapputo, A., Carey, J., Veitch, A., & Coltman, D.W. (2006). Evidence for cryptic glacial refugia from North American mountain sheep mitochondrial DNA. Journal of Evolutionary Biology, 19(2), 419-30. https://doi.org/10.1111/j.1420-9101.2005.01027.x	Other
https://archives.palarch.nl/index.php/jvp/article/view/365	Wolff, S.E.	Home on the range: biogeographic distribution of bison in arizona	Wolff, S.E. (2013). Home on the range: Biogeographic distribution of bison in Arizona. PalArch's Journal of Vertebrate Palaeontology, 10(4), 01-11. https://archives.palarch.nl/index.php/jvp/article/view/365	Other
http://dx.doi.org/10.14430/arctic1276	Heard, D.C., & Ouellet, J.P.	Dynamics of an introduced caribou population	Heard, D.C., & Ouellet, J.P. (1994). Dynamics of an introduced caribou population. Arctic, 47(1), 88-95. http://dx.doi.org/10.14430/arctic1276	Exposure
https://www.researchgate.net/publication/288543780_Important_bird_and_mammal_records_in_the_Thelon_River_Valley_Northwest_Territories_Range_expansions_and_possible_causes	Norment, C.J., Hall, A., & Hendricks, P.	Important bird and mammal records in the thelon river valley, northwest territories: range expansions and possible causes	Norment, C.J., Hall, A., & Hendricks, P. (1999). Important bird and mammal records in the Thelon River Valley, Northwest Territories: Range expansions and possible causes. Canadien Field-Naturalist, 113(3), 375-385. https://www.researchgate.net/publication/288543780_Important_bird_and_mammal_records_in_the_Thelon_River_Valley_Northwest_Territories_Range_expansions_and_possible_causes	Exposure
https://www.jstor.org/stable/41712992	Kilgore, M.J., & Fairbanks, W.S.	Winter habitat selection by reintroduced pronghorn on antelope island, great salt lake, utah	Kilgore, M.J., & Fairbanks, W.S. (1997). Winter habitat selection by reintroduced pronghorn on Antelope island, Great Salt Lake, Utah. The Great Basin Naturalist, 149-154. https://scholarsarchive.byu.edu/cgi/viewcontent.cgi?article=3125&context=gbn	Population
https://www.jarts.info/index.php/jats/article/view/1394	Martinez, M.A., Miranda, R.E.P., Uvalle, S.J.I., Aranda, R.R., Chakeredza, S., & Meulen, U.T.	Monitoring a pronghorn (antilocapra americana mexicana) population reintroduced to the north-east of mexico	Martinez, M.A., Miranda, R.E.P., Uvalle, S.J.I., Aranda, R.R., Chakeredza, S., & Meulen, U.T. (2000). Monitoring a pronghorn (Antilocapra americana mexicana) population reintroduced to the north-east of Mexico. Journal of Agriculture in the Tropics and Subtropics, 101(2), 141-151. https://www.jarts.info/index.php/jats/article/view/1394	Exposure
https://www.jstor.org/stable/3830815	Parker, K.L., Gillingham, M.P., Hanley, T.A., & Robbins, C.T.	Energy and protein balance of free-ranging black-tailed deer in a natural forest environment	Parker, K.L., Gillingham, M.P., Hanley, T.A., & Robbins, C.T. (1999). Energy and protein balance of free-ranging black-tailed deer in a natural forest environment. Wildlife Monographs, 143, 3‚Äì48. http://www.jstor.org/stable/3830815	Population
https://www.osti.gov/etdeweb/biblio/464449	Pollard, R.H., Ballard, W.B., Noel, L.E., & Cronin, M.A.	Parasitic insect abundance and microclimate of gravel pads and tundra within the prudhoe bay oil field, alaska, in relation to use by caribou, rangifer tarandus granti	Pollard, R.H., Ballard, W.B., Noel, L.E., & Cronin, M.A. (1996). Parasitic insect abundance and microclimate of gravel pads and tundra within the Prudhoe Bay oil field, Alaska, in relation to use by caribou. Canadian Field-Naturalist, 110.	Outcome
https://www.jstor.org/stable/3783036	Hovey, F.W., & Harestad, A.S.	Estimating effects of snow on shrub availability for black-tailed deer in southwestern british columbia	Hovey, F.W., & Harestad, A.S. (1992). Estimating effects of snow on shrub availability for black-tailed deer in southwestern British Columbia. Wildlife Society Bulletin, 20(3), 308-313. https://www.jstor.org/stable/3783036	Outcome
https://agris.fao.org/agris-search/search.do?recordID=US201302647362	Burles, D.W., & Hoefs, M.	Winter mortality of dall sheep, ovis dalli dalli, in kluane national park, yukon	Burles, D.W., & Hoefs, M. (1984). Winter mortality of dall sheep, Ovis dalli dalli, in kluane national park, Yukon. The Canadian Field-Naturalist, 98(4), 479-484. https://agris.fao.org/agris-search/search.do?recordID=US201302647362	Exposure
NA	Jakimchuk, R.D., & Carruthers, D.R.	A preliminary study of the behaviour of barren-ground caribou during their spring migration across contwoyto lake, northwest territories, canada	Jakimchuk, R.D., & Carruthers, D.R. (1983). A preliminary study of the behaviour of barren-ground caribou during their spring migration across Contwoyto Lake, Northwest Territories, Canada. Acta Zoologica Fennica, 175, 117-119.	Exposure
https://doi.org/10.1093/jn%2F136.7.1923S	Stahler, D.R., Smith, D.W., & Guernsey, D.S.	Foraging and feeding ecology of the gray wolf (canis lupus): lessons from yellowstone national park, wyoming, usa	Stahler, D.R., Smith, D.W., & Guernsey, D.S. (2006). Foraging and feeding ecology of the gray wolf (Canis lupus): Lessons from Yellowstone National Park, Wyoming, USA. Journal of Nutrition, 136, 1923S-1926S. https://doi.org/10.1093/jn%2F136.7.1923S	Exposure
http://pascal-francis.inist.fr/vibad/index.php?action=getRecordDetail&idt=3588827	Hernandez, O.E., Barreto, G.R., & Ojasti, J.	Observations of behavioral-patterns of white-lipped peccaries in the wild	Hernandez, O.E., Barreto, G.R., & Ojasti, J. (1995). Observations of behavioural patterns of white-lipped peccaries in the wild. Mammalia (Paris), 59(1), 146-148. http://pascal-francis.inist.fr/vibad/index.php?action=getRecordDetail&idt=3588827	Population
https://www.jstor.org/stable/3830857	Cook, J.G., Irwin, L.L., Bryant, L.D., Riggs, R.A., & Thomas, J.W.	Relations of forest cover and condition of elk: a test of the thermal cover hypothesis in summer and winter	Cook, J.G., Irwin, L.L., Bryant, L.D., Riggs, R.A., & Thomas, J.W. (1998). Relations of forest cover and condition of elk: a test of the thermal cover hypothesis in summer and winter. Wildlife Monographs, 3-61. https://www.jstor.org/stable/3830857	Population
https://www.jstor.org/stable/40512716	Mech, L.D.	Decline and recovery of a high arctic wolf-prey system	Mech, L.D. (2005). Decline and recovery of a High Arctic wolf-prey system. Arctic, 305-307. https://www.jstor.org/stable/40512716	Exposure
https://www.semanticscholar.org/paper/Dynamics-and-social-issues-of-overpopulated-deer-in-Paul-R./80b95212efb0e12308dc08aa5334a0a72601c305	Krausman, P.R., Christensen, S.A., McDonald, J.E., & Leopold, B.D.	Dynamics and social issues of overpopulated deer ranges in the united states: a long term assessment	Krausman, P.R., Christensen, S.A., McDonald, J.E., & Leopold, B.D. (2014). Dynamics and social issues of overpopulated deer ranges in the United States: A long term assessment. California Fish and Game, 100(3), 436-450. https://www.semanticscholar.org/paper/Dynamics-and-social-issues-of-overpopulated-deer-in-Paul-R./80b95212efb0e12308dc08aa5334a0a72601c305	Comparator
https://nrm.dfg.ca.gov/FileHandler.ashx?DocumentID=145137	Taylor, T.J.	Condition and reproductive performance of female mule deer in the central sierra nevada	Taylor, T.J. (1996). Condition and reproductive performance of female mule deer in the central Sierra Nevada. California Fish and Game, 82(3), 122-132. https://nrm.dfg.ca.gov/FileHandler.ashx?DocumentID=145137	Exposure
https://www.jstor.org/stable/3784403	Nesslage, G.M., & Porter, W.F.	A geostatistical analysis of deer harvest in the adirondack park, 1954-1997	Nesslage, G.M., & Porter, W.F. (2001). A geostatistical analysis of deer harvest in the Adirondack Park, 1954-1997. Wildlife Society Bulletin, 787-794. https://www.jstor.org/stable/3784403	Outcome
https://www.originalwisdom.com/wp-content/uploads/bsk-pdf-manager/2019/03/Alcala-Galvan-and-Krausman_2012_diets-of-mule-deer.pdf	Alcala-Galvan, C.H., & Krausman, P.R.	Diets of desert mule deer in altered habitats in the lower sonoran desert	Alcala-Galvan, C.H., & Krausman, P.R. (2012). Diets of desert mule deer in altered habitats in the lower Sonoran Desert. California Fish and Game, 98(2), 81-103. https://www.originalwisdom.com/wp-content/uploads/bsk-pdf-manager/2019/03/Alcala-Galvan-and-Krausman_2012_diets-of-mule-deer.pdf	Comparator
http://www.jstor.org/stable/40512064	Kumpula, J., Lefr√®re, S.C., & Nieminen, M.	The use of woodland lichen pasture by reindeer in winter with easy snow conditions	Kumpula, J., Lefrère, S.C., & Nieminen, M. (2004). The use of woodland lichen pasture by reindeer in winter with easy snow conditions. Arctic, 57(3), 273‚Äì278. http://www.jstor.org/stable/40512064	Population
https://doi.org/10.2737/PNW-RN-570	Hanley, T.A., Gillingham, M.P., & Parker, K.L.	Composition of diets selected by sitka black-tailed deer on channel island, central southeast alaska	Hanley, T.A., Gillingham, M.P., & Parker, K.L. (2014). Composition of diets selected by Sitka black-tailed deer on Channel Island, central southeast Alaska. Res. Note. PNW-RN-570. Portland, OR: US Department of Agriculture, Forest Service, Pacific Northwest Research Station. 21 p., 570. https://doi.org/10.2737/PNW-RN-570	Population
https://doi.org/10.1111/j.0906-7590.2004.03864.x	Johan Solberg, E., Loison, A., Gaillard, J.M., & Heim, M.	Lasting effects of conditions at birth on moose body mass	Johan Solberg, E., Loison, A., Gaillard, J.M., & Heim, M. (2004). Lasting effects of conditions at birth on moose body mass. Ecography, 27(5), 677-687. https://doi.org/10.1111/j.0906-7590.2004.03864.x	Population
https://www.semanticscholar.org/paper/Effects-of-winter-supplemental-feeding-on-browse-by-Doenier-DelGiudice/0774624fa288f635e9a12dfb63608602a6c4b35c	Doenier, P.B., DelGiudice, G.D., & Riggs, M.R.	Effects of winter supplemental feeding on browse consumption by white-tailed deer	Doenier, P.B., DelGiudice, G.D., & Riggs, M.R.Doenier, P.B., DelGiudice, G.D., & Riggs, M.R. (1997). Effects of winter supplemental feeding on browse consumption by white-tailed deer. Wildlife Society Bulletin, 25(2), 235-243. https://www.semanticscholar.org/paper/Effects-of-winter-supplemental-feeding-on-browse-by-Doenier-DelGiudice/0774624fa288f635e9a12dfb63608602a6c4b35c	Exposure
https://www.researchgate.net/publication/285013752_An_unusual_record_of_a_White-tailed_Deer_Odocoileus_virginianus_in_the_Northwest_Territories	Veitch, A.M.	An unusual record of a white-tailed deer, odocoileus virginianus, in the northwest territories	Veitch, A.M. (2001). An unusual record of a White-tailed Deer, Odocoileus virginianus, in the Northwest Territories. The Canadian Field-Naturalist, 115(1), 172-175. https://www.researchgate.net/publication/285013752_An_unusual_record_of_a_White-tailed_Deer_Odocoileus_virginianus_in_the_Northwest_Territories	Comparator
https://doi.org/10.1139/z88-367	Parker, K.L.	Effects of heat, cold, and rain on coastal black-tailed deer	Parker, K.L. (1988). Effects of heat, cold, and rain on coastal black-tailed deer. Canadian Journal of Zoology, 66(11). https://doi.org/10.1139/z88-367	Population
https://search.informit.org/doi/abs/10.3316/informit.391832771215140		Observations of environmental changes and potential dietary impacts in two communities in nunavut, canada	Nancarrow, T. L., & Chan, H. M. (2010). Observations of environmental changes and potential dietary impacts in two communities in Nunavut, Canada. Rural and Remote Health, 10(2), 229-240.	Comparator
https://doi.org/10.1038/427697a		Living in synchrony on greenland coasts?	Vik, J. O., Stenseth, N. C., Tavecchia, G., Mysterud, A., & Lingjaerde, O. C. (2004). Living in synchrony on Greenland coasts?. Nature, 427(6976), 697-698.	Other
http://dx.doi.org/10.3955/046.086.0403	Jenkins, K.J., Happe, P.J., Beirne, K.F., Hoffman, R.A., Griffin, P.C., Baccus, W.T., & Fieberg, J.	Recent population trends of mountain goats in the olympic mountains, washington	Jenkins, K.J., Happe, P.J., Beirne, K.F., Hoffman, R.A., Griffin, P.C., Baccus, W.T., & Fieberg, J. (2012). Recent population trends of mountain goats in the Olympic Mountains, Washington. Northwest Science, 86(4), 264-275. http://dx.doi.org/10.3955/046.086.0403	Population
https://www.waysofenlichenment.net/public/pdfs/Goward_2003_Vertical_zonation_of_hair_lichens.pdf		On the vertical zonation of hair lichens (bryoria) in the canopies of high-elevation oldgrowth conifer forests	Goward, T. (2003). On the vertical zonation of hair lichens (Bryoria) in the canopies of high-elevation oldgrowth conifer forests. Canadian Field-Naturalist, 117(1), 39-43.	Comparator
http://www.scielo.org.mx/scielo.php?pid=S1026-87742015000200273&script=sci_abstract&tlng=en		Paleoenvironment of the central depression of chiapas, based on stable carbon and oxygen isotopes	Pérez-Crespo, V. A., Carbot-Chanona, G., Morales-Puente, P., Cienfuegos-Alvarado, E., & Otero, F. J. (2015). Paleoenvironment of the Central Depression of Chiapas, based on stable carbon and oxygen isotopes. Revista mexicana de ciencias geológicas, 32(2), 273-282.	Other
https://www.jstor.org/stable/40511242		Effects of wind-hardened snow on foraging by reindeer (rangifer tarandus)	Collins, W. B., & Smith, T. S. (1991). Effects of wind-hardened snow on foraging by reindeer (Rangifer tarandus). Arctic, 217-222.	Comparator
https://www.jstor.org/stable/41717261	Joseph, J., Collins, M., Holechek, J., Valdez, R., & Steiner, R.	Conservative and moderate grazing effects on chihuahuan desert wildlife sightings	Joseph, J., Collins, M., Holechek, J., Valdez, R., & Steiner, R. (2003). Conservative and moderate grazing effects on Chihuahuan Desert wildlife sightings. Western North American Naturalist, 63(1), 43-49. http://arc.lib.montana.edu/range-science/item/599	Outcome
https://ttu-ir.tdl.org/bitstream/handle/2346/60724/31295007118275.pdf?sequence=1	Huber, G.E.	Classification of pronghorn fawning habitat using landsat thematic mapper data	Huber, G.E. (1992). Classification of pronghorn fawning habitat using landsat thematic mapper data (Doctoral dissertation). https://ttu-ir.tdl.org/bitstream/handle/2346/60724/31295007118275.pdf?sequence=1	Exposure
https://doi.org/10.2981/wlb.2002.018	Ditchkoff, S.S., & Servello, F.A.	Patterns in winter nutritional status of white-tailed deer odocoileus virginianus populations in maine, usa	Ditchkoff, S.S., & Servello, F.A. (2002). Patterns in winter nutritional status of white-tailed deer Odocoileus virginianus populations in Maine, USA. Wildlife Biology, 8(1), 137-143. https://doi.org/10.2981/wlb.2002.018	Outcome
https://hdl.handle.net/2376/1295	Strohmeyer, D.C., & Peek, J.M.	Wapiti home range and movement patterns in a sagebrush desert	Strohmeyer, D.C., & Peek, J.M. (1996). Wapiti home range and movement patterns in a sagebrush desert. Northwest Science, 70(2), 79-87. https://rex.libraries.wsu.edu/esploro/outputs/journalArticle/Wapiti-home-range-and-movement-patterns/99900502728801842	Exposure
https://www.jstor.org/stable/3830851	MacCracken, J.G., Van Ballenberghe, V., & Peek, J.M.	Habitat relationships of moose on the copper river delta in coastal south-central alaska	MacCracken, J.G., Van Ballenberghe, V., & Peek, J.M. (1997). Habitat relationships of moose on the Copper River Delta in coastal south-central Alaska. Wildlife Monographs, 136, 3-52. https://www.jstor.org/stable/3830851https://www.jstor.org/stable/3830851	Population
https://doi.org/10.1002/wmon.1026	Schmidt, J.H., Burch, J.W., & MacCluskie, M.C.	Effects of control on the dynamics of an adjacent protected wolf population in interior alaska	Schmidt, J.H., Burch, J.W., & MacCluskie, M.C. (2017). Effects of control on the dynamics of an adjacent protected wolf population in interior Alaska. Wildlife Monographs, 198(1), 1-30. https://doi.org/10.1002/wmon.1026	Outcome
https://www.scielo.sa.cr/scielo.php?pid=S0034-77442019000601170&script=sci_arttext&tlng=en		Potential distribution of feral pig, sus scrofa (artiodactyla: suidae) and collared peccary, pecari tajacu (artiodactyla: tayassuidae) in laguna de terminos region, mexico	Hernandez-Perez, et al. (2019). Potential distribution of feral pig, Sus scrofa (Artiodactyla: Suidae) and collared peccary, Pecari tajacu (Artiodactyla: Tayassuidae) in Laguna de Términos region, Mexico. Revista de Biología Tropical, 67(6), 1170-1179.	Other
Not available		Range burning, stone's sheep, and the leaky bucket.	Seip, D. R., & Bunnell, F. L. (1984). Range burning, stone's sheep, and the leaky bucket.	Exposure
https://doi.org/10.1111/J.1600-0706.2010.18358.X		Interacting effect of wolves and climate on recruitment in a northern mountain caribou population	Hegel, T. M., Mysterud, A., Huettmann, F., & Stenseth, N. C. (2010). Interacting effect of wolves and climate on recruitment in a northern mountain caribou population. Oikos, 119(9), 1453–1461. https://doi.org/10.1111/J.1600-0706.2010.18358.X	Other
https://www.semanticscholar.org/paper/Home-Ranges-of-Elk-in-an-Arid-Environment-Taber-Mccorquodale/416f4800b11181cc3fb63ed9b16da03af8c53119	Taber, R.D., McCorquodale, S.M., & Raedeke, K.J.	Home ranges of elk in an arid environment	Taber, R.D., McCorquodale, S.M., & Raedeke, K.J. (1989). Home ranges of elk in an arid environment. Northwest Science, 63(1). https://www.semanticscholar.org/paper/Home-Ranges-of-Elk-in-an-Arid-Environment-Taber-Mccorquodale/416f4800b11181cc3fb63ed9b16da03af8c53119	Other
https://www.jstor.org/stable/3830614	Fuller, T.K.	Population dynamics of wolves in north-central minnesota	Fuller, T.K. (1989). Population dynamics of wolves in north-central Minnesota. Wildlife monographs, 105, 3-41. https://www.jstor.org/stable/3830614	Outcome
https://doi.org/10.1002/ece3.1010	B√•rdsen, B.J., N√¶ss, M.W., Tveraa, T., Langeland, K., & Fauchald, P.	Risk-sensitive reproductive allocation: fitness consequences of body mass losses in two contrasting environments	Bårdsen, B.J., Næss, M.W., Tveraa, T., Langeland, K., & Fauchald, P. (2014). Risk-sensitive reproductive allocation: Fitness consequences of body mass losses in two contrasting environments. Ecology and Evolution, 4(7), 1030-1038. https://doi.org/10.1002/ece3.1010	Population
Not available		Simdel: a spatially explicit individual-based model for panther and white-tailed deer in everglades landscapes	Not available	Other
https://doi.org/10.1139/x99-248		Effects of partial cutting in winter on white-tailed deer	St-Louis, A., Ouellet, J. P., Crête, M., Maltais, J., & Huot, J. (2000). Effects of partial cutting in winter on white-tailed deer. Canadian Journal of Forest Research, 30(4), 655-661.	Exposure
https://dx.doi.org/10.1098%2Frspb.2005.3285	Kutz, S.J., Hoberg, E.P., Polley, L., & Jenkins, E.J.	Global warming is changing the dynamics of arctic host-parasite systems	Kutz, S.J., Hoberg, E.P., Polley, L., & Jenkins, E.J. (2005). Global warming is changing the dynamics of Arctic host-parasite systems. Proceedings of the Royal Society B: Biological Sciences, 272(1581), 2571-2576. https://dx.doi.org/10.1098%2Frspb.2005.3285	Outcome
https://eurekamag.com/research/007/570/007570948.php	Potvin, F.	Morphology of white-tailed deer in quebec: regional and annual variations	Potvin, F. (1989). Morphology of white-tailed deer in Quebec: Regional and annual variations. Naturaliste Canadien (Quebec), 116(2), 87-100.	Other
https://doi.org/10.1644/11-MAMM-A-183.2		Repeatability of antler characteristics in mature white-tailed deer in south texas: consequences of environmental effects	Foley, A. M., et al. (2012). Repeatability of antler characteristics in mature white-tailed deer in South Texas: consequences of environmental effects. Journal of Mammalogy, 93(4), 1149-1157.	Comparator
https://doi.org/10.1139/z75-082		Ambient temperature effects on physiological traits of white tailed deer	Holter, J. B., Urban Jr, W. E., Hayes, H. H., Silver, H., & Skutt, H. R. (1975). Ambient temperature effects on physiological traits of white-tailed deer. Canadian Journal of Zoology, 53(6), 679-685.	Population
https://www.jstor.org/stable/25063253		Searching behavior and use of sampling information by free-ranging bison (bos bison)	Fortin, D. (2003). Searching behavior and use of sampling information by free-ranging bison (Bos bison). Behavioral Ecology and Sociobiology, 54, 194-203.	Comparator
https://doi.org/10.1002/jwmg.21654	Rich, L.N., Beissinger, S.R., Brashares, J.S., & Furnas, B.J.	Artificial water catchments influence wildlife distribution in the mojave desert	Rich, L.N., Beissinger, S.R., Brashares, J.S., & Furnas, B.J. (2019). Artificial water catchments influence wildlife distribution in the Mojave Desert. The Journal of Wildlife Management, 83(4), 855-865. https://doi.org/10.1002/jwmg.21654	Comparator
https://doi.org/10.1175/2008JCLI2117.1	Rennert, K.J., Roe, G., Putkonen, J., & Bitz, C.M.	Soil thermal and ecological impacts of rain on snow events in the circumpolar arctic	Rennert, K.J., Roe, G., Putkonen, J., & Bitz, C.M. (2009). Soil thermal and ecological impacts of rain on snow events in the Circumpolar Arctic. Journal of Climate, 22(9), 2302-2315. https://doi.org/10.1175/2008JCLI2117.1	Comparator
https://doi.org/10.5558/tfc77097-1	Sabine, D.L., Ballard, W.B., Forbes, G., Bowman, J., & Whitlaw, H.	Use of mixedwood stands by wintering white-tailed deer in southern new brunswick	Sabine, D.L., Ballard, W.B., Forbes, G., Bowman, J., & Whitlaw, H. (2001). Use of mixedwood stands by wintering white-tailed deer in southern New Brunswick. The Forestry Chronicle, 77(1). https://doi.org/10.5558/tfc77097-1	Comparator
https://doi.org/10.2193/0022-541X(2006)70[1445:TEODWD]2.0.CO;2	Taillon, J., Suav√©, D.G., & C√¥t√©, S.D.	The effects of decreasing winter diet quality on foraging behavior and life-history traits of white-tailed deer fawns	Taillon, J., Suavé, D.G., & Côté, S.D. (2006). The effects of decreasing winter diet quality on foraging behavior and life-history traits of white-tailed deer fawns. The Journal of Wildlife Management, 70(5), 1445-1454. https://doi.org/10.2193/0022-541X(2006)70[1445:TEODWD]2.0.CO;2	Population
https://doi.org/10.1007/s00442-012-2532-4	Manning, J.A., & Garton, E.O.	A piecewise linear modeling approach for testing competing theories of habitat selection: an example with mule deer in northern winter ranges	Manning, J.A., & Garton, E.O. (2013). A piecewise linear modeling approach for testing competing theories of habitat selection: An example with mule deer in northern winter ranges. Oecologia, 172(3), 725-735. https://doi.org/10.1007/s00442-012-2532-4	Comparator
http://dx.doi.org/10.2461/wbp.2015.11.3	Jachowski, D.S., McCorquodale, S., Washburn, B.E., & Millspaugh, J.J.	Human disturbance and the physiological response of elk in eastern washington	Jachowski, D.S., McCorquodale, S., Washburn, B.E., & Millspaugh, J.J. (2015). Human disturbance and the physiological response of elk in eastern Washington. Wildlife Biology in Practice, 11(1), 12-25. http://dx.doi.org/10.2461/wbp.2015.11.3	Comparator
https://doi.org/10.1139/x93-299	Demarchi, M.W., & Bunnell, F.L.	Estimating forest canopy effects on summer thermal cover for cervidae (deer family)	Demarchi, M.W., & Bunnell, F.L. (1993). Estimating forest canopy effects on summer thermal cover for Cervidae (deer family). Canadian Journal of Forest Research, 23(11), 2419-2426. https://doi.org/10.1139/x93-299	Comparator
https://doi.org/10.1674/0003-0031%281998%29139%5B0133%3ASBSOEC%5D2.0.CO%3B2	Millspaugh, J.J., Raedeke, K.J., Brundige, G.C., & Willmott, C.C.	Summer bed sites of elk (cervus elaphus) in the black hills, south dakota: considerations for thermal cover management	Millspaugh, J.J., Raedeke, K.J., Brundige, G.C., & Willmott, C.C. (1998). Summer bed sites of elk (Cervus elaphus) in the Black Hills, South Dakota: Considerations for thermal cover management. The American Midland Naturalist, 139(1), 133-140. https://doi.org/10.1674/0003-0031%281998%29139%5B0133%3ASBSOEC%5D2.0.CO%3B2	Comparator
https://doi.org/10.1002/jwmg.163	Larsen, R.T., Bissonette, J.A., Flinders, J.T., & Robinson, A.C.	Does small-perimeter fencing inhibit mule deer or pronghorn use of water developments?	Larsen, R.T., Bissonette, J.A., Flinders, J.T., & Robinson, A.C. (2011). Does small-perimeter fencing inhibit mule deer or pronghorn use of water developments? The Journal of Wildlife Management, 75(6), 1417-1425. https://doi.org/10.1002/jwmg.163	Comparator
https://doi.org/10.1111/1755-0998.12560	Roffler, G.H., Amish, S.J., Smith, S., Cosart, T., Kardos, M., Schwartz, M.K., & Luikart, G.	SNP discovery in candidate adaptive genes using exon capture in a free-ranging alpine ungulate	Roffler, G.H., Amish, S.J., Smith, S., Cosart, T., Kardos, M., Schwartz, M.K., & Luikart, G. (2016). SNP discovery in candidate adaptive genes using exon capture in a free-ranging alpine ungulate. Molecular Ecology Resources, 16, 1147-1164. https://doi.org/10.1111/1755-0998.12560	Comparator
https://doi.org/10.1016/0300-9629(86)90132-5	Lochmiller, R.L., Hellgren, E.C., Varner, L.W., & Grant, W.E.	Serum and urine biochemical indicators of nutritional status in adult female collared peccaries, tayassu tajacu (tayassuidae)	Lochmiller, R.L., Hellgren, E.C., Varner, L.W., & Grant, W.E. (1986). Serum and urine biochemical indicators of nutritional status in adult female collared peccaries, Tayassu tajacu (tayassuidae). Comparative Biochemistry and Physiology Part A: Physiology, 83(3), 477-488. https://doi.org/10.1016/0300-9629(86)90132-5	Population
https://doi.org/10.1002/eap.2106	Lowrey, B., McWhirter, D.E., Proffitt, K.M., Monteith, K.L., Courtemanch, A.B., White, P.J., Paterson, J.T., Dewey, S.R., & Garrott, R.A.	Individual variation creates diverse migratory portfolios in native populations of a mountain ungulate	Lowrey, B., McWhirter, D.E., Proffitt, K.M., Monteith, K.L., Courtemanch, A.B., White, P.J., Paterson, J.T., Dewey, S.R., & Garrott, R.A. (2020). Individual variation creates diverse migratory portfolios in native populations of a mountain ungulate. Ecological Applications, 30(5). https://doi.org/10.1002/eap.2106	Comparator
https://doi.org/10.1007/s00442-012-2382-0	Mabille, G., Dussault, C., Ouellet, J.-P., & Laurian, C.	Linking trade-offs in habitat selection with the occurrence of functional responses for moose living in two nearby study areas	Mabille, G., Dussault, C., Ouellet, J.-P., & Laurian, C. (2012). Linking trade-offs in habitat selection with the occurrence of functional responses for moose living in two nearby study areas. Oecologia, 170, 965-977. https://doi.org/10.1007/s00442-012-2382-0	Exposure
https://doi.org/10.1007/s10021-013-9733-5	Christenson, L.M., Mitchell, M.J., Groffman, P.M., & Lovett, G.M.	Cascading effects of climate change on forest ecosystems: biogeochemical links between trees and moose in the northeast usa	Christenson, L.M., Mitchell, M.J., Groffman, P.M., & Lovett, G.M. (2013). Cascading effects of climate change on forest ecosystems: Biogeochemical links between trees and moose in the northeast USA. Ecosystems, 17, 442-457. https://doi.org/10.1007/s10021-013-9733-5	Comparator
http://dx.doi.org/10.1007/s00442-005-0122-4	Fortin, D., Morales, J.M., & Boyce, M.S.	Elk winter foraging at fine scale in yellowstone national park	Fortin, D., Morales, J.M., & Boyce, M.S. (2005). Elk winter foraging at fine scale in Yellowstone National Park. Oecologia, 145(2), 335-343. http://dx.doi.org/10.1007/s00442-005-0122-4	Comparator
https://doi.org/10.1603/ME12093	Bouchard, C., Leighton, P.A., Beauchamp, G., Nguon, S., Trudel, L., Milord, F., Lindsay, L.R., B√©langer, D., & Ogden, N.H.	Harvested white-tailed deer as sentinel hosts for early establishing ixodes scapularis populations and risk from vector-borne zoonoses in southeastern canada	Bouchard, C., Leighton, P.A., Beauchamp, G., Nguon, S., Trudel, L., Milord, F., Lindsay, L.R., B√©langer, D., & Ogden, N.H. (2013). Harvested white-tailed deer as sentinel hosts for early establishing ixodes scapularis populations and risk from vector-borne zoonoses in Southeastern Canada. Journal of Medical Entomology, 50(2), 384-393. https://doi.org/10.1603/ME12093	Comparator
https://doi.org/10.1139/Z01-013	Ferguson, M.A.D., Gauthier, L., & Messier, F.	Range shift and winter foraging ecology of a population of arctic tundra caribou	Ferguson, M.A.D., Gauthier, L., & Messier, F. (2001). Range shift and winter foraging ecology of a population of Arctic tundra caribou. Canadian Journal of Zoology, 79(5), 746-758. https://doi.org/10.1139/Z01-013	Comparator
https://doi.org/10.1177%2F194008291300600407	Garc√≠a-Marmolejo, G., Chapa-Vargas, L., Huber-Sannwald, E., Weber, M., Rosas-Rosas, O.C., & Mart√≠nez-Calderas, J.	Potential distributional patterns of three wild ungulate species in a fragmented tropical region of northeastern mexico	Garc√≠a-Marmolejo, G., Chapa-Vargas, L., Huber-Sannwald, E., Weber, M., Rosas-Rosas, O.C., & Mart√≠nez-Calderas, J. (2013). Potential distributional patterns of three wild ungulate species in a fragmented tropical region of northeastern Mexico. Tropical Conservation Science, 6(4), 539-557. https://doi.org/10.1177%2F194008291300600407	Comparator
https://doi.org/10.1111/j.1365-2664.2010.01928.x	Proffitt, K.M., Gude, J.A., Hamlin, K.L., Garrott, R.A., Cunningham, J.A., & Grigg, J.L.	Elk distribution and spatial overlap with livestock during the brucellosis transmission risk period	Proffitt, K.M., Gude, J.A., Hamlin, K.L., Garrott, R.A., Cunningham, J.A., & Grigg, J.L. (2011). Elk distribution and spatial overlap with livestock during the brucellosis transmission risk period. Journal of Applied Ecology, 48(2), 471-478. https://doi.org/10.1111/j.1365-2664.2010.01928.x	Comparator
https://doi.org/10.2193/0022-541X(2004)068[0153:WPSAEO]2.0.CO;2	Smith, D.W., Drummer, T.D., Murphy, K.M., Guernsey, D.S., & Evans, S.B.	Winter prey selection and estimation of wolf kill rates in yellowstone national park, 1995-2000	Smith, D.W., Drummer, T.D., Murphy, K.M., Guernsey, D.S., & Evans, S.B. (2004). Winter prey selection and estimation of wolf kill rates in Yellowstone National Park, 1995-2000. The Journal of Wildlife Management, 68(1), 153-166. https://doi.org/10.2193/0022-541X(2004)068[0153:WPSAEO]2.0.CO;2	Exposure
https://doi.org/10.2193/2009-258	Simard, M.A., Coulson, T., Gingras, A., & C√¥t√©, S.D.	Influence of density and climate on population dynamics of a large herbivore under harsh environmental conditions	Simard, M.A., Coulson, T., Gingras, A., & Côté, S.D. (2010). Influence of density and climate on population dynamics of a large herbivore under harsh environmental conditions. The Journal of Wildlife Management, 74(8), 1671-1685. https://doi.org/10.2193/2009-258	Population
https://doi.org/10.1111/btp.12269	Reyna-Hurtado, R., Beck, H., Altrichter, M., Chapman, C.A., Bonnell, T.R., Keuroghlian, A., Desbiez, A.L., Moreira-Ram√≠rez, J.F., O'Farrill, G., Fragoso, J., & Naranjo, E.J.	What ecological and anthropogenic factors affect group size in white-lipped peccaries (tayassu pecari)?	Reyna-Hurtado, R., Beck, H., Altrichter, M., Chapman, C.A., Bonnell, T.R., Keuroghlian, A., Desbiez, A.L., Moreira-Ram√≠rez, J.F., O'Farrill, G., Fragoso, J., & Naranjo, E.J. (2016). What ecological and anthropogenic factors affect group size in white-lipped peccaries (tayassu pecari)? Biotropica, 48(2), 246-254. https://doi.org/10.1111/btp.12269	Comparator
https://doi.org/10.1111/j.1600-0706.2011.19215.x	Gustine, D.D., Barboza, P.S., Lawler, J.P., Arthur, S.M., Shults, B.S., Persons, K., & Adams, L.G.	Characteristics of foraging sites and protein status in wintering muskoxen: insights from isotopes of nitrogen	Gustine, D.D., Barboza, P.S., Lawler, J.P., Arthur, S.M., Shults, B.S., Persons, K., & Adams, L.G. (2011). Characteristics of foraging sites and protein status in wintering muskoxen: Insights from isotopes of nitrogen. Oikos, 120(10), 1546-1556. https://doi.org/10.1111/j.1600-0706.2011.19215.x	Exposure
https://doi.org/10.1139/z89-157	Gunn, A., Miller, F.L., & McLean, B.	Evidence for and possible causes of increased mortality of bull muskoxen during severe winters	Gunn, A., Miller, F.L., & McLean, B. (1989). Evidence for and possible causes of increased mortality of bull muskoxen during severe winters. Canadian Journal of Zoology, 67(5), 1106-1111. https://doi.org/10.1139/z89-157	Comparator
https://doi.org/10.1002/ecs2.2227	MacDonald, A. J., Hyon, D.W., McDaniels, A., O‚ÄôConnor, K.E., Swei, A., & Briggs, C.J.	Risk of vector tick exposure initially increases, then declines through time in response to wildfire in california	MacDonald, A. J., Hyon, D.W., McDaniels, A., O'Connor, K.E., Swei, A., & Briggs, C.J. (2018). Risk of vector tick exposure initially increases, then declines through time in response to wildfire in California. Ecosphere 9(5): e02227. https://doi.org/10.1002/ecs2.2227	Comparator
https://doi.org/10.1093/beheco/arx062	Courbin, N., Dussault, C., Veillette, A., Giroux, M.A., & Cote, S.D.	Coping with strong variations in winter severity: plastic habitat selection of deer at high density	Courbin, N., Dussault, C., Veillette, A., Giroux, M.A., & Cote, S.D. (2017). Coping with strong variations in winter severity: Plastic habitat selection of deer at high density. Behavioral Ecology, 28(4), 1037-1046. https://doi.org/10.1093/beheco/arx062	Population
https://doi.org/10.1002/jwmg.21862	Ayotte, P., Corre, M.L., & C√¥t√©, S.D.	Synergistic population density and environmental effects on deer body condition	Ayotte, P., Corre, M.L., & Côté, S.D. (2020). Synergistic population density and environmental effects on deer body condition. The Journal of Wildlife Management, 84(5), 938-947. https://doi.org/10.1002/jwmg.21862	Population
https://doi.org/10.1644/13-MAMM-A-036	Simard, M.A., Huot, J., De Bellefeuille, S., & Cote, S.D.	Linking conception and weaning success with environmental variation and female body condition in a northern ungulate	Simard, M.A., Huot, J., De Bellefeuille, S., & Cote, S.D. (2014). Linking conception and weaning success with environmental variation and female body condition in a northern ungulate. Journal of Mammalogy, 95(2), 311-327. https://doi.org/10.1644/13-MAMM-A-036	Population
https://doi.org/10.1139/cjz-2012-0297	Masse, A., & Cote, S.D.	Spatiotemporal variations in resources affect activity and movement patterns of white-tailed deer (odocoileus virginianus) at high density	Masse, A., & Cote, S.D. (2013). Spatiotemporal variations in resources affect activity and movement patterns of white-tailed deer (Odocoileus virginianus) at high density. Canadian Journal of Zoology, 91(4), 252-263. https://doi.org/10.1139/cjz-2012-0297	Population
https://doi.org/10.1007/s00442-019-04337-9	Ayotte, P., Simard, M.A., & C√¥t√©, S.D.	Reproductive plasticity of female white-tailed deer at high density and under harsh climatic conditions	Ayotte, P., Simard, M.A., & Côté, S.D. (2019). Reproductive plasticity of female white-tailed deer at high density and under harsh climatic conditions. Oecologia, 189(3), 661-673. https://doi.org/10.1007/s00442-019-04337-9	Population
https://doi.org/10.1002/jwmg.306	Masse, A., & C√¥t√©, S.D.	Linking alternative food sources to winter habitat selection of herbivores in overbrowsed landscapes	Masse, A., & Côté, S.D. (2012). Linking alternative food sources to winter habitat selection of herbivores in overbrowsed landscapes. The Journal of Wildlife Management, 76(3), 544-556. https://doi.org/10.1002/jwmg.306	Population
https://doi.org/10.1890/13-0956.1	Giroux, M.A., Tremblay, J.P., Simard, M.A., Yoccoz, M.G., & C√¥t√©, S.G.	Forage-mediated density and climate effects on body mass in a temperate herbivore: a mechanistic approach	Giroux, M.A., Tremblay, J.P., Simard, M.A., Yoccoz, M.G., & Côté, S.G. (2014). Forage-mediated density and climate effects on body mass in a temperate herbivore: A mechanistic approach. Ecology, 95(5), 1332-1340. https://doi.org/10.1890/13-0956.1	Population
https://doi.org/10.1002/ecs2.1432	Giroux, M.A., Dussault, C., Tremblay, J.P., & C√¥t√©, S.D.	Winter severity modulates the benefits of using a habitat temporally uncoupled from browsing	Giroux, M.A., Dussault, C., Tremblay, J.P., & Côté, S.D. (2016). Winter severity modulates the benefits of using a habitat temporally uncoupled from browsing. Ecosphere, 7(8): e01432. https://doi.org/10.1002/ecs2.1432	Population
https://doi.org/10.1002/jwmg.21308	Dertien, J.S., Doherty Jr., P.F., Bagley, C.F., Haddix, J.A., Brinkman, A.R., & Neipert, E.S.	Evaluating dall's sheep habitat use via camera traps	Dertien, J.S., Doherty Jr., P.F., Bagley, C.F., Haddix, J.A., Brinkman, A.R., & Neipert, E.S. (2017). Evaluating dall's sheep habitat use via camera traps. The Journal of Wildlife Management, 81(8), 1457-1467. https://doi.org/10.1002/jwmg.21308	Comparator
https://pubmed.ncbi.nlm.nih.gov/2989899/	Jessup, D.A.	Epidemiology of two orbiviruses in california's native wild ruminants: preliminary report	Jessup, D. A. (1985). Epidemiology of two orbiviruses in California's native wild ruminants: preliminary report. Progress in clinical and biological research, 178, 53-65.	Exposure
Not available	Thurston, T., & Raillard, M.	Snow, temperature, and moisture regime in selected muskoxen-grazed plant communities, sverdrup pass, ellesmere island, nwt	Thurston, T., & Raillard, M. (1989). Snow, temperature, and moisture regime in selected muskoxen-grazed plant communities, Sverdrup Pass, Ellesmere Island, NWT.	Outcome
https://doi.org/10.3398/064.077.0111	Gingery, T.M., Lehman, C.P., & Millspaugh, J.J.	Space use of female elk (cervus canadensis nelsoni) in the black hills, south dakota	Gingery, T.M., Lehman, C.P., & Millspaugh, J.J. (2017). Space use of female elk (Cervus canadensis nelsoni) in the Black Hills, South Dakota. Western North American Naturalist, 71(1), 102-110. https://doi.org/10.3398/064.077.0111	Population
https://doi.org/10.1007/s004420100783	Patterson, B.R., & Power, V.A.	Contributions of forage competition, harvest, and climate fluctuation to changes in population growth of northern white-tailed deer	Patterson, B.R., & Power, V.A. (2002). Contributions of forage competition, harvest, and climate fluctuation to changes in population growth of northern white-tailed deer. Oecologia, 130(1), 62-71. https://doi.org/10.1007/s004420100783	Population
https://doi.org/10.2307/3802742	Patterson, B.R., & Messier, F.	Factors influencing killing rates of white-tailed deer by coyotes in eastern canada	Patterson, B.R., & Messier, F. (2000). Factors influencing killing rates of white-tailed deer by coyotes in eastern Canada. The Journal of Wildlife Management, 64(3), 721-732. https://doi.org/10.2307/3802742	Population
https://doi.org/10.1644/06-MAMM-A-212R2.1	Garroway, C.J., & Broder, H.G.	Adjustment of reproductive investment and offspring sex ratio in white-tailed deer (odocoileus virginianus) in relation to winter severity	Garroway, C.J., & Broder, H.G. (2007). Adjustment of reproductive investment and offspring sex ratio in white-tailed deer (Odocoileus virginianus) in relation to winter severity. The Journal of Mammalogy, 88(5), 1305-1311. https://doi.org/10.1644/06-MAMM-A-212R2.1	Population
https://doi.org/10.1139/z05-118	Garroway, C., & Broder, H.G.	The quantitative effects of population density and winter weather on the body condition of white-tailed deer (odocoileus virginianus) in nova scotia, canada	Garroway, C., & Broder, H.G. (2005). The quantitative effects of population density and winter weather on the body condition of white-tailed deer (Odocoileus virginianus) in Nova Scotia, Canada. Canadian Journal of Zoology, 83(9), 1246-1256. https://doi.org/10.1139/z05-118	Population
https://doi.org/10.1139/z03-189	Patterson, B.R., & Messier, F.	Age and condition of deer killed by coyotes in nova scotia	Patterson, B.R., & Messier, F. (2003). Age and condition of deer killed by coyotes in Nova Scotia. Canadian Journal of Zoology, 81(11), 1894-1898. https://doi.org/10.1139/z03-189	Population
https://www.semanticscholar.org/paper/Bighorn-sheep-diet-selection-and-forage-quality-in-Wagner-Peek/cae55dd11bb91962e6f99f252daa1849f5cc6fba	Wagner, G.D., & Peek, J.M.	Bighorn sheep diet selection and forage quality in central idaho	Wagner, G.D., & Peek, J.M. (2006). Bighorn sheep diet selection and forage quality in central Idaho. Northwest Science, 80(4), 246-258.	Exposure
https://www.researchgate.net/publication/262738404_Movements_of_the_white-tailed_deer_and_their_relationship_with_precipitation_in_Northeastern_Mexico	Bello, J., Gallina, S., & Equihua, M.	Movements of the white-tailed deer and their relationship with precipitation in northeastern mexico	Bello, J., Gallina, S., & Equihua, M. (2004). Movements of the white-tailed deer and their relationship with precipitation in northeastern Mexico. Interciencia, 29(7), 357-361.	Population
Not available	Gilbert, F.F., & Bateman, M.C.	Some effects of winter shelter conditions on white-tailed deer, odocoileus virginianus, fawns	Gilbert, F.F., & Bateman, M.C. (1983). Some effects of winter shelter conditions on white-tailed deer, Odocoileus virginianus, fawns. The Canadian Field-Naturalist, 97(4), 391-400.	Comparator
https://www.jstor.org/stable/3783750	Singer, F.J., Swift, D.M., Coughenour, M.B., & Varley, J.D.	Thunder on the yellowstone revisited: an assessment of management of native ungulates by natural regulation, 1968-1993	Singer, F.J., Swift, D.M., Coughenour, M.B., & Varley, J.D. (1998). Thunder on the Yellowstone revisited: An assessment of management of native ungulates by natural regulation, 1968-1993. Wildlife Society Bulletin, 26(3), 375-390. https://www.jstor.org/stable/3783750	Exposure
https://doi.org/10.1371/journal.pone.0152636	Tape, K.D., Gustine, D.D., Ruess, R.W., Adams, L.G., & Clark, J.A.	Range expansion of moose in arctic alaska linked to warming and increased shrub habitat	Tape, K.D., Gustine, D.D., Ruess, R.W., Adams, L.G., & Clark, J.A. (2016). Range expansion of moose in Arctic Alaska linked to warming and increased shrub habitat. PloS ONE, 11(4): e0152636. https://doi.org/10.1371/journal.pone.0152636	Outcome
https://doi.org/10.2307/3809549	Ruthven III, D.C., Hellgren, E.C., & Beasom, S.L.	Effects of root plowing on white-tailed deer condition, population status, and diet	Ruthven III, D.C., Hellgren, E.C., & Beasom, S.L. (1994). Effects of root plowing on white-tailed deer condition, population status, and diet. The Journal of Wildlife Management, 58(1), 59-70. https://doi.org/10.2307/3809549	Exposure
https://doi.org/10.1111/eva.12986	Yannic, G., Hagen, O., Leugger, F., Karger, D.N., & Pellissier, L.	Harnessing paleo-environmental modeling and genetic data to predict intraspecific genetic structure	Yannic, G., Hagen, O., Leugger, F., Karger, D.N., & Pellissier, L. (2020). Harnessing paleo‚Äêenvironmental modeling and genetic data to predict intraspecific genetic structure. Evolutionary Applications, 13(6), 1526-1542. https://doi.org/10.1111/eva.12986	Outcome
https://doi.org/10.22621/cfn.v126i3.1363	Joly, K.	Sea ice crossing by migrating caribou, rangifer tarandus, in northwestern alaska	Joly, K. (2012). Sea ice crossing by migrating caribou, Rangifer tarandus, in northwestern Alaska. The Canadian Field-Naturalist, 126(3), 217-220. https://doi.org/10.22621/cfn.v126i3.1363	Exposure
https://doi.org/10.1371/journal.pone.0160049		Correction: range expansion of moose in arctic alaska linked to warming and increased shrub habitat	Tape, K. D., Gustine, D. D., Ruess, R. W., Adams, L. G., & Clark, J. A. (2016). Correction: Range expansion of moose in Arctic Alaska linked to warming and increased shrub habitat. PLoS One, 11(7), e0160049.	Other
https://doi.org/10.2307/1552617	Benedict, J.B.	Effects of changing climate on game-animal and human use of the Colorado high country (U.S.A.) since 1000 BC	Benedict, J.B. (1999). Effects of changing climate on game-animal and human use of the Colorado high country (U.S.A.) since 1000 BC. Arctic, Antarctic, and Alpine Research, 31(1), 1-15. https://doi.org/10.2307/1552617	Other
https://doi.org/10.1644/07-MAMM-A-395.1	Jacques, C.N., Jenks, J.A., & Klaver, R.W.	Seasonal movements and home-range use by female pronghorns in the sagebrush-steppe communities of western South Dakota	Jacques, C.N., Jenks, J.A., & Klaver, R.W. (2009). Seasonal movements and home-range use by pronghorns in the sagebrush-steppe communities of western South Dakota. Journal of Mammalogy, 90(2), 433-441. https://doi.org/10.1644/07-MAMM-A-395.1.	Exposure
https://doi.org/10.2307/2426129	Jenkins, K.J., & Starkey, E.E.	Winter forages and diets of elk in old-growth and regenerating coniferous forests in western Washington	Jenkins, K.J., & Starkey, E.E. (1993). Winter forages and diets of elk in old-growth and regenerating coniferous forests in western Washington. The American Midland Naturalist, 130(2), 299-313. https://doi.org/10.2307/2426129	Exposure
https://doi.org/10.1139/z03-065	Mosnier, A., Oullet, J.-P, Sirois, L., & Fournier, N.	Habitat selection and home-range dynamics of the Gaspé caribou: A hierarchical analysis	Mosnier et al. (2003). Habitat selection and home-range dynamics of the Gaspé caribou: A hierarchical analysis. Canadian Journal of Zoology, 81(7), 1174-1184. https://doi.org/10.1139/z03-065	Comparator
https://doi.org/10.1890/06-1672.1	Mayor, S.J., Schaefer, J.A., Schneider, D.C., & Mahoney, S.P.	Spectrum of selection: New approaches to detecting the scale-dependent response to habitat	Mayor, S.J., Schaefer, J.A., Schneider, D.C., & Mahoney, S.P. (2007). Spectrum of selection: New approaches to detecting the scale-dependent response to habitat. Ecology, 88(7), 1634-1640. https://doi.org/10.1890/06-1672.1	Comparator
https://doi.org/10.2307/3808519	Potvin, F., & Huot, J.	Estimating carrying capacity of a white-tailed deer wintering area in Quebec	Potvin, F., & Huot, J. (1983). Estimating carrying capacity of a white-tailed deer wintering area in Quebec. The Journal of Wildlife Management, 47(2), 463-475. https://doi.org/10.2307/3808519	Outcome
https://www.researchgate.net/deref/http%3A%2F%2Fdx.doi.org%2F10.2307%2F2426345?_sg%5B0%5D=fpbvreyoqz0CDXju0xhPgCv9wcR2kj4qsZQ_QLSIq-yfqF_-JWO0eR_bRaW6IC3BzYMlRUrhh75l2dMaHhblW_0kJw.CqjVgW1L4uwSrCiCAIWFUcChOXXkD4lMSMvM8KtLEUmqdFYN8mNFC5plGAkHrggcZN4C1Diyc62uSig2WuV9WA	Gese, E., & Grothe, S.	Analysis of coyote predation on deer and elk during winter in Yellowstone National Park, Wyoming	Gese, E., & Grothe, S. (1995). Analysis of coyote predation on deer and elk during winter in Yellowstone National Park, Wyoming. The American Midland Naturalist, 133(1), 36-43. https://doi.org/10.2307/2426345	Comparator
https://doi.org/10.2307/1937779	Telfer, E.S. & Kelsall, J.P.	Adaptation of some large North American mammals for survival in snow	Telfer, E.S. & Kelsall, J.P. (1984). Adaptation of some large North American mammals for survival in snow. Ecology, 65(6), 1828-1834. https://doi.org/10.2307/1937779	Comparator
https://doi.org/10.1139/z92-044	Gillingham, M.P., & Klein, D.R.	Late-winter activity patterns of moose (Alces alces gigas) in western Alaska	Gillingham, M.P., & Klein, D.R. (1992). Late-winter activity patterns of moose (Alces alces gigas) in western Alaska. Canadian Journal of Zoology, 70(2). https://doi.org/10.1139/z92-044	Exposure
https://doi.org/10.1016/S0016-7037(96)00251-7	Cormie, A.B., & Schwarcz, H.P.	Effects of climate on deer bone δ15N and δ13C: Lack of precipitation effects on δ15N for animals consuming low amounts of C4 plants	Cormie, A.B., & Schwarcz, H.P. (1996). Effects of climate on deer bone δ15N and δ13C: Lack of precipitation effects on δ15N for animals consuming low amounts of C4 plants. Geochinica et Cosmochimica Acta, 60(21), 4161-4166. https://doi.org/10.1016/S0016-7037(96)00251-7	Comparator
https://www.jstor.org/stable/3801340		Habitat use by woodland caribou in the selkirk mountains	Servheen, G., & Lyon, L. J. (1989). Habitat use by woodland caribou in the Selkirk Mountains. The Journal of wildlife management, 230-237.	Exposure
https://doi.org/10.2307/3801634	Cumming, H.G. & Beange, D.B.	Dispersion and movements of woodland caribou near Lake Nipigon, Ontario	Cumming, H.G. & Beange, D.B. (1987). Dispersion and winter mocements of woodland caribou near Lake Nipigon, Ontario. The Journal of Wildlife Management, 51(1), 69-79. https://doi.org/10.2307/3801634	Exposure
https://dx.doi.org/10.1002%2Fece3.2594	Allen, A.M., Dorey, A., Malmsten, J., Edenius, L., Ericsson, G., & Singh, N.J.	Habitat–performance relationships of a large mammal on a predator-free island dominated by humans	Allen et al. (2016). Habitat–performance relationships of a large mammal on a predator-free island dominated by humans. Ecology and Evolution, 7(1), 305-319. https://dx.doi.org/10.1002%2Fece3.2594	Population
https://doi.org/10.1111/jbi.13090	Klütsch, C.F.C., Manseau, M., Anderson, M., Sinkins, P., & Wilson, P.J.	Evolutionary reconstrution supports the presence of a Pleistocene Arctic refugium for a large mammal species	Klütsch, C.F.C., Manseau, M., Anderson, M., Sinkins, P., and Wilson, P.J. (2017). Evolutionary reconstrution supports the presence of a Pleistocene Arctic refugium for a large mammal species. Journal of Biogeography, 44(12), 2729-2739.https://doi.org/10.1111/jbi.13090	Comparator
https://doi.org/10.14430/arctic1586	Couturier, S., Brunelle, J., Vandal, D., & St-Martin, G.	Changes in population dynamics of the Georges River caribou herd, 1976-1987	Couturier, S., Brunelle, J., Vandal, D., & St-Martin, G. (1989). Changes in population dynamics of the Georges River caribou herd, 1976-1987. Arctic, 43(1), 9-20. https://doi.org/10.14430/arctic1586	Exposure
https://doi.org/10.2307/3801708	Tierson, W.C., Mattfeld, G.F., Sage, R.W., & Behrend, D.F.	Seasonal movements and home ranges of white-tailed deer in the Adirondacks	Tierson, W.C., Mattfeld, G.F., Sage, R.W., & Behrend, D.F. (1985). Seasonal movements and home ranges of white-tailed deer in the Adirondacks. The Journal of Wildlife Management, 49(3), 760-769. https://doi.org/10.2307/3801708	Exposure
https://doi.org/10.1080/14888386.2012.705110	Chen, W., Russell, D.E., Gunn, A., Croft, B., Chen, W.R., Fernandes, R., Zhao, H., Li, J., Zhang, Y., Koehler, K., Olthof, I., Fraser, R.H., Leblanc, S.G., Henry, G.R., White, R.G., & G.L. Finstad	Monitoring habitat condition changes during winter and pre-calving migration for Bathhurst caribou in northern Canada	Chen et al. (2013). Monitoring habitat condition changes during winter and pre-calving migration for Bathhurst caribou in northern Canada. Biodiversity, 14(1), 36-44. https://doi.org/10.1080/14888386.2012.705110	Outcome
https://doi.org/10.1016/j.jasrep.2017.10.043		Reconstructing caribou seasonal biogeography in little ice age (late holocene) western alaska using intra-tooth strontium and oxygen isotope analysis	Gigleux, C., Grimes, V., Tütken, T., Knecht, R., & Britton, K. (2019). Reconstructing caribou seasonal biogeography in Little Ice Age (late Holocene) Western Alaska using intra-tooth strontium and oxygen isotope analysis. Journal of archaeological science: Reports, 23, 1043-1054.	Other
https://www.revistas-conacyt.unam.mx/therya/index.php/THERYA/article/view/878/html_414	Sanchez-Pinzon, K., Reyna-Hurtado, R., Naranjo, E.J., & Keuroghlian, A.	Peccaries and their relationship with water availability and their predators in Calakmul, Mexico	Sanchez-Pinzon, K., Reyna-Hurtado, R., Naranjo, E.J., & Keuroghlian, A. (2020). Peccaries and their relationship with water availability and their predators in Calakmul, Mexico. Therya Advance Access, 11(2), 213-220. 10.12933/therya-20-878	Exposure
https://doi.org/10.1002/eap.1803	Monteith, K.L., Hayes, M.M., Kauffman, M.J., Copeland, H.E., & Sawyer, H.	Functional attribute of ungulate migration: Landscape features facilitate movement and access to forage	Monteith et al. (2018). Functional attribute of ungulate migration: Landscape features facilitate movement and access to forage. Ecological Applications, 28(8), 2153-2164. https://doi.org/10.1002/eap.1803	Exposure
https://doi.org/10.2307/1382551	Rachlow, J.L., & Bowyer T.R.	Variability in maternal behavior of Dall's sheep: Environmental tracking or adaptive behavior?	Rachlow, J.L. & Bowyer, T.R. (1994). Variability in maternal behavior of Dall's sheep: Environmental tracking or adaptive behavior?. Journal of Mammology, 75(2), 328-337. https://doi.org/10.2307/1382551	Exposure
https://doi.org/10.2980/19-2-3508	Barrier, T.A. & Johnson, C.J.	The influence of fire history on selection of foraging sites of barren-ground caribou	Barrier, T.A. & Johnson, C.J. (2012). The influence of fire history on selection of foraging sites of barren-ground caribou. Écoscience, 19(2), 177-188. https://doi.org/10.2980/19-2-3508	Exposure
https://doi.org/10.1007/s00442-012-2305-0	Månsson, J., Bunnefeld, N., Andrén, H., & Ericsson, G.	Spatial and temporal predictions of moose winter distribution	Månsson et al. (2012). Spatial and temporal predictions of moose winter distribution. Oecologia, 170, 411-419. https://doi.org/10.1007/s00442-012-2305-0	Population
https://doi.org/10.1139/z89-335	Dailey, T.V., & Hobbs, T.N.	Travel in alpine terrain: energy expenditure for locomotion of mountain goats and bighorn sheep	Dailey, T.V. & Hobbs, T.N. (1989). Travel in alpine terrain: energy expenditure for locomotion of mountain goats and bighorn sheep. Canadian Journal of Zoology, 67(10), 2368-2375. https://doi.org/10.1139/z89-335	Population
https://doi.org/10.1098/rsbl.2004.0262	Pettorelli, N., Weladji, R.B., Holand, Ø., Mysterud, A., Brie, H., & Stenseth, N.C.S	The relative role of winter and spring conditions: linking climate and landscape-scale plant phenology to alpine ungulate body mass	Pettorelli et al. (2005). The relative role of winter and spring conditions: linking climate and landscape-scale plant phenology to alpine ungulate body mass. Biology Letters, 1(1), 24-26. https://doi.org/10.1098/rsbl.2004.0262	Population
https://doi.org/10.1007/s00442-005-0155-8	Weladji, R.B., Holand, Ø., Steinheim, G., Colman, J.E., Gjølstan, H., & Kosmo, A.	Sexual dimorphism and intercohort variation in reindeer calf antler length is associated with density and weather	Weladji et al. (2005). Sexual dimorphism and intercohort variation in reindeer calf antler length is associated with density and weather. Oecologia, 145(4), 549-555. https://doi.org/10.1007/s00442-005-0155-8	Population
https://doi.org/10.1016/j.zool.2007.10.004	Munn, A.J., & Barboza, P.S.	Could a big gut be too costly to muskox (Ovibos moschatus) in their first winter?	Munn, A.J. & Barboza, P.S. (2007). Could a big gut be too costly to muskox (Ovibos moschatus) in their first winter?. Zoology, 111(5), 350-362. https://doi.org/10.1016/j.zool.2007.10.004.	Population
https://doi.org/10.2307/3808517	Wheaton, C., & Brown, R.D.	Feed intake and digestive efficiency of south Texas white-tailed deer	Wheaton, C., & Brown, R.D. (1983). Feed intake and digestive efficiency of south Texas white-tailed deer. The Journal of Wildlife Management, 47(2), 442-450. https://doi.org/10.2307/3808517	Population
https://doi.org/10.1089/vbz.2011.0952	Dubovi, E.J., Kirchgessner, M.S., & Whipps, C.M.	Seroepidemiology of coxiella burnetii in wild white-tailed deer (Odocoileus virginianus) in New York, United States	Kirchgessner, M. S., Dubovi, E. J., & Whipps, C. M. (2012). Seroepidemiology of Coxiella burnetii in wild white-tailed deer (Odocoileus virginianus) in New York, United States. Vector-Borne and Zoonotic Diseases, 12(11), 942-947.	Exposure
https://doi.org/10.1139/cjz-2016-0307	Skatter, H.G., Charlebois, M.L., Eftestøl, S., Tsegaye, D., Colman, J.E., Kansas, J.L., Flydal, K., & Balicki, B.	Living in a burned landscape: Woodland caribou (Rangifer tarandus caribou) use of postfire residual patches for calving in a high fire – low anthropogenic Boreal Shield ecozone	Skatter, H.G., Charlebois, M.L., Eftestøl, S., Tsegaye, D., Colman, J.E., Kansas, J.L., Flydal, K., & Balicki, B. (2017). Living in a burned landscape: Woodland caribou (Rangifer tarandus caribou) use of postfire residual patches for calving in a high fire – low anthropogenic Boreal Shield ecozone. Canadian Journal of Zoology, 95(12), 975-984. https://doi.org/10.1139/cjz-2016-0307	Exposure
https://doi.org/10.1139/z86-220	Joyal, R., & Bourque, C.	Variations, according to the progression of winter, in the choice of habitat and diet in three groups of moose (Alces alces) in an agroforestry environment	Joyal, R., & Bourque, C. (1986). Variations, with the progression of winter, in choice of habitat and diet in three groups of moose ( Alces alces) in settlement areas. Canadian Journal of Zoology, 64(7), 1475-1481. https://doi.org/10.1139/z86-220	Other
https://doi.org/10.1139/z85-215	Samson, J., & Holmes, J.C.	The effect of temperature on rates of development of larval Protostrongylus spp. (Nematoda, Metastrongyloidea) from bighorn sheep, Ovis canadensis canadensis, in the snail Vallonia pulchella	Samson, J., & Holmes, J.C. (1985). The effect of temperature on rates of development of larval Protostrongylus spp. (Nematoda, Metastrongyloidea) from bighorn sheep, Ovis canadensis canadensis, in the snail Vallonia pulchella. Canadian Journal of Zoology, 63(6), 1445-1448. https://doi.org/10.1139/z85-215	Outcome
https://doi.org/10.2193/2009-493		Living on the edge: viability of moose in northeastern minnesota	Lenarz, M. S., Fieberg, J., Schrage, M. W., & Edwards, A. J. (2010). Living on the edge: viability of moose in northeastern Minnesota. The Journal of Wildlife Management, 74(5), 1013-1023.	Exposure
https://doi.org/10.2307/3809515	Delgiudice, G.D., Singer, F.J., & Seal, U. S.	Physiological assessment of winter nutritional deprivation in elk of Yellowstone National Park	Delgiudice, G.D., Singer, F.J., & Seal, U. S. (1991). Physiological assessment of winter nutritional deprivation in elk of Yellowstone National Park. The Journal of Wildlife Management, 55(4), 653-664. https://doi.org/10.2307/3809515	Exposure
https://dx.doi.org/10.2307/1551633	Ion, P.G., & Kershaw, G.P.	The selection of snowpatches as relief habitat by woodland caribou (Rangifer tarandus caribou), Macmillan Pass, Selwyn/Mackenzie Mountains, N.W.T., Canada	Ion, P. G., & Kershaw, G. P. (1989). The selection of snowpatches as relief habitat by woodland caribou (Rangifer tarandus caribou), Macmillan Pass, Selwyn/Mackenzie Mountains, NWT, Canada. Arctic and Alpine Research, 21(2), 203-211.	Comparator
https://doi.org/10.2307/3808939	Walsh, N.E., Griffith, B., & McCabe, T.R.	Evaluating growth of the porcupine caribou herd using a Stochastic Model	Walsh, N.E., Griffith, B., & McCabe, T.R. (1995). Evaluating growth of the porcupine caribou herd using a Stochastic Model. The Journal of Wildlife Management, 59(2), 262-272. https://doi.org/10.2307/3808939	Exposure
https://doi.org/10.7589/0090-3558-27.4.594	Garner, D.L., & Porter, W.F.	Prevalence of Parelaphostrongylus tenuis in white-tailed deer in northern New York	Garner, D.L., & Porter, W.F. (1991). Prevalence of Parelaphostrongylus tenuis in white-tailed deer in northern New York. Journal of Wildlife Disease, 27(4), 594-598. https://doi.org/10.7589/0090-3558-27.4.594	Comparator
https://doi.org/10.14430/ARCTIC1103	Strandberg, M.	Distribution of 137Cs in a low arctic ecosystem in West Greenland	Strandberg, M. (1997). Distribution of 137Cs in a low arctic ecosystem in West Greenland. Arctic, 50(3), 216-223. https://doi.org/10.14430/ARCTIC1103	Comparator
https://doi.org/10.1139/CJZ-2017-0259	Sivy, K.J., Nolin, A.W., Cosgrove, C.L., & Prugh, L.R.	Critical snow density threshold for dall's sheep (Ovis dalli dalli)	Sivy, K.J., Nolin, A.W., Cosgrove, C.L., & Prugh, L.R. (2018). Critical snow density threshold for dall's sheep (Ovis dalli dalli). Canadian Journal of Zoology, 96(10), 1170-1177. https://doi.org/10.1139/CJZ-2017-0259	Outcome
https://doi.org/10.1111/j.1600-0587.1984.tb01138.x	Skogland, T.	Wild reindeer foraging-niche organization	Skogland, T. (1984). Wild reindeer foraging-niche organization. Ecography, 7(4), 345-379. https://doi.org/10.1111/j.1600-0587.1984.tb01138.x	Population
https://doi.org/10.2307/3801794	Pierce, J.D., & Peek J.M.	Moose habitat use and selection patterns in north-central Idaho	Pierce, J.D., & Peek J.M. (1984). Moose habitat use and selection patterns in north-central Idaho. The Journal of Wildlife Management, 48(4), 1335-1343. https://doi.org/10.2307/3801794	Comparator
https://doi.org/10.2307/3545094	Caughley, G., & Gunn, A.	Dynamics of large herbivores in deserts: Kangaroos and caribou	Caughley, G., & Gunn, A. (1993). Dynamics of large herbivores in deserts: Kangaroos and caribou. Oikos, 67(1), 47–55. https://doi.org/10.2307/3545094	Exposure
https://doi.org/10.2307/3809516	Kie, J.G., Evans, C.J., Loft, E.R., & Menke, J.W.	Foraging behavior by mule deer: The influence of cattle grazing	Kie, J.G., Evans, C.J., Loft, E.R., & Menke, J.W. (1991). Foraging behavior by mule deer: The influence of cattle grazing. The Journal of Wildlife Management, 55(4), 665-674. https://doi.org/10.2307/3809516	Exposure
https://www.jstor.org/stable/26762416		linking white-tailed deer density, nutrition, and vegetation in a stochastic environment	DEYOUNG, C. A., FULBRIGHT, T. E., HEWITT, D. G., WESTER, D. B., DRAEGER, D. A., GANN, K. R., FOLKS, D. J., DARR, R. L., WILLIAMSON, K. M., GARVER, L. W., GANN, W. J., GRAHMANN, E. D., FELTS, B. L., PHILLIPS, L. M., GAGE, R. T., COOK, N. S., & DONOHUE, R. N. (2019). Linking White-Tailed Deer Density, Nutrition, and Vegetation in a Stochastic Environment. Wildlife Monographs, 202, 1–63. https://www…	Population
https://doi.org/10.2737/PNW-RP-593	Hanley, T.A., McClellan, M.H., Barnard, J.C., & Friberg, M.A.	Precommercial thinning: Implications of early results from the Tongass-wide young-growth studies experiments for deer habitat in southeast Alaska	Hanley, T.A., McClellan, M.H., Barnard, J.C., & Friberg, M.A. (2013). Precommercial thinning: Implications of early results from the Tongass-wide young-growth studies experiments for deer habitat in southeast Alaska. Res. Pap. PNW-RP-593. Portland, OR: US Department of Agriculture, Forest Service, Pacific Northwest Research Station. 64 p., 593. https://doi.org/10.2737/PNW-RP-593	Comparator
https://www.arlis.org/docs/vol2/hydropower/APA_DOC_no._1186.pdf	Doerr, J.G.	Home range size, movements and habitat use in two moose, Alces alces, populations in southeastern Alaska	Doerr, J.G. (1983). Home range size, movements and habitat use in two moose, Alces alces, populations in southeastern Alaska. The Canadian Field-Naturalist, 97(1), 79-88. https://www.arlis.org/docs/vol2/hydropower/APA_DOC_no._1186.pdf	Outcome
https://doi.org/10.7939/R3NC5SH8J	Crooks, L.K.	Digital mapping techniques to determine dall's sheep winter habitat in the yukon territory	Crooks, L.K. (1988). Digital mapping techniques to determine Dall's sheep winter habitat in the Yukon Territory. https://doi.org/10.7939/R3NC5SH8J	Exposure
https://doi.org/10.1890/09-1070.1		Climate, snow, ice, crashes, and declines in populations of reindeer and caribou (rangifer tarandus l.)	Tyler, N.J.C. (2010). Climate, snow, ice, crashes, and declines in populations of reindeer and caribou (Rangifer tarandus L.). Ecological Monographs, 80, 197-219. https://doi.org/10.1890/09-1070.1	Review
https://doi.org/10.22621/cfn.v119i3.142		Reconstructing changes in abundance of white-tailed deer, odocoileus virginianus, moose, alces alces, and beaver, castor canadensis, in algonquin park, ontario, 1860-2004	Quinn, N. W. (2005). Reconstructing Changes in Abundance of White-tailed Deer, Odocoileus virginianus, Moose, Alces alces, and Beaver, Castor canadensis, in Algonquin Park, Ontario, 1860-2004. The Canadian Field-Naturalist, 119(3), 330-342.	Review
https://www.jstor.org/stable/3801700		Wolf predation on caribou: the nelchina herd case history	Van Ballenberghe, V. (1985). Wolf predation on caribou: the Nelchina herd case history. The Journal of wildlife management, 711-720.	Review
https://doi.org/10.1111/gcb.12499		Body size and activity times mediate mammalian responses to climate change	McCain, C. M., & King, S. R. (2014). Body size and activity times mediate mammalian responses to climate change. Global change biology, 20(6), 1760-1769.	Review
https://doi.org/10.1579/0044-7447-33.7.418		Responses to projected changes in climate and uv-b at the species level	Callaghan, T. V., Björn, L. O., Chernov, Y., Chapin, T., Christensen, T. R., Huntley, B., ... & Zöckler, C. (2004). Responses to projected changes in climate and UV-B at the species level. AMBIO: a Journal of the Human Environment, 33(7), 418-435.	Review
https://doi.org/10.1016/0006-3207(81)90004-5		The current status and future of peary caribou rangifer tarandus pearyi on the arctic islands of canada	Gunn, A., Miller, F. L., & Thomas, D. C. (1981). The current status and future of Peary caribou Rangifer tarandus pearyi on the Arctic Islands of Canada. Biological Conservation, 19(4), 283-296.	Review
https://doi.org/10.1007/BF03195187		Horn growth in male pronghorns antilocapra americana: selection for precocial maturation in stochastic environments	Mitchell, C. D., & Maher, C. R. (2006). Horn growth in male pronghorns Antilocapra americana: selection for precocialmaturation in stochastic environments. Acta theriologica, 51, 405-409.	Review
https://doi.org/10.1016/B978-0-12-398457-9.00002-0		Parasites in ungulates of arctic north america and greenland: a view of contemporary diversity, ecology, and impact in a world under change	Kutz, S. J., Ducrocq, J., Verocai, G. G., Hoar, B. M., Colwell, D. D., Beckmen, K. B., ... & Hoberg, E. P. (2012). Parasites in ungulates of Arctic North America and Greenland: a view of contemporary diversity, ecology, and impact in a world under change. Advances in parasitology, 79, 99-252.	Review
https://doi.org/10.1007/s10021-007-9114-z		Boreal fire effects on subsistence resources in alaska and adjacent canada	Nelson, J. L., Zavaleta, E. S., & Chapin, F. S. (2008). Boreal fire effects on subsistence resources in Alaska and adjacent Canada. Ecosystems, 11, 156-171.	Review
https://doi.org/10.1007/978-1-4614-0902-1_15		The influence of land use and fences on habitat effectiveness, movements and distribution of pronghorn in the grasslands of north america	Gates, C. C., Jones, P., Suitor, M., Jakes, A., Boyce, M. S., Kunkel, K., & Wilson, K. (2012). The influence of land use and fences on habitat effectiveness, movements and distribution of pronghorn in the grasslands of North America. Fencing for conservation: restriction of evolutionary potential or a riposte to threatening processes?, 277-294.	Review
https://doi.org/10.1007/978-3-642-29056-5_18		Seasonal starvation in northern white-tailed deer	Ullrey, D. E. (2012). Seasonal starvation in northern white-tailed deer. In Comparative Physiology of Fasting, Starvation, and Food Limitation (pp. 297-307). Berlin, Heidelberg: Springer Berlin Heidelberg.	Review
https://cdnsciencepub.com/doi/pdf/10.1139/z11-025		Conservation of caribou (rangifer tarandus) in canada: an uncertain future	Festa-Bianchet, M., Ray, J. C., Boutin, S., Côté, S. D., & Gunn, A. (2011). Conservation of caribou (Rangifer tarandus) in Canada: an uncertain future. Canadian journal of zoology, 89(5), 419-434.	Review
https://doi.org/10.1002/jwmg.775		Re-evaluating the northeastern minnesota moose decline and the role of wolves	Mech, L. D., & Fieberg, J. (2014). Re‐evaluating the northeastern Minnesota moose decline and the role of wolves. The Journal of Wildlife Management, 78(7), 1143-1150.	Review
https://doi.org/10.1016/S1471-4922(01)01882-7		A new lungworm in muskoxen: an exploration in arctic parasitology	Kutz, S. J., Hoberg, E. P., & Polley, L. (2001). A new lungworm in muskoxen: an exploration in Arctic parasitology. Trends in Parasitology, 17(6), 276-280.	Review
https://doi.org/10.1175/BAMS-83-10-1485		Drought in the western great plains, 1845-56 - impacts and implications	Woodhouse, C. A., Lukas, J. J., & Brown, P. M. (2002). Drought in the western Great Plains, 1845–56: Impacts and implications. Bulletin of the American Meteorological Society, 83(10), 1485-1494.	Review
https://doi.org/10.1017/S0032247418000372		Uqsuqtuurmiut inuita tuktumi qaujimaningit (inuit knowledge of caribou from gjoa haven, nunavut): collaborative research contributions to co-management efforts	Ljubicic, G., Okpakok, S., Robertson, S., & Mearns, R. (2018). Uqsuqtuurmiut inuita tuktumi qaujimaningit (Inuit knowledge of caribou from Gjoa Haven, Nunavut): Collaborative research contributions to co-management efforts. Polar Record, 54(3), 213-233.	Review
https://doi.org/10.1139/z82-231		Temporal geographic variation in the lambing season of bighorn sheep	Thompson, R. W., & Turner, J. C. (1982). Temporal geographic variation in the lambing season of bighorn sheep. Canadian Journal of Zoology, 60(8), 1781-1793.	Review
https://doi.org/10.1093/conphys/cow078		Body water conservation through selective brain cooling by the carotid rete: a physiological feature for surviving climate change?	Strauss, W. M., Hetem, R. S., Mitchell, D., Maloney, S. K., O'Brien, H. D., Meyer, L. C., & Fuller, A. (2017). Body water conservation through selective brain cooling by the carotid rete: a physiological feature for surviving climate change?. Conservation Physiology, 5(1), cow078.	Review
https://doi.org/10.1093/icb/44.2.109		"Emerging'' parasitic infections in arctic ungulates	Kutz, S. J., Hoberg, E. P., Nagy, J., Polley, L., & Elkin, B. (2004). “Emerging” parasitic infections in arctic ungulates. Integrative and Comparative Biology, 44(2), 109-118.	Review
https://doi.org/10.1111/j.1600-0587.2013.00613.x		Spatial ecology of large herbivore populations	Owen‐Smith, N. (2014). Spatial ecology of large herbivore populations. Ecography, 37(5), 416-430.	Review
https://doi.org/10.1890/12-2142.1		Rejoinder: challenge and opportunity in the study of ungulate migration amid environmental change	Middleton, A., Kauffman, M., Klaver, R., McWhirter, D., Cook, J., Cook, R., ... & Jimenez, M. (2013). Rejoinder: challenge and opportunity in the study of ungulate migration amid environmental change.	Review
https://doi.org/10.1016/S0065-2504(07)00012-8		High-arctic plant-herbivore interactions under climate influence	Berg, T. B., Schmidt, N. M., Høye, T. T., Aastrup, P. J., Hendrichsen, D. K., Forchhammer, M. C., & Klein, D. R. (2008). High-Arctic plant—herbivore interactions under climate influence. Advances in ecological research, 40, 275-298.	Review
https://doi.org/10.1016/j.biocon.2009.05.019		Carrying capacity, migration, and dispersal in yellowstone bison	Plumb, G. E., White, P. J., Coughenour, M. B., & Wallen, R. L. (2009). Carrying capacity, migration, and dispersal in Yellowstone bison. Biological Conservation, 142(11), 2377-2387.	Review
https://doi.org/10.1007/s10745-018-9990-1		Arctic crashes: revisiting the human-animal disequilibrium model in a time of rapid change	Krupnik, I. (2018). ‘Arctic crashes:’Revisiting the human-animal disequilibrium model in a time of rapid change. Human Ecology, 46, 685-700.	Review
https://doi.org/10.1016/j.fooweb.2016.09.003		Trophic cascades and dingoes in australia: does the yellowstone wolfelkwillow model apply?	Morgan, H. R., Hunter, J. T., Ballard, G., Reid, N. C., & Fleming, P. J. (2017). Trophic cascades and dingoes in Australia: does the Yellowstone wolf–elk–willow model apply?. Food Webs, 12, 76-87.	Review
https://doi.org/10.1071/AN19418		Animal responses to environmental variation: physiological mechanisms in ecological models of performance in deer (cervidae)	Tyler, N. J., Gregorini, P., Parker, K. L., & Hazlerigg, D. G. (2020). Animal responses to environmental variation: physiological mechanisms in ecological models of performance in deer (Cervidae). Animal Production Science, 60(10), 1248-1270.	Review
https://doi.org/10.1023/A:1005894525278		The effects of climate chance on landscape diversity: an example in ontario forests	Thompson, I. D., Flannigan, M. D., Wotton, B. M., & Suffling, R. (1998). The effects of climate change on landscape diversity: an example in Ontario forests. Environmental Monitoring and Assessment, 49, 213-233.	Review
https://doi.org/10.2981/wlb.2001.020		Population manipulations of north american deer odocoileus spp.: balancing high yield with sustainability	McCullough, D. R. (2001). Population manipulations of North American deer Odocoileus spp.: balancing high yield with sustainability. Wildlife Biology, 7(3), 161-170.	Review
https://d1wqtxts1xzle7.cloudfront.net/51187569/rmrs_gtr284-libre.pdf?1483559817=&response-content-disposition=inline%3B+filename%3DVulnerability_of_Species_to_Climate_Chan.pdf&Expires=1694207318&Signature=ZW8PUzcgxE-p0SJAPSF7ecrfNmoJ3wmKaqMvBerfo6p1XfiAgYFVaBaRIGMMi41UuoUIK~lRDBw4ajm5e3Jf-j9vJt-7kbxjIPI49U1l84I-4Uo1gi1OGrjeVgPdWZ6r5thXisMTX5dNSPBPPdDuoH3AX-1iXfnsrKFblJgKH1~piHRLVjvBqrABEqEv~Ob4Ll…		Vulnerability of species to climate change in the southwest: threatened, endangered, and at-risk species at the barry m. goldwater range, arizona	Bagne, K. E., & Finch, D. M. (2012). Vulnerability of species to climate change in the Southwest: threatened, endangered, and at-risk species at the Barry M. Goldwater Range, Arizona. United States Department of Agriculture, Forest Service, Rocky Mountain Research Station.	Review
https://www.jstor.org/stable/23775642		Where the buffalo roamed - or did they?	Hart, R. H. (2001). Where the buffalo roamed—or did they?. Great Plains Research, 83-102.	Review
Not available		Managing white-tailed deer: eastern north america	Diefenbach, D. R., & Shea, S. M. (2011). Managing white-tailed deer: eastern North America. In Biology and management of white-tailed deer (pp. 494-513). CRC Press.	Review
