# Supplementary material for: Existing evidence on the effects of climate variability and climate change on ungulates in North America: a systematic map
Source: Environ Evid. 2024 Apr 4;13:8. doi: 10.1186/s13750-024-00331-8 (PMC11378825; doi:10.1186/s13750-024-00331-8)
Supplement: Supplementary file 5 — Additional file 5. Unobtained articles. [file 13750_2024_331_MOESM5_ESM.xlsx]

## Sheet: Unobtained articles
Additional file 5. List of unobtained articles.
Full citation
American Bison in a Snow Flurry. JAMA Intern Med. 2019;179(4):478. doi:10.1001/jamainternmed.2019.0022
Cottam, D. F. (1992). Habitat selection, microenvironmental characteristics, and energy exchange of bedded, female white-tailed deer. The Pennsylvania State University.
Budkewitsch, P., Molch, K., McGregor, R., Maher, A., Treitz, P., & Ferguson, M. A. (2004). Temporal snow cover variation and terrain characteristics of Peary caribou habitats in the Canadian Arctic using optical and InSAR data. In IGARSS 2004. 2004 IEEE International Geoscience and Remote Sensing Symposium (Vol. 7, pp. 4609-vol). IEEE.
Dumont, A., Ouellet, J. P., Crete, M., & Huot, J. (1998). Characteristics of winter forest habitats of the white-tailed deer along the northern border of its distribution area. Canadian Journal of Zoology-Revue Canadienne De Zoologie, 76(6), 1024-1036.
Merkle, J. M., Cross, P. C., Scurlock, B. M., & Kauffman, M. J. (2016). Linking plant phenology and elk migratory behavior to predict brucellosis risk in the Yellowstone ecosystem. In Integrative and Comparative Biology (Vol. 56, pp. E147-E147). JOURNALS DEPT, 2001 EVANS RD, CARY, NC 27513 USA: OXFORD UNIV PRESS INC.
Kilgo, J. C. (1992). Effects of environmental influences on home range and activity of adult female white-tailed deer in northern Florida pinelands.
Miller, K. E. (1993). Habitat use by white-tailed deer in the Everglades: tree islands in a seasonally flooded landscape (Master's thesis, University of Florida).
