# Supplementary material for: Existing evidence on the effects of climate variability and climate change on ungulates in North America: a systematic map
Source: Environ Evid. 2024 Apr 4;13:8. doi: 10.1186/s13750-024-00331-8 (PMC11378825; doi:10.1186/s13750-024-00331-8)
Supplement: Supplementary file 6 — Additional file 6. Article database. [file 13750_2024_331_MOESM6_ESM.xlsx]

## Sheet: READ ME
Additional file 6. Article database
READ ME
Sheet Name	Description
Data Sheet 1 - Citations	Contains article bibliographic information, study objective, study design, start and end dates, and duration.
Data Sheet 2 - PECO	Contains information on the article geographic location, populations assessed, climate variables assessed, and outcome variables measured. The information in this sheet is organized following the Population, Exposure, Comparator, Outcome (PECO) framework for formulating research questions.
Instructions
Article information is split across "Data Sheet 1 - Citations" and "Data Sheet 2 - PECO". Articles are linked across the two sheets by the "Study ID" column.
Hover mouse over column headers for field definitions, or refer to the database codebook (Additional File 7).
Refer to the database codebook to interpret database.

## Sheet: Data Sheet 1 - Citations
	Bibliographic information							Study summary		Climate data			Observational studies				Projected studies				Experimental & simulated studies					TEK studies				Notes
Study ID	Link	Author(s)	Title	Year	Publication source	Citation	Literature type	Objective	Climate focus	Start date (climate)	End date (climate)	Duration (climate) in years	Observational	Start date (monitoring)	End date (monitoring)	Duration (monitoring) in years	Projected	Start date (projected)	End date (projected)	Climate scenario	Experimental	Simulated	Description of experimental or simulated elements	Duration (experimental or simulated)	Duration unit	TEK	Start date (TEK)	End date (TEK)	Duration (TEK) in years	Notes
1a	https://doi.org/10.1111/j.1365-2486.2008.01769.x	Craine, J.M., Towne, E.G., Joern, A., & Hamilton, R.G.	Consequences of climate variability for the performance of bison in tallgrass prairie	2009	Global Change Biology	Craine, J.M., Towne, E.G., Joern, A., & Hamilton, R.G. (2009). Consequences of climate variability for the performance of bison in tallgrass prairie. Global Change Biology, 15(3), 772-779. https://doi.org/10.1111/j.1365-2486.2008.01769.x	ACADEMIC	The study sought to determine how interannual variation in the timing and magnitude of precipitation effects the weight gain of free-roaming bison.	Y	1994	2007	14	Y	1994	2007	14	N	NA	NA	NA	N	N	NA	NA	NA	N	NA	NA	NA	NA
1b	https://doi.org/10.1111/j.1365-2486.2008.01769.x	Craine, J.M., Towne, E.G., Joern, A., & Hamilton, R.G.	Consequences of climate variability for the performance of bison in tallgrass prairie	2009	Global Change Biology	Craine, J.M., Towne, E.G., Joern, A., & Hamilton, R.G. (2009). Consequences of climate variability for the performance of bison in tallgrass prairie. Global Change Biology, 15(3), 772-779. https://doi.org/10.1111/j.1365-2486.2008.01769.x	ACADEMIC	The study sought to determine how interannual variation in the timing and magnitude of precipitation effects the weight gain of free-roaming bison.	Y	1996	2007	12	Y	1996	2007	12	N	NA	NA	NA	N	N	NA	NA	NA	N	NA	NA	NA	NA
2	https://doi.org/10.2307/1383068	Hass, C.C.	Seasonality of births in bighorn sheep	1997	Journal of Mammalogy	Hass, C.C. (1997). Seasonality of births in bighorn sheep. Journal of Mammalogy, 78(4), 1251-1260. https://doi.org/10.2307/1383068	ACADEMIC	The study sought to examine the effects of climate and nutrition on seasonality of births.	Y	1951	1980	30	Y	1989	1992	4	N	NA	NA	NA	N	N	NA	NA	NA	N	NA	NA	NA	NA
3a	https://doi.org/10.1071/WR17106	Kennedy-Slaney, L., Bowman, J., Walpole, A.A., & Pond, B.A.	Northward bound: The distribution of white-tailed deer in Ontario under a changing climate	2018	Wildlife Research	Kennedy-Slaney, L., Bowman, J., Walpole, A.A., & Pond, B.A. (2018). Northward bound: The distribution of white-tailed deer in Ontario under a changing climate. Wildlife Research, 45, 220-228. https://doi.org/10.1071/WR17106	ACADEMIC	The goal of this project was to quantify the drivers of white-tailed deer distribution identified from a set of climate and land cover variables. The study aimed to forecast changes to the northern limit on white-tailed deer distribution under several climate change scenarios.	Y	1984	2013	30	Y	2013	2015	3	N	NA	NA	NA	N	N	NA	NA	NA	N	NA	NA	NA	NA
3b	https://doi.org/10.1071/WR17106	Kennedy-Slaney, L., Bowman, J., Walpole, A.A., & Pond, B.A.	Northward bound: The distribution of white-tailed deer in Ontario under a changing climate	2018	Wildlife Research	Kennedy-Slaney, L., Bowman, J., Walpole, A.A., & Pond, B.A. (2018). Northward bound: The distribution of white-tailed deer in Ontario under a changing climate. Wildlife Research, 45, 220-228. https://doi.org/10.1071/WR17106	ACADEMIC	The goal of this project was to quantify the drivers of white-tailed deer distribution identified from a set of climate and land cover variables. The study aimed to forecast changes to the northern limit on white-tailed deer distribution under several climate change scenarios.	Y	1984	2013	30	Y	2013	2015	3	Y	2011	2100	RCP 2.6;RCP 4.5;RCP 8.5	N	N	NA	NA	NA	N	NA	NA	NA	NA
4	https://doi.org/10.2193/2005-753	Simpson, D.C., Harveson, L.A., Brewer, C.E., Walser, R.E., & Sides, A.R.	Influence of precipitation on pronghorn demography in Texas	2007	The Journal of Wildlife Management	Simpson, D.C., Harveson, L.A., Brewer, C.E., Walser, R.E., & Sides, A.R. (2007). Influence of precipitation on pronghorn demography in Texas. The Journal of Wildlife Management, 71(3), 906-910. https://doi.org/10.2193/2005-753	ACADEMIC	The goal of the study was to examine the effects of precipitation on ungulate populations in desert environments.	Y	1977	2004	28	Y	1977	2004	28	N	NA	NA	NA	N	N	NA	NA	NA	N	NA	NA	NA	NA
5	https://doi.org/10.2193/2006-226	Bender, L.C., Lomas, L.A., & Browning, J.	Condition, survival, and cause-specific mortality of adult female mule deer in north-central New Mexico	2007	The Journal of Wildlife Management	Bender, L.C., Lomas, L.A., & Browning, J. (2007). Condition, survival, and cause-specific mortality of adult female mule deer in north-central New Mexico. The Journal of Wildlife Management, 71(4), 1118-1124. https://doi.org/10.2193/2006-226	ACADEMIC	1) to determine annual and seasonal survival rates of adult female mule deer, 2) to determine causes of mortality of adult female mule deer, 3) to determine production and recruitment of fawns, 4) to determine population rates of increase of mule deer in north-central New Mexico, and 5) to determine nutritional condition of adult female mule deer and relate condition and factors that may affect c…	Y	2001	2004	4	Y	2001	2004	4	N	NA	NA	NA	N	N	NA	NA	NA	N	NA	NA	NA	NA
6	https://doi.org/10.1038/s41598-020-65385-3	Fisher, J.T., Burton, A.C., Nolan, L., & Roy, L.	Influences of landscape change and winter severity on invasive ungulate persistence in the Nearctic boreal forest	2020	Scientific Reports	Fisher, J.T., Burton, A.C., Nolan, L., & Roy, L. (2020). Influences of landscape change and winter severity on invasive ungulate persistence in the Nearctic boreal forest. Scientific Reports, 10: 8742. https://doi.org/10.1038/s41598-020-65385-3	ACADEMIC	To understand how the spatial and temporal dynamics of invasive deer distribution in the Nearctic boreal forest is being affected by climate change (winter severity).	Y	2011	2014	4	Y	2011	2014	4	N	NA	NA	NA	N	N	NA	NA	NA	N	NA	NA	NA	NA
7	https://doi.org/10.2307/2265855	Jorgenson, J.T., Festa-Bianchet, M., Gaillard, J.-M., & Wishart, W.D.	Effects of age, sex, disease, and density on survival of bighorn sheep	1997	Ecology	Jorgenson, J.T., Festa-Bianchet, M., Gaillard, J.-M., & Wishart, W.D. (1997). Effects of age, sex, disease, and density on survival of bighorn sheep. Ecology, 78(4), 1019-1032. https://doi.org/10.2307/2265855	ACADEMIC	The study aimed to assess the relationship between survival and sex, age, population, year of study, disease, winter weather, and population density in two populations of bighorn sheep in Alberta, Canada.	Y	1975	1993	19	Y	1975	1994	20	N	NA	NA	NA	N	N	NA	NA	NA	N	NA	NA	NA	NA
8	https://doi.org/10.2307/3801861	Stephenson, T.E., Holecheck, J.L., & Kuykendall, C.B.	Drought effect on pronghorn and other ungulate diets	1985	The Journal of Wildlife Management	Stephenson, T.E., Holecheck, J.L., & Kuykendall, C.B. (1985). Drought effect on pronghorn and other ungulate diets. The Journal of Wildlife Management, 49(1), 146-151. https://doi.org/10.2307/3801861	ACADEMIC	Objectives were to study seasonal and yearly variation in composition of pronghorn diets in north-central New Mexico	Y	1979	1981	3	Y	1979	1981	3	N	NA	NA	NA	N	N	NA	NA	NA	N	NA	NA	NA	NA
9	https://doi.org/10.1656/045.020.0310	Campbell, S.A.B., & Wood, T.C.	Influences of precipitation, temperature, and acorn mast on white-tailed deer body weight in the northern piedmont of Virginia	2013	Northeastern Naturalist	Campbell, S.A.B., & Wood, T.C. (2013). Influences of precipitation, temperature, and acorn mast on white-tailed deer body weight in the northern piedmont of Virginia. Northeastern Naturalist, 20(3), 469-477. https://doi.org/10.1656/045.020.0310	ACADEMIC	Objectives were to examine impacts of annual fluctuations in precipitation, days with snow accumulation >1 inch, temperature, and acorn mast on average weights (kg) of current-year, 1-year-lag, and 2-year-lag fawn, and yearling age-sex classes.	Y	1989	2009	21	Y	1989	2009	21	N	NA	NA	NA	N	N	NA	NA	NA	N	NA	NA	NA	NA
10	https://doi.org/10.1890/ES10-00096.1	Monteith, K.L., Bleich, V.C., Stephenson, T.R., Pierce, B.M., Conner, M.M., Klaver, R.W., & Bowyer, R.T.	Timing of seasonal migration in mule deer: Effects of climate, plant phenology, and life-history characteristics	2011	Ecosphere	Monteith, K.L., Bleich, V.C., Stephenson, T.R., Pierce, B.M., Conner, M.M., Klaver, R.W., & Bowyer, R.T. (2011). Timing of seasonal migration in mule deer: Effects of climate, plant phenology, and life-history characteristics. Ecosphere, 2(4), 1-34. https://doi.org/10.1890/ES10-00096.1	ACADEMIC	The study aimed to document patterns of migration that encompassed a wide array of environmental conditions using two new techniques to properly account for interval-censored data and disentangle effects of broad-scale climate, local weather patterns, and plant phenology on seasonal patterns of migration, while incorporating effects of individual life-history characteristics.	Y	1999	2009	11	Y	1999	2009	11	N	NA	NA	NA	N	N	NA	NA	NA	N	NA	NA	NA	NA
11	https://doi.org/10.1371/journal.pone.0080658	Reece, J.S., Noss, R.F., Oetting, J., Hoctor, T., & Volk, M.	A vulnerability assessment of 300 species in Florida: Threats from sea level rise, land use, and climate change	2013	PLoS ONE	Reece, J.S., Noss, R.F., Oetting, J., Hoctor, T., & Volk, M. (2013). A vulnerability assessment of 300 species in Florida: Threats from sea level rise, land use, and climate change. PLoS ONE, 8(11): e80658. https://doi.org/10.1371/journal.pone.0080658	ACADEMIC	This study uses a 2-step method to prioritize conservation efforts for species threatened by climate change, SLR, and land-use in Florida.	Y	NS	NS	NS	N	NA	NA	NA	Y	1990	2100	A1B	N	N	NA	NA	NA	N	NA	NA	NA	NA
12	https://doi.org/10.1038/s41598-017-15482-7	Carrollo, E.M., Johnson, H.E., Fischer, J.W., Hammond, M., Dorsey, P.D., Anderson, C., Vercauteren, K.C., & Walter, W.D.	Influence of precipitation and crop germination on resource selection by mule deer (Odocoileus hemionus) in southwest Colorado	2017	Scientific Reports	Carrollo, E.M., Johnson, H.E., Fischer, J.W., Hammond, M., Dorsey, P.D., Anderson, C., Vercauteren, K.C., & Walter, W.D. (2017). Influence of precipitation and crop germination on resource selection by mule deer (Odocoileus hemionus) in southwest Colorado. Scientific Reports, 7: 15234. https://doi.org/10.1038/s41598-017-15482-7	ACADEMIC	One objective of the study was to determine if variation in selection of crops by mule deer in years of varying precipitation levels could be documented using crop-specific data derived annually for this area.	Y	2012	2013	2	Y	2011	2013	3	N	NA	NA	NA	N	N	NA	NA	NA	N	NA	NA	NA	NA
13	https://doi.org/10.2307/1381988	Bowyer, R.T.	Timing of parturition and lactation in southern mule deer	1991	Journal of Mammalogy	Bowyer, R.T. (1991). Timing of parturition and lactation in southern mule deer. Journal of Mammalogy, 72(1), 138-145. https://doi.org/10.2307/1381988	ACADEMIC	Quantify timing of parturition in mule deer, examining factors related to quality of forage availability.	Y	1930	1979	50	Y	1977	1979	3	N	NA	NA	NA	N	N	NA	NA	NA	N	NA	NA	NA	NA
14	https://doi.org/10.1093/icb/42.3.431	Porter, W.P., Sabo, J.L., Tracy, C.R., Reichman, O.J., & Ramankutty, N.	Physiology on a landscape scale: Plant-animal interactions	2002	Integrative and Comparative Biology	Porter, W.P., Sabo, J.L., Tracy, C.R., Reichman, O.J., & Ramankutty, N. (2002). Physiology on a landscape scale: Plant-animal interactions. Integrative and Comparative Biology, 42(3), 431-453. https://doi.org/10.1093/icb/42.3.431	ACADEMIC	Look at how fires might alter energetic and food requirements of elk.	Y	NS	NS	NS	N	NA	NA	NA	N	NA	NA	NA	N	Y	NA	NA	NA	N	NA	NA	NA	NA
16a	https://doi.org/10.1644/09-MAMM-A-257.1	Hoffman, J.D., Genoways, H.H., & Jones, R.R.	Factors influencing long-term population dynamics of pronghorn (Antilocapra americana): Evidence of an Allee effect	2010	Journal of Mammalogy	Hoffman, J.D., Genoways, H.H., & Jones, R.R. (2010). Factors influencing long-term population dynamics of pronghorn (Antilocapra americana): Evidence of an Allee effect. Journal of Mammalogy, 91(5), 1124-1134. https://doi.org/10.1644/09-MAMM-A-257.1	ACADEMIC	The objective of this study was to investigate the roles of density-dependent and density-independent factors in regulating multiple populations of pronghorn using long-term data on population density and recruitment.	Y	1955	1993	39	Y	1955	1993	39	N	NA	NA	NA	N	N	NA	NA	NA	N	NA	NA	NA	NA
16b	https://doi.org/10.1644/09-MAMM-A-257.1	Hoffman, J.D., Genoways, H.H., & Jones, R.R.	Factors influencing long-term population dynamics of pronghorn (Antilocapra americana): Evidence of an Allee effect	2010	Journal of Mammalogy	Hoffman, J.D., Genoways, H.H., & Jones, R.R. (2010). Factors influencing long-term population dynamics of pronghorn (Antilocapra americana): Evidence of an Allee effect. Journal of Mammalogy, 91(5), 1124-1134. https://doi.org/10.1644/09-MAMM-A-257.1	ACADEMIC	The objective of this study was to investigate the roles of density-dependent and density-independent factors in regulating multiple populations of pronghorn using long-term data on population density and recruitment.	Y	1964	1993	30	Y	1964	1993	30	N	NA	NA	NA	N	N	NA	NA	NA	N	NA	NA	NA	NA
17	https://doi.org/10.1371/journal.pone.0058373	Freeman, E.D., Larsen, R.T., Clegg, K., & McMillan, B.R.	Long-lasting effects of maternal condition in free-ranging cervids	2013	PLoS ONE	Freeman, E.D., Larsen, R.T., Clegg, K., & McMillan, B.R. (2013). Long-lasting effects of maternal condition in free-ranging cervids. PLoS ONE, 8(3): e58373. https://doi.org/10.1371/journal.pone.0058373	ACADEMIC	Study examined the relative influence of climate variables during year of birth (a surrogate for maternal condition) on antler size.	Y	1981	2010	30	Y	1981	2010	30	N	NA	NA	NA	N	N	NA	NA	NA	N	NA	NA	NA	NA
18	https://doi.org/10.2307/3802957	Ferrari, M.J., & Garrott, R.A.	Bison and elk: Brucellosis seroprevalence on a shared winter range	2002	The Journal of Wildlife Management	Ferrari, M.J., & Garrott, R.A. (2002). Bison and elk: Brucellosis seroprevalence on a shared winter range. The Journal of Wildlife Management, 66(4), 1246-1254. https://doi.org/10.2307/3802957	ACADEMIC	Study looked at range overlap and comingling of bison and elk.	Y	1991	1998	8	Y	1991	1998	8	N	NA	NA	NA	N	N	NA	NA	NA	N	NA	NA	NA	NA
19a	https://doi.org/10.1371/journal.pone.0171807	Gustine, D., Barboza, P., Adams, L., Griffith, B., Cameron, R., & Whitten, K.	Advancing the match-mismatch framework for large herbivores in the Arctic: Evaluating the evidence for a trophic mismatch in caribou	2017	PLoS ONE	Gustine, D., Barboza, P., Adams, L., Griffith, B., Cameron, R., & Whitten, K. (2017). Advancing the match-mismatch framework for large herbivores in the Arctic: Evaluating the evidence for a trophic mismatch in caribou. PLoS ONE, 12(2): e0171807. https://doi.org/10.1371/journal.pone.0171807	ACADEMIC	Evaluate long-term changes in the temperatures and characteristics of the growing seasons (1970–2013), and compared growing conditions and dynamics of forage quality for caribou at peak parturition, peak lactation, and peak forage biomass, and plant senescence between two distinct time periods over 36 years (1977 and 2011–13)	Y	1970	2013	44	Y	1977	1977	1	N	NA	NA	NA	N	N	NA	NA	NA	N	NA	NA	NA	NA
19b	https://doi.org/10.1371/journal.pone.0171807	Gustine, D., Barboza, P., Adams, L., Griffith, B., Cameron, R., & Whitten, K.	Advancing the match-mismatch framework for large herbivores in the Arctic: Evaluating the evidence for a trophic mismatch in caribou	2017	PLoS ONE	Gustine, D., Barboza, P., Adams, L., Griffith, B., Cameron, R., & Whitten, K. (2017). Advancing the match-mismatch framework for large herbivores in the Arctic: Evaluating the evidence for a trophic mismatch in caribou. PLoS ONE, 12(2): e0171807. https://doi.org/10.1371/journal.pone.0171807	ACADEMIC	Evaluate long-term changes in the temperatures and characteristics of the growing seasons (1970–2013), and compared growing conditions and dynamics of forage quality for caribou at peak parturition, peak lactation, and peak forage biomass, and plant senescence between two distinct time periods over 36 years (1977 and 2011–13)	Y	1970	2013	44	Y	2011	2013	3	N	NA	NA	NA	N	N	NA	NA	NA	N	NA	NA	NA	NA
20a	https://doi.org/10.1002/jwmg.21873	Van de Kerk, M., Arthur, S., Bertram, M., Borg, B., Herriges, J., Lawler, J., Mangipane, B., Koizumi, C.L., Wendling, B., & Prugh, L.	Environmental influences on Dall's sheep survival	2020	The Journal of Wildlife Management	Van de Kerk, M., Arthur, S., Bertram, M., Borg, B., Herriges, J., Lawler, J., Mangipane, B., Koizumi, C.L., Wendling, B., & Prugh, L. (2020). Environmental influences on dall's sheep survival. The Journal of Wildlife Management, 84(6), 1127-1138. https://doi.org/10.1002/jwmg.21873	ACADEMIC	Evaluate effects of climate and vegetation productivity on survival and cause-specific mortality of Dall's sheep throughout the species' range in northwestern North America.	Y	1997	2012	16	Y	1999	2008	10	N	NA	NA	NA	N	N	NA	NA	NA	N	NA	NA	NA	NA
20b	https://doi.org/10.1002/jwmg.21873	Van de Kerk, M., Arthur, S., Bertram, M., Borg, B., Herriges, J., Lawler, J., Mangipane, B., Koizumi, C.L., Wendling, B., & Prugh, L.	Environmental influences on Dall's sheep survival	2020	The Journal of Wildlife Management	Van de Kerk, M., Arthur, S., Bertram, M., Borg, B., Herriges, J., Lawler, J., Mangipane, B., Koizumi, C.L., Wendling, B., & Prugh, L. (2020). Environmental influences on dall's sheep survival. The Journal of Wildlife Management, 84(6), 1127-1138. https://doi.org/10.1002/jwmg.21873	ACADEMIC	Evaluate effects of climate and vegetation productivity on survival and cause-specific mortality of Dall's sheep throughout the species' range in northwestern North America.	Y	1997	2012	16	Y	2009	2012	4	N	NA	NA	NA	N	N	NA	NA	NA	N	NA	NA	NA	NA
20c	https://doi.org/10.1002/jwmg.21873	Van de Kerk, M., Arthur, S., Bertram, M., Borg, B., Herriges, J., Lawler, J., Mangipane, B., Koizumi, C.L., Wendling, B., & Prugh, L.	Environmental influences on Dall's sheep survival	2020	The Journal of Wildlife Management	Van de Kerk, M., Arthur, S., Bertram, M., Borg, B., Herriges, J., Lawler, J., Mangipane, B., Koizumi, C.L., Wendling, B., & Prugh, L. (2020). Environmental influences on dall's sheep survival. The Journal of Wildlife Management, 84(6), 1127-1138. https://doi.org/10.1002/jwmg.21873	ACADEMIC	Evaluate effects of climate and vegetation productivity on survival and cause-specific mortality of Dall's sheep throughout the species' range in northwestern North America.	Y	1997	2012	16	Y	2007	2007	1	N	NA	NA	NA	N	N	NA	NA	NA	N	NA	NA	NA	NA
20d	https://doi.org/10.1002/jwmg.21873	Van de Kerk, M., Arthur, S., Bertram, M., Borg, B., Herriges, J., Lawler, J., Mangipane, B., Koizumi, C.L., Wendling, B., & Prugh, L.	Environmental influences on Dall's sheep survival	2020	The Journal of Wildlife Management	Van de Kerk, M., Arthur, S., Bertram, M., Borg, B., Herriges, J., Lawler, J., Mangipane, B., Koizumi, C.L., Wendling, B., & Prugh, L. (2020). Environmental influences on dall's sheep survival. The Journal of Wildlife Management, 84(6), 1127-1138. https://doi.org/10.1002/jwmg.21873	ACADEMIC	Evaluate effects of climate and vegetation productivity on survival and cause-specific mortality of Dall's sheep throughout the species' range in northwestern North America.	Y	1997	2012	16	Y	1998	2002	5	N	NA	NA	NA	N	N	NA	NA	NA	N	NA	NA	NA	NA
20e	https://doi.org/10.1002/jwmg.21873	Van de Kerk, M., Arthur, S., Bertram, M., Borg, B., Herriges, J., Lawler, J., Mangipane, B., Koizumi, C.L., Wendling, B., & Prugh, L.	Environmental influences on Dall's sheep survival	2020	The Journal of Wildlife Management	Van de Kerk, M., Arthur, S., Bertram, M., Borg, B., Herriges, J., Lawler, J., Mangipane, B., Koizumi, C.L., Wendling, B., & Prugh, L. (2020). Environmental influences on dall's sheep survival. The Journal of Wildlife Management, 84(6), 1127-1138. https://doi.org/10.1002/jwmg.21873	ACADEMIC	Evaluate effects of climate and vegetation productivity on survival and cause-specific mortality of Dall's sheep throughout the species' range in northwestern North America.	Y	1997	2012	16	Y	2006	2008	3	N	NA	NA	NA	N	N	NA	NA	NA	N	NA	NA	NA	NA
20f	https://doi.org/10.1002/jwmg.21873	Van de Kerk, M., Arthur, S., Bertram, M., Borg, B., Herriges, J., Lawler, J., Mangipane, B., Koizumi, C.L., Wendling, B., & Prugh, L.	Environmental influences on Dall's sheep survival	2020	The Journal of Wildlife Management	Van de Kerk, M., Arthur, S., Bertram, M., Borg, B., Herriges, J., Lawler, J., Mangipane, B., Koizumi, C.L., Wendling, B., & Prugh, L. (2020). Environmental influences on dall's sheep survival. The Journal of Wildlife Management, 84(6), 1127-1138. https://doi.org/10.1002/jwmg.21873	ACADEMIC	Evaluate effects of climate and vegetation productivity on survival and cause-specific mortality of Dall's sheep throughout the species' range in northwestern North America.	Y	1997	2012	16	Y	2004	2008	5	N	NA	NA	NA	N	N	NA	NA	NA	N	NA	NA	NA	NA
20g	https://doi.org/10.1002/jwmg.21873	Van de Kerk, M., Arthur, S., Bertram, M., Borg, B., Herriges, J., Lawler, J., Mangipane, B., Koizumi, C.L., Wendling, B., & Prugh, L.	Environmental influences on Dall's sheep survival	2020	The Journal of Wildlife Management	Van de Kerk, M., Arthur, S., Bertram, M., Borg, B., Herriges, J., Lawler, J., Mangipane, B., Koizumi, C.L., Wendling, B., & Prugh, L. (2020). Environmental influences on dall's sheep survival. The Journal of Wildlife Management, 84(6), 1127-1138. https://doi.org/10.1002/jwmg.21873	ACADEMIC	Evaluate effects of climate and vegetation productivity on survival and cause-specific mortality of Dall's sheep throughout the species' range in northwestern North America.	Y	1997	2012	16	Y	2004	2008	5	N	NA	NA	NA	N	N	NA	NA	NA	N	NA	NA	NA	NA
20h	https://doi.org/10.1002/jwmg.21873	Van de Kerk, M., Arthur, S., Bertram, M., Borg, B., Herriges, J., Lawler, J., Mangipane, B., Koizumi, C.L., Wendling, B., & Prugh, L.	Environmental influences on Dall's sheep survival	2020	The Journal of Wildlife Management	Van de Kerk, M., Arthur, S., Bertram, M., Borg, B., Herriges, J., Lawler, J., Mangipane, B., Koizumi, C.L., Wendling, B., & Prugh, L. (2020). Environmental influences on dall's sheep survival. The Journal of Wildlife Management, 84(6), 1127-1138. https://doi.org/10.1002/jwmg.21873	ACADEMIC	Evaluate effects of climate and vegetation productivity on survival and cause-specific mortality of Dall's sheep throughout the species' range in northwestern North America.	Y	1997	2012	16	Y	1999	2003	5	N	NA	NA	NA	N	N	NA	NA	NA	N	NA	NA	NA	NA
20i	https://doi.org/10.1002/jwmg.21873	Van de Kerk, M., Arthur, S., Bertram, M., Borg, B., Herriges, J., Lawler, J., Mangipane, B., Koizumi, C.L., Wendling, B., & Prugh, L.	Environmental influences on Dall's sheep survival	2020	The Journal of Wildlife Management	Van de Kerk, M., Arthur, S., Bertram, M., Borg, B., Herriges, J., Lawler, J., Mangipane, B., Koizumi, C.L., Wendling, B., & Prugh, L. (2020). Environmental influences on dall's sheep survival. The Journal of Wildlife Management, 84(6), 1127-1138. https://doi.org/10.1002/jwmg.21873	ACADEMIC	Evaluate effects of climate and vegetation productivity on survival and cause-specific mortality of Dall's sheep throughout the species' range in northwestern North America.	Y	1997	2012	16	Y	1997	2000	4	N	NA	NA	NA	N	N	NA	NA	NA	N	NA	NA	NA	NA
22a	https://doi.org/10.1007/s101440200013	Forchhammer, M.C., Post, E., Stenseth, N.C., & Boertmann, D.M.	Long-term responses in arctic ungulate dynamics to changes in climatic and trophic processes	2002	Population Ecology	Forchhammer, M.C., Post, E., Stenseth, N.C., & Boertmann, D.M. (2002). Long-term responses in arctic ungulate dynamics to changes in climatic and trophic processes. Population Ecology, 44, 113-120. https://doi.org/10.1007/s101440200013	ACADEMIC	Objectives were to explore statistically how different winter climate regimes and density-dependent processes during the past century have affected population dynamics of two arctic ungulate species.	Y	1967	1996	30	Y	1961	1989	29	N	NA	NA	NA	N	N	NA	NA	NA	N	NA	NA	NA	NA
22b	https://doi.org/10.1007/s101440200013	Forchhammer, M.C., Post, E., Stenseth, N.C., & Boertmann, D.M.	Long-term responses in arctic ungulate dynamics to changes in climatic and trophic processes	2002	Population Ecology	Forchhammer, M.C., Post, E., Stenseth, N.C., & Boertmann, D.M. (2002). Long-term responses in arctic ungulate dynamics to changes in climatic and trophic processes. Population Ecology, 44, 113-120. https://doi.org/10.1007/s101440200013	ACADEMIC	Objectives were to explore statistically how different winter climate regimes and density-dependent processes during the past century have affected population dynamics of two arctic ungulate species.	Y	1967	1996	30	Y	1908	1981	74	N	NA	NA	NA	N	N	NA	NA	NA	N	NA	NA	NA	NA
22c	https://doi.org/10.1007/s101440200013	Forchhammer, M.C., Post, E., Stenseth, N.C., & Boertmann, D.M.	Long-term responses in arctic ungulate dynamics to changes in climatic and trophic processes	2002	Population Ecology	Forchhammer, M.C., Post, E., Stenseth, N.C., & Boertmann, D.M. (2002). Long-term responses in arctic ungulate dynamics to changes in climatic and trophic processes. Population Ecology, 44, 113-120. https://doi.org/10.1007/s101440200013	ACADEMIC	Objectives were to explore statistically how different winter climate regimes and density-dependent processes during the past century have affected population dynamics of two arctic ungulate species.	Y	1967	1996	30	Y	1908	1957	50	N	NA	NA	NA	N	N	NA	NA	NA	N	NA	NA	NA	NA
23	https://doi.org/10.1007/s00442-020-04684-y	Renaud, L.A., Rousseu, F., Blanchet, F.G., Cohen, A.A., Festa-Bianchet, M., & Pelletier, F.	Milk composition in a wild mammal: A physiological signature of phenological changes	2020	Oecologia	Renaud, L.A., Rousseu, F., Blanchet, F.G., Cohen, A.A., Festa-Bianchet, M., & Pelletier, F. (2020). Milk composition in a wild mammal: A physiological signature of phenological changes. Oecologia, 193, 349-358. https://doi.org/10.1007/s00442-020-04684-y	ACADEMIC	To quantify the relative importance of maternal and environmental influences on milk composition and bighorn sheep lamb overwinter survival.	Y	2011	2016	6	Y	2011	2016	6	N	NA	NA	NA	N	N	NA	NA	NA	N	NA	NA	NA	NA
24	https://doi.org/10.2193/2005-567	Gilbert, B.A., Raedeke, K.J., Skalski, J.R., & Stringer, A.B.	Modeling black-tailed deer population dynamics using structured and unstructured approaches	2007	The Journal of Wildlife Management	Gilbert, B.A., Raedeke, K.J., Skalski, J.R., & Stringer, A.B. (2007). Modeling black-tailed deer population dynamics using structured and unstructured approaches. The Journal of Wildlife Management, 71(1), 144-154. https://doi.org/10.2193/2005-567	ACADEMIC	To describe habitat components most important in predicting female black-tailed deer population dynamics and compare predictive capability of structured/unstructured modeling approaches.	N	1979	2000	22	Y	1979	1998	20	N	NA	NA	NA	N	N	NA	NA	NA	N	NA	NA	NA	Note: population projections modeled but not relevant to climate
25	https://doi.org/10.2193/2008-265	Lenarz, M.S., Nelson, M.E., Schrage, M.W., & Edwards, A.J.	Temperature mediated moose survival in northeastern Minnesota	2009	The Journal of Wildlife Management	Lenarz, M.S., Nelson, M.E., Schrage, M.W., & Edwards, A.J. (2009). Temperature mediated moose survival in northeastern Minnesota. The Journal of Wildlife Management, 73(4), 503-510. https://doi.org/10.2193/2008-265	ACADEMIC	Objectives were to compare annual and seasonal moose survival in northeastern Minnesota with a temperature metric.	Y	2001	2008	8	Y	2002	2008	7	N	NA	NA	NA	N	N	NA	NA	NA	N	NA	NA	NA	NA
26	https://doi.org/10.1098/rsbl.2016.0235	Jenkins, D.A., Lecomte, N., Schaefer, J.A., Olsen, S.M., Swingedouw, D., Cote, S.D., Pellissier, L., & Yannic, G.	Loss of connectivity among island-dwelling Peary caribou following sea ice decline	2016	Biology Letters	Jenkins, D.A., Lecomte, N., Schaefer, J.A., Olsen, S.M., Swingedouw, D., Cote, S.D., Pellissier, L., & Yannic, G. (2016). Loss of connectivity among island-dwelling Peary caribou following sea ice decline. Biology Letters, 12: 20160235. https://doi.org/10.1098/rsbl.2016.0235	ACADEMIC	Used population genetics, remote sensing and climate projections to examine how climate change and sea-ice extent modulate population connectivity for island caribou in the most complex archipelago of the Arctic.	Y	1979	2015	37	N	NA	NA	NA	Y	2016	2086	RCP4.5;8.5	N	N	NA	NA	NA	N	NA	NA	NA	NA
27	https://doi.org/10.1002/jwmg.21207	Crum, N.J., Fuller, A.K., Sutherland, C.S., Cooch, E.G., & Hurst, J.	Estimating occupancy probability of moose using hunter survey data	2017	The Journal of Wildlife Management	Crum, N.J., Fuller, A.K., Sutherland, C.S., Cooch, E.G., & Hurst, J. (2017). Estimating occupancy probability of moose using hunter survey data. The Journal of Wildlife Management, 81(3), 521-534. https://doi.org/10.1002/jwmg.21207	ACADEMIC	Increase understanding of the pattern of moose occurrence in state of New York; assess hypotheses concerning influences that could affect moose occupancy and detection; evaluate the effectiveness of monitoring the distribution of the moose population in New York using occupancy modeling and hunter survey data.	Y	2012	2014	3	Y	2012	2014	3	N	NA	NA	NA	N	N	NA	NA	NA	N	NA	NA	NA	NA
28	https://doi.org/10.1644/06-MAMM-A-010R1.1	Jenkins, D.A., Schaefer, J.A., Rosatte, R., Bellhouse, T., Hamr, J., & Mallory, F.F.	Winter resource selection of reintroduced elk and sympatric white-tailed deer at multiple spatial scales	2007	Journal of Mammalogy	Jenkins, D.A., Schaefer, J.A., Rosatte, R., Bellhouse, T., Hamr, J., & Mallory, F.F. (2007). Winter resource selection of reintroduced elk and sympatric white-tailed deer at multiple spatial scales. Journal of Mammalogy, 88(3), 614-624. https://doi.org/10.1644/06-MAMM-A-010R1.1	ACADEMIC	Objectives were to study winter resource selection and overlap of white-tailed deer and translocated female elk over 2 winters in central Ontario, Canada.	Y	2001	2002	2	Y	2001	2002	2	N	NA	NA	NA	N	N	NA	NA	NA	N	NA	NA	NA	NA
30	https://doi.org/10.1890/08-0987.1	Christianson, D.N., & Creel, S.	Fecal chlorophyll describes the link between primary productivity and consumption in a terrestrial herbivore	2009	Ecological Applications	Christianson, D.N., & Creel, S. (2009). Fecal chlorphyll describes the link between primary productivity and consumption in a terrestrial herbivore. Ecological Applications, 19(5), 1323-1335. https://doi.org/10.1890/08-0987.1.	ACADEMIC	Objectives were to explore whether the light absorption by chlorophyll could be measured in the feces of a wild, terrestrial herbivore, and to explore how this index might be used to describe relationships between herbivory and primary production in a temperate ecosystem.	Y	2004	2006	3	Y	2004	2006	3	N	NA	NA	NA	N	N	NA	NA	NA	N	NA	NA	NA	NA
31	http://dx.doi.org/10.2461/wbp.2014.10.9	Gee, K.L., Webb, S.L., & Jones, P.D.	Age-specific changes in body mass and delayed physical development of a known-aged sample of white-tailed deer	2014	Wildlife Biology in Practice	Gee, K.L., Webb, S.L., & Jones, P.D. (2014). Age-specific changes in body mass and delayed physical development of a known-aged sample of white-tailed deer. WIldlife Biology in Practice, 10(2), 69-84. http://dx.doi.org/10.2461/wbp.2014.10.9	ACADEMIC	Use a 23-year data set of wild, known-aged white-tailed deer to study changes in body mass across sexes and ages.	Y	NS	NS	NS	Y	1983	2005	23	N	NA	NA	NA	N	N	NA	NA	NA	N	NA	NA	NA	NA
32a	https://doi.org/10.1111/j.1365-2664.2010.01770.x	Proffitt, K.M., White, P.J., & Garrott, R.A.	Spatio-temporal overlap between Yellowstone bison and elk - Implications for wolf restoration and other factors for brucellosis transmission risk	2010	Journal of Applied Ecology	Proffitt, K.M., White, P.J., & Garrott, R.A. (2010). Spatio-temporal overlap between Yellowstone bison and elk - Implications for wolf restoration and other factors for brucellosis transmission risk. Journal of Applied Ecology, 47(2), 281-289. https://doi.org/10.1111/j.1365-2664.2010.01770.x.	ACADEMIC	Understand conditions that may increase spatial overlap between elk and bison in Yellowstone National Park and the implications for brucellosis.	Y	1997	2006	10	Y	1991	2006	16	N	NA	NA	NA	N	N	NA	NA	NA	N	NA	NA	NA	NA
32b	https://doi.org/10.1111/j.1365-2664.2010.01770.x	Proffitt, K.M., White, P.J., & Garrott, R.A.	Spatio-temporal overlap between Yellowstone bison and elk - Implications for wolf restoration and other factors for brucellosis transmission risk	2010	Journal of Applied Ecology	Proffitt, K.M., White, P.J., & Garrott, R.A. (2010). Spatio-temporal overlap between Yellowstone bison and elk - Implications for wolf restoration and other factors for brucellosis transmission risk. Journal of Applied Ecology, 47(2), 281-289. https://doi.org/10.1111/j.1365-2664.2010.01770.x.	ACADEMIC	Understand conditions that may increase spatial overlap between elk and bison in Yellowstone National Park and the implications for brucellosis.	Y	1997	2006	10	Y	1997	2006	10	N	NA	NA	NA	N	N	NA	NA	NA	N	NA	NA	NA	NA
33	https://doi.org/10.1644/1545-1542(2000)081%3C0769:RSODBS%3E2.3.CO;2	Rubin, E.S., Boyce, W.M., & Bleich, V.C.	Reproductive strategies of desert bighorn sheep	2000	Journal of Mammalogy	Rubin, E.S., Boyce, W.M., & Bleich, V.C. (2000). Reproductive strategies of desert bighorn sheep. Journal of Mammalogy, 81(3), 769-786. https://doi.org/10.1644/1545-1542(2000)081%3C0769:RSODBS%3E2.3.CO;2.	ACADEMIC	Determine seasonality of breeding and how environmental conditions act as ultimate factors selecting for seasonal breeding in a desert environment	Y	1962	1997	36	Y	1993	1996	4	N	NA	NA	NA	N	N	NA	NA	NA	N	NA	NA	NA	NA
35	https://doi.org/10.1002/wsb.1019	Peterson, B.C., Shoenebeck, C.W., & Fryda, N.J.	Effects of extreme environmental conditions on white-tailed deer antlers	2019	Wildlife Society Bulletin	Peterson, B.C., Shoenebeck, C.W., & Fryda, N.J. (2019). Effects of extreme environmental conditions on white-tailed deer antlers. Wildlife Society Bulletin, 43(4), 708-716. https://doi.org/10.1002/wsb.1019.	ACADEMIC	Objectives were to evaluate whether 1) age-specific antler metrics differed between deer stressed by an extreme environmental condition year compared with nonextreme condition years, and 2) subsequent age-specific antler metrics of a cohort born during an extreme environmental condition year differed from those born during nonextreme condition years	Y	2009	2016	8	Y	2009	2017	9	N	NA	NA	NA	N	N	NA	NA	NA	N	NA	NA	NA	NA
36	https://doi.org/10.2981/wlb.00219	Schmidt, N.M., van Beest, F.M., Mosbacher, J.B., Stelvig, M., Hansen, L.H., Nabe-Nielsen, J., & Grøndahl, C.	Ungulate movement in an extreme seasonal environment: Year-round movement patterns of high-arctic muskoxen	2016	Wildlife Biology	Schmidt, N.M., van Beest, F.M., Mosbacher, J.B., Stelvig, M., Hansen, L.H., Nabe-Nielsen, J., & Grøndahl, C. (2016). Ungulate movement in an extreme seasonal environment: Year-round movement patterns of high-arctic muskoxen. Wildlife Biology, 22(6), 253-267. https://doi.org/10.2981/wlb.00219.	ACADEMIC	Examine 1) whether the movement behavior of muskoxen in high-arctic Greenland can be classified as migration, dispersal, home range or nomadic movement behavior, and 2) whether muskoxen respond to the varying ambient conditions by altering their fine-scale movement patterns, specifically speed, turning angle, and activity.	Y	2013	2014	2	Y	2013	2014	2	N	NA	NA	NA	N	N	NA	NA	NA	N	NA	NA	NA	NA
37	https://doi.org/10.1016/j.jaridenv.2004.07.002	Marshall, J.R., Krausman, P.R., & V.C. Bleich	Dynamics of mule deer forage in the Sonoran Desert	2005	Journal of Arid Environments	Marshall, J.R., Krausman, P.R., & Bleich, V.C. (2005). Dynamics of mule deer forage in the Sonoran Desert. Journal of Arid Environments, 60(4), 593-609. https://doi.org/10.1016/j.jaridenv.2004.07.002.	ACADEMIC	"We determined: (1) variability of rainfall and plant abundance in space and time, (2) how rainfall and temperature affected plant growth and plant biomass, (3) how plant biomass affected plant growth, and (4) how rainfall and temperature affected forage composition."	Y	2000	2002	3	Y	2000	2002	3	N	NA	NA	NA	N	N	NA	NA	NA	N	NA	NA	NA	NA
38	https://doi.org/10.1016/S1936-7961(08)00228-5	Bruggeman, J.E., Garrot, R.A., White, P.J., Watson, F.G.R., & Wallen, R.W	Effects of snow and landscape attributes on bison winter travel patterns and habitat use	2008	Terrestrial Ecology	Bruggeman, J.E., Garrot, R.A., White, P.J., Watson, F.G.R., & Wallen, R.W. (2008). Effects of snow and landscape attributes on bison winter travel patterns and habitat use. Terrestrial Ecology, 3, 623-647. https://doi.org/10.1016/S1936-7961(08)00228-5	ACADEMIC	Quantify how snow, topography, habitat attributes, and roads influenced bison travel patterns and non-travel activities (i.e. foraging and resting)	Y	2003	2006	4	Y	2003	2006	4	N	NA	NA	NA	N	N	NA	NA	NA	N	NA	NA	NA	NA
39a	https://doi.org/10.1890/08-0596.1	Hamel, S., Gaillard, J.M., Festa-Bianchet, M., & Côté, S.D.	Individual quality, early-life conditions, and reproductive success in contrasted populations of large herbivores	2009	Ecology	Hamel, S., Gaillard, J.M., Festa-Bianchet, M., & Côté, S.D. (2009). Individual quality, early-life conditions, and reproductive success in contrasted populations of large herbivores. Ecology, 90(7), 1981-1995. https://doi.org/10.1890/08-0596.1.	ACADEMIC	Study used detailed long-term data from three populations of large herbivores with generation times ranging from four to nine years to quantify heterogeneity in individual quality among females, and to assess its influence on mean annual reproductive success over the lifetime (MRS). Study also determined how environmental conditions in early life shaped individual quality and tested the hypothesi…	Y	1988	2006	19	Y	1988	2006	19	N	NA	NA	NA	N	N	NA	NA	NA	N	NA	NA	NA	NA
39b	https://doi.org/10.1890/08-0596.1	Hamel, S., Gaillard, J.M., Festa-Bianchet, M., & Côté, S.D.	Individual quality, early-life conditions, and reproductive success in contrasted populations of large herbivores	2009	Ecology	Hamel, S., Gaillard, J.M., Festa-Bianchet, M., & Côté, S.D. (2009). Individual quality, early-life conditions, and reproductive success in contrasted populations of large herbivores. Ecology, 90(7), 1981-1995. https://doi.org/10.1890/08-0596.1.	ACADEMIC	Study used detailed long-term data from three populations of large herbivores with generation times ranging from four to nine years to quantify heterogeneity in individual quality among females, and to assess its influence on mean annual reproductive success over the lifetime (MRS). Study also determined how environmental conditions in early life shaped individual quality and tested the hypothesi…	Y	1975	2006	32	Y	1975	2006	32	N	NA	NA	NA	N	N	NA	NA	NA	N	NA	NA	NA	NA
41	https://doi.org/10.1894/0038-4909-57.4.370	Hoenes, B.D., & Bender, L.C.	Factors influencing foraging habitats of mule deer (Odocoileus hemionus) in the San Andres mountains, New Mexico	2012	The Southwestern Naturalist	Hoenes, B.D., & Bender, L.C. (2012). Factors influencing foraging habitats of mule deer (Odocoileus hemionus) in the San Andres mountains, New Mexico. The Southwestern Naturalist, 57(4), 370-379. https://doi.org/10.1894/0038-4909-57.4.370	ACADEMIC	Estimate mule deer survival by sex-age class, evaluate differences in survival rates by sex-age class by year, determine annual cause-specific mortality, examine age-specific pregnancy rates.	Y	2003	2009	7	Y	2004	2007	4	N	NA	NA	NA	N	N	NA	NA	NA	N	NA	NA	NA	NA
42	https://doi.org/10.2193/0022-541X(2004)068[0561:DMDSIS]2.0.CO;2	Lawrence, R.K., Demarais, S., Relyea, R.A., Haskell, S.P., Ballard, W.B., & Clark, T.L.	Desert mule deer survival in southwest Texas	2004	The Journal of Wildlife Management	Lawrence, R.K., Demarais, S., Relyea, R.A., Haskell, S.P., Ballard, W.B., & Clark, T.L. (2004). Desert mule deer survival in southwest Texas. The Journal of Wildlife Management, 68(3), 561-569. https://doi.org/10.2193/0022-541X(2004)068[0561:DMDSIS]2.0.CO;2	ACADEMIC	Identify composition, cover, and abundance of forbs and browse; identify characteristics influencing production of foods of value to mule deer; assess ability of habitats to provide foraging needs of mule deer	Y	1989	1993	5	Y	1990	1993	4	N	NA	NA	NA	N	N	NA	NA	NA	N	NA	NA	NA	NA
43	https://doi.org/10.1098/rstb.2007.2207	Post, E., & Forchhammer, M.C.	Climate change reduces reproductive success of an arctic herbivore through trophic mismatch	2008	Philosophical Transactions of the Royal Society B	Post, E., & Forchhammer, M.C. (2008). Climate change reduces reproductive success of an arctic herbivore through trophic mismatch. Philosophical Transactions of the Royal Society B, 363, 2369-2375. https://doi.org/10.1098/rstb.2007.2207	ACADEMIC	Objectives were to investigate the interaction between trophic mismatch and reproductive success in a system where the potential for its development was high: an Arctic plant-herbivore system.	Y	1993	2006	14	Y	1993	2006	14	N	NA	NA	NA	N	N	NA	NA	NA	N	NA	NA	NA	NA
44a	https://doi.org/10.1007/s10980-005-0062-8	Anderson, D.P., Forester, J.D., Turner, M.G., Frair, J.L., Merrill, E.H., Fortin, D., Mao, J.S., & Boyce, M.S.	Factors influencing female home range sizes in elk (Cervus elaphus) in North American landscapes	2005	Landscape Ecology	Anderson, D.P., Forester, J.D., Turner, M.G., Frair, J.L., Merrill, E.H., Fortin, D., Mao, J.S., & Boyce, M.S. (2005). Factors influencing female home range sizes in elk (Cervus elaphus) in North American landscapes. Landscape Ecology, 20, 257-271. https://doi.org/10.1007/s10980-005-0062-8	ACADEMIC	WISCONSIN: Examine factors that may influence home range sizes of elk, including landscape/environmental composition, scale, and time of year (winter vs. summer home range)	Y	2001	2003	3	Y	1999	2002	4	N	NA	NA	NA	N	N	NA	NA	NA	N	NA	NA	NA	NA
44b	https://doi.org/10.1007/s10980-005-0062-8	Anderson, D.P., Forester, J.D., Turner, M.G., Frair, J.L., Merrill, E.H., Fortin, D., Mao, J.S., & Boyce, M.S.	Factors influencing female home range sizes in elk (Cervus elaphus) in North American landscapes	2005	Landscape Ecology	Anderson, D.P., Forester, J.D., Turner, M.G., Frair, J.L., Merrill, E.H., Fortin, D., Mao, J.S., & Boyce, M.S. (2005). Factors influencing female home range sizes in elk (Cervus elaphus) in North American landscapes. Landscape Ecology, 20, 257-271. https://doi.org/10.1007/s10980-005-0062-8	ACADEMIC	YELLOWSTONE: Examine factors that may influence home range sizes of elk, including landscape/environmental composition, scale, and time of year (winter vs. summer home range)	Y	1993	1999	7	Y	2000	2003	4	N	NA	NA	NA	N	N	NA	NA	NA	N	NA	NA	NA	NA
44c	https://doi.org/10.1007/s10980-005-0062-8	Anderson, D.P., Forester, J.D., Turner, M.G., Frair, J.L., Merrill, E.H., Fortin, D., Mao, J.S., & Boyce, M.S.	Factors influencing female home range sizes in elk (Cervus elaphus) in North American landscapes	2005	Landscape Ecology	Anderson, D.P., Forester, J.D., Turner, M.G., Frair, J.L., Merrill, E.H., Fortin, D., Mao, J.S., & Boyce, M.S. (2005). Factors influencing female home range sizes in elk (Cervus elaphus) in North American landscapes. Landscape Ecology, 20, 257-271. https://doi.org/10.1007/s10980-005-0062-8	ACADEMIC	ALBERTA: Examine factors that may influence home range sizes of elk, including landscape/environmental composition, scale, and time of year (winter vs. summer home range)	Y	2001	2003	3	Y	2000	2003	4	N	NA	NA	NA	N	N	NA	NA	NA	N	NA	NA	NA	NA
46	https://doi.org/10.4098/AT.ARCH.95-3	Demarchi, M.W., & Bunnell, F.L.	Forest cover selection and activity of cow moose in summer	1995	Acta Theriologica	Demarchi, M.W., & Bunnell, F.L. (1995). Forest cover selection and activity of cow moose in summer. Acta Theriologica, 40(1), 23-36. https://doi.org/10.4098/AT.ARCH.95-3	ACADEMIC	Examined patterns of habitat selection and activity to determine if either/both parameters were influenced by the ambient thermal environment	Y	1990	1990	1	Y	1990	1990	1	N	NA	NA	NA	N	N	NA	NA	NA	N	NA	NA	NA	NA
47	https://doi.org/10.2981/wlb.00216	McCan, N.P., Moen, R.A., Windels, S.K., & Harris, T.R.	Bed sites as thermal refuges for a cold-adapted ungulate in summer	2016	Wildlife Biology	McCan, N.P., Moen, R.A., Windels, S.K., & Harris, T.R. (2016). Bed sites as thermal refuges for a cold-adapted ungulate in summer. Wildlife Biology, 22(5), 228-237. https://doi.org/10.2981/wlb.00216.	ACADEMIC	Better understand how moose bed sites may facilitate heat dissipation during hot summer periods	Y	2011	2012	2	Y	2011	2012	2	N	NA	NA	NA	N	N	NA	NA	NA	N	NA	NA	NA	NA
48	https://doi.org/10.2307/3801055	Fagen, R.	Population effects of habitat change: A quantitative assessment	1988	The Journal of Wildlife Management	Fagen, R. (1988). Population effects of habitat change: A quantitative assessment. The Journal of Wildlife Management, 52(1), 41-46. https://doi.org/10.2307/3801055.	ACADEMIC	Develop a model for projecting longer-term effects of habitat alteration on wildlife population sizes from short-term information on habitat use	Y	NS	NS	NS	N	NA	NA	NA	Y	NS	NS	NS	N	N	NA	NA	NA	N	NA	NA	NA	NA
49	https://doi.org/10.1016/j.rama.2015.12.003	Taylor, K.L, Beck, J.L., & Huzurbasar, S.V.	Factors influencing winter mortality risk of pronghorn exposed to wind energy development	2016	Rangeland Ecology & Management	Taylor, K.L, Beck, J.L., & Huzurbasar, S.V. (2016). Factors influencing winter mortality risk of pronghorn exposed to wind energy development. Rangeland Ecology & Management, 69(2), 108-116. https://doi.org/10.1016/j.rama.2015.12.003.	ACADEMIC	The purpose of the study was to evaluate pronghorn mortality risk over 3 winters (2010, 2010–2011, 2011–2012) on a landscape developed in 2010 for wind energy production (Dunlap Ranch) in south-central Wyoming, United States.	Y	2010	2012	3	Y	2010	2012	3	N	NA	NA	NA	N	N	NA	NA	NA	N	NA	NA	NA	NA
51	https://doi.org/10.1111/j.1365-2656.2011.01875.x	Brown, G.S.	Patterns and causes of demographic variation in a harvested moose population: Evidence for the effects of climate and density-dependent drivers	2011	Journal of Animal Ecology	Brown, G.S. (2011). Patterns and causes of demographic variation in a harvested moose population: Evidence for the effects of climate and density-dependent drivers. Journal of Animal Ecology, 80(6), 1288-1298. https://doi.org/10.1111/j.1365-2656.2011.01875.x	ACADEMIC	Evaluate the relative importance of population density, habitat abundance, summer and winter climatic conditions, primary production, and harvest intensity in explaining spatial variation in moose vital rates in Ontario, Canada.	Y	1997	2005	9	Y	1997	2005	9	N	NA	NA	NA	N	N	NA	NA	NA	N	NA	NA	NA	NA
52	https://doi.org/10.1007/s00300-015-1733-9	Schmidt, N.M., Pedersen, S.H., Mosbacher, J.B., & Hansen, L.H.	Long-term patterns of muskox (Ovibos moschatus) demographics in High Arctic Greenland	2015	Polar Biology	Schmidt, N.M., Pedersen, S.H., Mosbacher, J.B., & Hansen, L.H. (2015). Long-term patterns of muskox (Ovibos moschatus) demographics in High Arctic Greenland. Polar Biology, 38, 1667-1675. https://doi.org/10.1007/s00300-015-1733-9	ACADEMIC	Examined both the inter- and intra-annual patterns of muskox demographic change (including abundance, group size, and age and sex composition of groups) and related them to biotic and abiotic variables	Y	1996	2013	18	Y	1996	2013	18	N	NA	NA	NA	N	N	NA	NA	NA	N	NA	NA	NA	NA
53	https://doi.org/10.1016/j.biocon.2015.11.007	Christie, K.S., Jensen, W.F., Schmidt, J.H., & Boyce, M.S.,	Long-term changes in pronghorn abundance index linked to climate and oil development in North Dakota	2015	Biological Conservation	Christie, K.S., Jensen, W.F., Schmidt, J.H., & Boyce, M.S. (2015). Long-term changes in pronghorn abundance index linked to climate and oil development in North Dakota. Biological Conservation, 192, 445-453. https://doi.org/10.1016/j.biocon.2015.11.007.	ACADEMIC	Identify the primary drivers of pronghorn population dynamics in North Dakota using data on climate, agricultural change, oil development, and predation	Y	1974	2014	41	Y	1974	2013	40	N	NA	NA	NA	N	N	NA	NA	NA	N	NA	NA	NA	NA
54	https://doi.org/10.1111/1365-2656.12466	Bastille-Rousseau, G., Schaefer, J.A., Lewis, K.P., Mumma, M.A., Ellington, E.H., Rayl, N.D., Mahoney, S.P., Pouliot, D., & Murray, D.L.	Phase-dependent climate-predator interactions explain three decades of variation in neonatal caribou survival	2016	Journal of Animal Ecology	Bastille-Rousseau, G., Schaefer, J.A., Lewis, K.P., Mumma, M.A., Ellington, E.H., Rayl, N.D., Mahoney, S.P., Pouliot, D., & Murray, D.L. (2016). Phase-dependent climate-predator interactions explain three decades of variation in neonatal caribou survival. Journal of Animal Ecology, 85(2), 445-456. https://doi.org/10.1111/1365-2656.12466.	ACADEMIC	Test the effects of phase-dependent climate-predator (PDCP_ interactions on neonate survival by comparting the spatial and temporal fluctuations in weather conditions and predation rates, across 10 caribou herds in Newfoundland.	Y	1979	2013	35	Y	1979	2013	35	N	NA	NA	NA	N	N	NA	NA	NA	N	NA	NA	NA	NA
55	https://doi.org/10.1890/06-2032.1	White, P.J., Bruggeman, J.E., & Garrot, R.A.	Irruptive population dynamics in Yellowstone pronghorn	2007	Ecological Applications	White, P.J., Bruggeman, J.E., & Garrot, R.A. (2007). Irruptive population dynamics in Yellowstone pronghorn. Ecological Applications, 17(6), 1598-1606. https://doi.org/10.1890/06-2032.1.	ACADEMIC	Evaluated the time series of counts and known removals for Yellowstone pronghorn to determine if the dynamics of this population were best characterized by irruptive models. Also evaluated if pronghorn numbers had decreased below a critical density threshold where the instantaneous rate of increase would likely continue to decrease, thereby increasing the likelihood of extirpation.	N	1918	2006	89	Y	1918	2006	89	N	NA	NA	NA	N	N	NA	NA	NA	N	NA	NA	NA	NA
57	https://doi.org/10.1007/s00442-015-3348-9	Searle, K.R., Rice, M.B., Anderson, C.R., Bishop, C., & Hobbs, N.T.	Asynchronous vegetation phenology enhances winter body condition of a large mobile herbivore	2015	Oecologia	Searle, K.R., Rice, M.B., Anderson, C.R., Bishop, C., & Hobbs, N.T. (2015). Asynchronous vegetation phenology enhances winter body condition of a large mobile herbivore. Oecologia, 179, 377-391. https://doi.org/10.1007/s00442-015-3348-9	ACADEMIC	Examined the direct and indirect effects of climate, plant phenology, and forage biomass/productivity on mule deer body condition across four populations with distinct migration strategies.	Y	2009	2011	3	Y	2009	2011	3	N	NA	NA	NA	N	N	NA	NA	NA	N	NA	NA	NA	NA
40	https://doi.org/10.1016/j.jenvman.2019.109299	Nagy-Reis, M.B., Lewis, M.A., Jensen, W.F., & Boyce, M.S.	Conservation Reserve Program is a key element for managing white-tailed deer populations at multiple spatial scales	2019	Journal of Environmental Management	Nagy-Reis, M.B., Lewis, M.A., Jensen, W.F., & Boyce, M.S. (2019). Conservation Reserve Program is a key element for managing white-tailed deer populations at multiple spatial scales. Journal of Environmental Management, 248: 109299. https://doi.org/10.1016/j.jenvman.2019.109299.	ACADEMIC	Evaluated how factors measured at varying spatial scales, including the percentage of CRP [Conservation Reserve Program], influence white-tailed deer occurrence and abundance across a statewide landscape to inform management decision.	N	NS	NS	NS	Y	NS	NS	NS	N	NA	NA	NA	N	N	NA	NA	NA	N	NA	NA	NA	NA
50a	https://doi.org/10.1002/ece3.6026	Kautz, T.M., Belant, J.L., Beyer Jr., D.E., Strickland, B.K., & Duquette, J.F.	Influence of body mass and environmental conditions on winter mortality risk of a northern ungulate: Evidence for a late-winter survival bottleneck	2020	Ecology and Evolution	Kautz, T.M., Belant, J.L., Beyer Jr., D.E., Strickland, B.K., & Duquette, J.F. (2020). Influence of body mass and environmental conditions on winter mortality risk of a northern ungulate: Evidence for a late-winter survival bottleneck. Ecology and Evolution, 10(3), 1666-1677. https://doi.org/10.1002/ece3.6026.	ACADEMIC	Our goal was to test whether patterns of deer survival within the late winter follow predictions from the nutritional integration model and determine which mechanisms most strongly influence survival	Y	2009	2011	3	Y	2009	2011	3	N	NA	NA	NA	N	N	NA	NA	NA	N	NA	NA	NA	NA
50b	https://doi.org/10.1002/ece3.6026	Kautz, T.M., Belant, J.L., Beyer Jr., D.E., Strickland, B.K., & Duquette, J.F.	Influence of body mass and environmental conditions on winter mortality risk of a northern ungulate: Evidence for a late-winter survival bottleneck	2020	Ecology and Evolution	Kautz, T.M., Belant, J.L., Beyer Jr., D.E., Strickland, B.K., & Duquette, J.F. (2020). Influence of body mass and environmental conditions on winter mortality risk of a northern ungulate: Evidence for a late-winter survival bottleneck. Ecology and Evolution, 10(3), 1666-1677. https://doi.org/10.1002/ece3.6026.	ACADEMIC	Our goal was to test whether patterns of deer survival within the late winter follow predictions from the nutritional integration model and determine which mechanisms most strongly influence survival	Y	2013	2015	3	Y	2013	2015	3	N	NA	NA	NA	N	N	NA	NA	NA	N	NA	NA	NA	NA
58	https://doi.org/10.1038/s41598-018-19416-9	Berger, J., Hartway, C., Grudzev, A., & Johnson, M.	Climate degradation and extreme icing events constrain life in cold-adapted mammals	2018	Scientific Reports	Berger, J., Hartway, C., Grudzev, A., & Johnson, M. (2018). Climate degradation and extreme icing events constrain life in cold-adapted mammals. Scientific Reports, 8: 1156. https://doi.org/10.1038/s41598-018-19416-9.	ACADEMIC	Evaluated the effects of rain-on-snow events, winter precipitation, and ice tidal surges on the skeletal growth and survival of muskoxen in Alaska and Russia.	Y	2004	2012	9	Y	2008	2013	6	N	NA	NA	NA	N	N	NA	NA	NA	N	NA	NA	NA	NA
59	https://doi.org/10.1644/09-MAMM-A-407.1	Grovenburg, T.W., Jacques, C.N., Klaver, R.W., DePerno, C.S., Brinkman, T.J., Swanson, C.C., & Jenks, J.A.	Influence of landscape characteristics on migration strategies of white-tailed deer	2011	Journal of Mammalogy	Grovenburg, T.W., Jacques, C.N., Klaver, R.W., DePerno, C.S., Brinkman, T.J., Swanson, C.C., & Jenks, J.A. (2011). Influence of landscape characteristics on migration strategies of white-tailed deer. Journal of Mammalogy, 92(3), 534-543. https://doi.org/10.1644/09-MAMM-A-407.1	ACADEMIC	The objective of our study was to evaluate how forested cover influenced migration classifications of white-tailed deer	N	1999	2007	9	Y	2000	2007	8	N	NA	NA	NA	N	N	NA	NA	NA	N	NA	NA	NA	NA
60	https://doi.org/10.1101/790048	Alston, J.M., Joyce, M.J., Merkle, J.A., & Moen, R.A.	Temperature shapes movement and habitat selection by a heat-sensitive ungulate	2020	Landscape Ecology	Alston, J.M., Joyce, M.J., Merkle, J.A., & Moen, R.A. (2020). Temperature shapes movement and habitat selection by a heat-sensitive ungulate. Landscape Ecology, 35, 1961-1973. https://doi.org/10.1101/790048.	ACADEMIC	To evaluate how moose modify fine-scale habitat selection and movement patterns as temperatures increase	Y	2011	NS	NS	Y	2011	NS	NS	N	NA	NA	NA	N	N	NA	NA	NA	N	NA	NA	NA	NA
62a	https://doi.org/10.1111/j.1600-0587.2010.06377.x	Joly, K., Klein, D.R., Verbyla, D.L., Rupp, T.S., & Chapin III, S.	Linkages between large-scale climate patterns and the dynamics of arctic caribou populations	2011	Ecography	Joly, K., Klein, D.R., Verbyla, D.L., Rupp, T.S., & Chapin III, S. (2011). Linkages between large-scale climate patterns and the dynamics of arctic caribou populations. Ecography, 34, 345-352. https://doi.org/10.1111/j.1600-0587.2010.06377.x.	ACADEMIC	To determine whether large-scale climate indices could account statistically for the asynchronous caribou population projection trajectories in Alaska.	Y	1970	2008	39	Y	1972	2001	30	N	NA	NA	NA	N	N	NA	NA	NA	N	NA	NA	NA	NA
62b	https://doi.org/10.1111/j.1600-0587.2010.06377.x	Joly, K., Klein, D.R., Verbyla, D.L., Rupp, T.S., & Chapin III, S.	Linkages between large-scale climate patterns and the dynamics of arctic caribou populations	2011	Ecography	Joly, K., Klein, D.R., Verbyla, D.L., Rupp, T.S., & Chapin III, S. (2011). Linkages between large-scale climate patterns and the dynamics of arctic caribou populations. Ecography, 34, 345-352. https://doi.org/10.1111/j.1600-0587.2010.06377.x.	ACADEMIC	To determine whether large-scale climate indices could account statistically for the asynchronous caribou population projection trajectories in Alaska.	Y	1970	2008	39	Y	1978	2008	31	N	NA	NA	NA	N	N	NA	NA	NA	N	NA	NA	NA	NA
62c	https://doi.org/10.1111/j.1600-0587.2010.06377.x	Joly, K., Klein, D.R., Verbyla, D.L., Rupp, T.S., & Chapin III, S.	Linkages between large-scale climate patterns and the dynamics of arctic caribou populations	2011	Ecography	Joly, K., Klein, D.R., Verbyla, D.L., Rupp, T.S., & Chapin III, S. (2011). Linkages between large-scale climate patterns and the dynamics of arctic caribou populations. Ecography, 34, 345-352. https://doi.org/10.1111/j.1600-0587.2010.06377.x.	ACADEMIC	To determine whether large-scale climate indices could account statistically for the asynchronous caribou population projection trajectories in Alaska.	Y	1970	2008	39	Y	1984	2008	25	N	NA	NA	NA	N	N	NA	NA	NA	N	NA	NA	NA	NA
62d	https://doi.org/10.1111/j.1600-0587.2010.06377.x	Joly, K., Klein, D.R., Verbyla, D.L., Rupp, T.S., & Chapin III, S.	Linkages between large-scale climate patterns and the dynamics of arctic caribou populations	2011	Ecography	Joly, K., Klein, D.R., Verbyla, D.L., Rupp, T.S., & Chapin III, S. (2011). Linkages between large-scale climate patterns and the dynamics of arctic caribou populations. Ecography, 34, 345-352. https://doi.org/10.1111/j.1600-0587.2010.06377.x.	ACADEMIC	To determine whether large-scale climate indices could account statistically for the asynchronous caribou population projection trajectories in Alaska.	Y	1970	2008	39	Y	1970	2007	38	N	NA	NA	NA	N	N	NA	NA	NA	N	NA	NA	NA	NA
56	https://doi.org/10.2307/3803181	Howell, J.A., Brooks, G.C., Semenoff-Irving, M., & Greene, C.	Population dynamics of Tule elk at Point Reyes National Seashore, California	2002	The Journal of Wildlife Management	Howell, J.A., Brooks, G.C., Semenoff-Irving, M., & Greene, C. (2002). Population dynamics of Tule elk at Point Reyes National Seashore, California. The Journal of Wildlife Management, 66(2), 478-490. https://doi.org/10.2307/3803181.	ACADEMIC	We examine the population size, structure, and productivity of the Point Reyes NS tule elk herd relative to its potential natural regulation	Y	1980	1998	19	Y	1980	1998	19	N	NA	NA	NA	N	N	NA	NA	NA	N	NA	NA	NA	NA
63	https://doi.org/10.1139/z95-127	Nelsen, M.E.	Winter range arrival and departure of white-tailed deer in northeastern Minnesota	1995	Canadian Journal of Zoology	Nelsen, M.E. (1995). Winter range arrival and departure of white-tailed deer in northeastern Minnesota. Canadian Journal of Zoology, 73(6), 1069-1076. https://doi.org/10.1139/z95-127.	ACADEMIC	Determine the proximate cause of arrivals on and departures from winter ranges.	Y	1975	1993	19	Y	1975	1993	19	N	NA	NA	NA	N	N	NA	NA	NA	N	NA	NA	NA	NA
64a	https://doi.org/10.1890/06-0875	Pettorelli, N., Pelletier, F., von Hardenberg, A., Festa-Bianchet, M., & Côté, S.D.	Early onset of vegetation growth vs. rapid green-up: Impacts on juvenile mountain ungulates	2007	Ecology	Pettorelli, N., Pelletier, F., von Hardenberg, A., Festa-Bianchet, M., & Côté, S.D. (2007). Early onset of vegetation growth vs. rapid green-up: Impacts on juvenile mountain ungulates. Ecology, 88(2), 381-390. https://doi.org/10.1890/06-0875.	ACADEMIC	We assessed the effects of annual variations in the timing of vegetation green-up onset and the rate of change in plant productivity during green-up on the growth and survival of juvenile mountain ungulates in North America and Europe	Y	1982	2004	23	Y	1982	2004	23	N	NA	NA	NA	N	N	NA	NA	NA	N	NA	NA	NA	NA
64b	https://doi.org/10.1890/06-0875	Pettorelli, N., Pelletier, F., von Hardenberg, A., Festa-Bianchet, M., & Côté, S.D.	Early onset of vegetation growth vs. rapid green-up: Impacts on juvenile mountain ungulates	2007	Ecology	Pettorelli, N., Pelletier, F., von Hardenberg, A., Festa-Bianchet, M., & Côté, S.D. (2007). Early onset of vegetation growth vs. rapid green-up: Impacts on juvenile mountain ungulates. Ecology, 88(2), 381-390. https://doi.org/10.1890/06-0875.	ACADEMIC	We assessed the effects of annual variations in the timing of vegetation green-up onset and the rate of change in plant productivity during green-up on the growth and survival of juvenile mountain ungulates in North America and Europe	Y	1988	2004	17	Y	1989	2004	16	N	NA	NA	NA	N	N	NA	NA	NA	N	NA	NA	NA	NA
65	https://doi.org/10.1002/jwmg.21133	Eacker, D.R., Hebblewhite, M., Proffitt, K.M., Jimenez, B.S., Mitchell, M.S., & Robinson, H.S.	Annual elk calf survival in a multiple carnivore system	2016	The Journal of Wildlife Management	Eacker, D.R., Hebblewhite, M., Proffitt, K.M., Jimenez, B.S., Mitchell, M.S., & Robinson, H.S. (2016). Annual elk calf survival in a multiple carnivore system. The Journal of Wildlife Management, 80(8), 1345-1359. https://doi.org/10.1002/jwmg.21133.	ACADEMIC	We used a time-to-event approach to test for the effects of risk factors on annual elk calf survival and to estimate cause-specific mortality rates for two elk populations in adjacent study areas in the southern Bitterroot Valley, MT.	Y	2011	2014	4	Y	2011	2014	4	N	NA	NA	NA	N	N	NA	NA	NA	N	NA	NA	NA	NA
61	https://doi.org/10.1371/journal.pone.0148795	Gedir, J.V., Cain III, J.W., Krausman, P.R., Allen, J.D., Duff, G.C., & Morgart, J.R.	Potential foraging decisions by a desert ungulate to balance water and nutrient intake in a water-stressed environment	2016	PLoS ONE	Gedir, J.V., Cain III, J.W., Krausman, P.R., Allen, J.D., Duff, G.C., & Morgart, J.R. (2016). Potential foraging decisions by a desert ungulate to balance water and nutrient intake in a water-stressed environment. PLoS ONE, 11(2): e0148795. https://doi.org/10.1371/journal.pone.0148795	ACADEMIC	To gain an understanding of desert bighorn sheep relationship with water availability, we examined the impact of cessation of water provision on their diet selection and nutritional quality. We assessed whether DBS can maintain water and nutrient balance (particularly during the hottest, driest periods and during drought) without free-standing water	Y	1970	2005	36	Y	2002	2005	4	N	NA	NA	NA	N	N	NA	NA	NA	N	NA	NA	NA	NA
66	https://doi.org/10.2307/3802804	Kunkel, K., & Pletscher, D.H.	Winter hunting patterns of wolves in and near Glacier National Park, Montana	2001	The Journal of Wildlife Management	Kunkel, K., & Pletscher, D.H. (2001). Winter hunting patterns of wolves in and near Glacier National Park, Montana. The Journal of Wildlife Management, 65(3), 520-530. https://doi.org/10.2307/3802804.	ACADEMIC	Examined multiscale factors affecting hunting success of wolves during winter in a multi-prey system	N	1990	1996	7	Y	1990	1996	7	N	NA	NA	NA	N	N	NA	NA	NA	N	NA	NA	NA	NA
67	https://doi.org/10.1002/jwmg.188	Keech, M.A., Lindber, M.S., Boertje, R.D., Valkenburg, P., Taras, B.D., Boudreau, T.A., & Beckman, K.B.	Effects of predator treatments, individual traits, and environment on moose survival in Alaska	2011	The Journal of Wildlife Management	Keech, M.A., Lindber, M.S., Boertje, R.D., Valkenburg, P., Taras, B.D., Boudreau, T.A., & Beckman, K.B. (2011). Effects of predator treatments, individual traits, and environment on moose survival in Alaska. The Journal of Wildlife Management, 75(6), 1361-1380. https://doi.org/10.1002/jwmg.188.	ACADEMIC	To quantify the effects of predator treatments on moose population dynamics by investigating changes in survival while evaluating the contribution of potentially confounding covariates.	N	2000	2007	8	Y	2001	2007	7	N	NA	NA	NA	N	N	NA	NA	NA	N	NA	NA	NA	NA
68	https://doi.org/10.1155/2010/459610	Webb, S.L., Gee, K.L., Strickland, B.K., Demarais, S., & DeYoung, R.W.	Measuring fine-scale white-tailed deer movements and environmental influences using GPS collars	2010	International Journal of Ecology	Webb, S.L., Gee, K.L., Strickland, B.K., Demarais, S., & DeYoung, R.W. (2010). Measuring fine-scale white-tailed deer movements and environmental influences using GPS collars. International Journal of Ecology, 2010: 459610. https://doi.org/10.1155/2010/459610	ACADEMIC	Our objectives were to (1) document and compare fine-scale temporal movements of males during parturition and males during rut, (2) determine the effects of moon phase on deer movements, and (3) determine the effects of short-term weather patterns on deer movements	Y	1998	2004	7	Y	1998	2004	7	N	NA	NA	NA	N	N	NA	NA	NA	N	NA	NA	NA	NA
69	https://doi.org/10.1371/journal.pone.0100588	Gustine, D.D., Brinkman, T.J., Lindgren, M.A., Schmidt, J.I., Rupp, T.S., & Adams, L.G.	Climate-driven effects of fire on winter habitat for caribou in the Alaskan-Yukon Arctic	2014	PLoS ONE	Gustine, D.D., Brinkman, T.J., Lindgren, M.A., Schmidt, J.I., Rupp, T.S., & Adams, L.G. (2014). Climate-driven effects of fire on winter habitat for caribou in the Alaskan-Yukon Arctic. PLoS ONE, 9(7): e100588. https://doi.org/10.1371/journal.pone.0100588	ACADEMIC	Objectives were to explore the effects of the climate-fire dynamic on the availability of lichen-producing winter habitats for migratory tundra caribou through 2100.	Y	NS	NS	NS	N	NA	NA	NA	Y	2010	2100	A1B	N	N	NA	NA	NA	N	NA	NA	NA	NA
70	https://doi.org/10.2307/3802705	Blanchard, P., Festa-Bianchet, M., Gaillard, J.M., & Jorgenson, J.T.	A test of long-term fecal nitrogen monitoring to evaluate nutritional status in bighorn sheep	2003	The Journal of Wildlife Management	Blanchard, P., Festa-Bianchet, M., Gaillard, J.M., & Jorgenson, J.T. (2003). A test of long-term fecal nitrogen monitoring to evaluate nutritional status in bighorn sheep. The Journal of Wildlife Management, 67(3), 477-484. https://doi.org/10.2307/3802705	ACADEMIC	Objectives were to determine whether fecal nitrogen, expected to reflect diet quality, can be used to track population nutritional status over the long term.	N	1977	2000	24	Y	1977	2000	24	N	NA	NA	NA	N	N	NA	NA	NA	N	NA	NA	NA	NA
71	https://doi.org/10.2307/3801847	Marcum, C.L., & Scott, M.D.	Influences of weather on elk use of spring-summer habitat	1985	The Journal of Wildlife Management	Marcum, C.L., & Scott, M.D. (1985). Influences of weather on elk use of spring-summer habitat. The Journal of Wildlife Management, 49(1), 73-76. https://doi.org/10.2307/3801847	ACADEMIC	Objectives were to examine correlations between cumulative precipitation and summer temperatures with the intensity of elk selection for a specific drainage and selection for elevation, aspect, overstory canopy, and plant community.	Y	1975	1981	7	Y	1975	1981	7	N	NA	NA	NA	N	N	NA	NA	NA	N	NA	NA	NA	NA
72	https://doi.org/10.1007/s00442-017-4017-y	Bastille-Rousseau, G., Schaefer, J.A., Peers, M.J.L., Ellington, E.H., Mumma, M.A., Rayl, N.D., Mahoney, S.P., & Murray, D.L.	Climate change can alter predator-prey dynamics and population viability of prey	2018	Oecologia	Bastille-Rousseau, G., Schaefer, J.A., Peers, M.J.L., Ellington, E.H., Mumma, M.A., Rayl, N.D., Mahoney, S.P., & Murray, D.L. (2018). Climate change can alter predator-prey dynamics and population viability of prey. Oecologia, 186, 141-150. https://doi.org/10.1007/s00442-017-4017-y	ACADEMIC	Objectives were to study how variation in climate change can influence populations indirectly through modified biotic interactions.	Y	1974	2013	40	Y	1990	2013	24	Y	2011	2100	A2;B1	N	N	NA	NA	NA	N	NA	NA	NA	NA
74	https://doi.org/10.1111/ele.13362	Merkle, J.A., Sawyer, H., Monteith, K.L., Dwinnell, S.P.H., Fralick, G.L., & Kauffman, M.J.	Spatial memory shapes migration and its benefits: Evidence from a large herbivore	2019	Ecology Letters	Merkle, J.A., Sawyer, H., Monteith, K.L., Dwinnell, S.P.H., Fralick, G.L., & Kauffman, M.J. (2019). Spatial memory shapes migration and its benefits: Evidence from a large herbivore. Ecology Letters, 22, 1797-1805. https://doi.org/10.1111/ele.13362	ACADEMIC	Objectives were to evaluate the underlying basis of movement and habitat selection during migration to assess the mechanistic role of spatial memory and tracking local resources (including green-wave surfing during spring and tracking snow depth during autumn) in shaping long-distance mammalian migrations.	Y	2012	2016	5	Y	2012	2016	5	N	NA	NA	NA	N	N	NA	NA	NA	N	NA	NA	NA	NA
76	https://doi.org/10.1644/05-MAMM-A-180R1.1	Wiseman, P.A., Carling, M.D., & Byers, J.A.	Frequency and correlates of birth-site fidelity in pronghorns (Antilocapra americana)	2006	Journal of Mammalogy	Wiseman, P.A., Carling, M.D., & Byers, J.A. (2006). Frequency and correlates of birth-site fidelity in pronghorns (Antilocapra americana). Journal of Mammalogy, 87(2), 312-317. https://doi.org/10.1644/05-MAMM-A-180R1.1	ACADEMIC	Objectives were to examine whether the number of fawns weaned, maternal age, or precipitation in the previous year predicted birth-site fidelity, testing the hypothesis that females use a win-stay, lose-switch tactic when choosing a birth site.	Y	2000	2004	5	Y	2000	2004	5	N	NA	NA	NA	N	N	NA	NA	NA	N	NA	NA	NA	NA
77a	https://doi.org/10.2193/0091-7648(2005)33[1288:WHRODA]2.0.CO;2	Poole, K.G., & Mowat, G.	Winter habitat relationships of deer and elk in the temperate interior mountains of British Columbia	2005	Wildlife Society Bulletin	Poole, K.G., & Mowat, G. (2005). Winter habitat relationships of deer and elk in the temperate interior mountains of British Columbia. Wildlife Society Bulletin, 33(4), 1288-1302. https://doi.org/10.2193/0091-7648(2005)33[1288:WHRODA]2.0.CO;2	ACADEMIC	Objectives were to (1) better understand the importance and location of winter range habitat by describing seasonal movements and habitat use; (2) measure habitat selection within the winter range to examine and compare the influence of general factors such as snow interception, snow depth, and forage on deer and elk winter range use; (3) investigate feasible means of describing habitat needs for…	Y	NS	NS	NS	Y	1999	2002	4	N	NA	NA	NA	N	N	NA	NA	NA	N	NA	NA	NA	NA
77b	https://doi.org/10.2193/0091-7648(2005)33[1288:WHRODA]2.0.CO;2	Poole, K.G., & Mowat, G.	Winter habitat relationships of deer and elk in the temperate interior mountains of British Columbia	2005	Wildlife Society Bulletin	Poole, K.G., & Mowat, G. (2005). Winter habitat relationships of deer and elk in the temperate interior mountains of British Columbia. Wildlife Society Bulletin, 33(4), 1288-1302. https://doi.org/10.2193/0091-7648(2005)33[1288:WHRODA]2.0.CO;2	ACADEMIC	Objectives were to (1) better understand the importance and location of winter range habitat by describing seasonal movements and habitat use; (2) measure habitat selection within the winter range to examine and compare the influence of general factors such as snow interception, snow depth, and forage on deer and elk winter range use; (3) investigate feasible means of describing habitat needs for…	Y	NS	NS	NS	Y	2000	2002	3	N	NA	NA	NA	N	N	NA	NA	NA	N	NA	NA	NA	NA
78a	https://doi.org/10.1002/ece3.2178	Bonar, M., Manseau, M., Geisheimer, J., Bannatyne, T., & Lingle, S.	The effect of terrain and female density on survival of neonatal white-tailed deer and mule deer fawns	2016	Ecology and Evolution	Bonar, M., Manseau, M., Geisheimer, J., Bannatyne, T., & Lingle, S. (2016). The effect of terrain and female density on survival of neonatal white-tailed deer and mule deer fawns. Ecology and Evolution, 6(13), 4387-4402. https://doi.org/10.1002/ece3.2178	ACADEMIC	Aim was to test the hypothesis that habitat and social characteristics influence survival of white-tailed deer and mule deer fawns in similar ways during the neonatal period, in contrast to their divergent behavior in winter.	N	1994	2005	12	Y	1994	1995	2	N	NA	NA	NA	N	N	NA	NA	NA	N	NA	NA	NA	NA
78b	https://doi.org/10.1002/ece3.2178	Bonar, M., Manseau, M., Geisheimer, J., Bannatyne, T., & Lingle, S.	The effect of terrain and female density on survival of neonatal white-tailed deer and mule deer fawns	2016	Ecology and Evolution	Bonar, M., Manseau, M., Geisheimer, J., Bannatyne, T., & Lingle, S. (2016). The effect of terrain and female density on survival of neonatal white-tailed deer and mule deer fawns. Ecology and Evolution, 6(13), 4387-4402. https://doi.org/10.1002/ece3.2178	ACADEMIC	Aim was to test the hypothesis that habitat and social characteristics influence survival of white-tailed deer and mule deer fawns in similar ways during the neonatal period, in contrast to their divergent behavior in winter.	N	1994	2005	12	Y	2000	2001	2	N	NA	NA	NA	N	N	NA	NA	NA	N	NA	NA	NA	NA
78c	https://doi.org/10.1002/ece3.2178	Bonar, M., Manseau, M., Geisheimer, J., Bannatyne, T., & Lingle, S.	The effect of terrain and female density on survival of neonatal white-tailed deer and mule deer fawns	2016	Ecology and Evolution	Bonar, M., Manseau, M., Geisheimer, J., Bannatyne, T., & Lingle, S. (2016). The effect of terrain and female density on survival of neonatal white-tailed deer and mule deer fawns. Ecology and Evolution, 6(13), 4387-4402. https://doi.org/10.1002/ece3.2178	ACADEMIC	Aim was to test the hypothesis that habitat and social characteristics influence survival of white-tailed deer and mule deer fawns in similar ways during the neonatal period, in contrast to their divergent behavior in winter.	N	1994	2005	12	Y	2003	2005	3	N	NA	NA	NA	N	N	NA	NA	NA	N	NA	NA	NA	NA
79a	https://doi.org/10.1046/j.1365-2656.1998.00216.x	Post, E., & Stenseth, N.C.	Large-scale climatic fluctuation and population dynamics of moose and white-tailed deer	1998	Journal of Animal Ecology	Post, E., & Stenseth, N.C. (1998). Large-scale climatic fluctuation and population dynamics of moose and white-tailed deer. Journal of Animal Ecology, 67, 537-543. https://doi.org/10.1046/j.1365-2656.1998.00216.x.	ACADEMIC	Re-analyzed the original series for moose and white-tailed deer population dynamics by Mech et al. (1987) as well as the smoothed series used by Messier (1991) to determine whether cumulative effects of winter snow related to the NAO were apparent in either, or both, series.	Y	NS	NS	NS	Y	1968	1985	18	N	NA	NA	NA	N	N	NA	NA	NA	N	NA	NA	NA	NA
79b	https://doi.org/10.1046/j.1365-2656.1998.00216.x	Post, E., & Stenseth, N.C.	Large-scale climatic fluctuation and population dynamics of moose and white-tailed deer	1998	Journal of Animal Ecology	Post, E., & Stenseth, N.C. (1998). Large-scale climatic fluctuation and population dynamics of moose and white-tailed deer. Journal of Animal Ecology, 67, 537-543. https://doi.org/10.1046/j.1365-2656.1998.00216.x.	ACADEMIC	Re-analyzed the original series for moose and white-tailed deer population dynamics by Mech et al. (1987) as well as the smoothed series used by Messier (1991) to determine whether cumulative effects of winter snow related to the NAO were apparent in either, or both, series.	Y	NS	NS	NS	Y	1975	1985	11	N	NA	NA	NA	N	N	NA	NA	NA	N	NA	NA	NA	NA
80a	https://doi.org/10.2307/5072	Mech, L.D., McRoberts, R.E., Peterson, R.O., & Page, R.E.	Relationship of deer and moose populations to previous winters' snow	1987	Journal of Animal Ecology	Mech, L.D., McRoberts, R.E., Peterson, R.O., & Page, R.E. (1987). Relationship of deer and moose populations to previous winters' snow. Journal of Animal Ecology, 56(2), 615-627. https://doi.org/10.2307/5072	ACADEMIC	Related snow accumulation during single and consecutive winters with white-tailed deer fawn:doe ratios, moose twinning rates and calf:cow ratios, and annual changes in deer and moose populations.	Y	1957	1985	29	Y	1958	1985	28	N	NA	NA	NA	N	N	NA	NA	NA	N	NA	NA	NA	NA
80b	https://doi.org/10.2307/5072	Mech, L.D., McRoberts, R.E., Peterson, R.O., & Page, R.E.	Relationship of deer and moose populations to previous winters' snow	1987	Journal of Animal Ecology	Mech, L.D., McRoberts, R.E., Peterson, R.O., & Page, R.E. (1987). Relationship of deer and moose populations to previous winters' snow. Journal of Animal Ecology, 56(2), 615-627. https://doi.org/10.2307/5072	ACADEMIC	Related snow accumulation during single and consecutive winters with white-tailed deer fawn:doe ratios, moose twinning rates and calf:cow ratios, and annual changes in deer and moose populations.	Y	1957	1985	29	Y	1974	1985	12	N	NA	NA	NA	N	N	NA	NA	NA	N	NA	NA	NA	NA
81a	https://doi.org/10.2307/5285	Messier, F.	The significance of limiting and regulating factors on the demography of moose and white-tailed deer	1991	Journal of Animal Ecology	Messier, F. (1991). The significance of limiting and regulating factors on the demography of moose and white-tailed deer. Journal of Animal Ecology, 60(2), 377-393. https://doi.org/10.2307/5285	ACADEMIC	Examined the significance of food competition, wolf predation, and snow accumulation as limiting or regulating factors of moose and white-tailed deer. Assessed the contribution of those factors in creating year-to-year variations in animal abundance, or in generating density dependence.	Y	1958	1985	28	Y	1958	1985	28	N	NA	NA	NA	N	N	NA	NA	NA	N	NA	NA	NA	NA
81b	https://doi.org/10.2307/5285	Messier, F.	The significance of limiting and regulating factors on the demography of moose and white-tailed deer	1991	Journal of Animal Ecology	Messier, F. (1991). The significance of limiting and regulating factors on the demography of moose and white-tailed deer. Journal of Animal Ecology, 60(2), 377-393. https://doi.org/10.2307/5285	ACADEMIC	Examined the significance of food competition, wolf predation, and snow accumulation as limiting or regulating factors of moose and white-tailed deer. Assessed the contribution of those factors in creating year-to-year variations in animal abundance, or in generating density dependence.	Y	1958	1985	28	Y	1959	1986	28	N	NA	NA	NA	N	N	NA	NA	NA	N	NA	NA	NA	NA
15	https://doi.org/10.2193/2006-203	Lomas, L.A., & Bender, L.C.	Survival and cause-specific mortality of neonatal mule deer fawns, north-central New Mexico	2007	The Journal of Wildlife Management	Lomas, L.A., & Bender, L.C. (2007). Survival and cause-specific mortality of neonatal mule deer fawns, north-central New Mexico. The Journal of Wildlife Management, 71(3), 884-894. https://doi.org/10.2193/2006-203.	ACADEMIC	Goal was to assess fawn production and survival in north-central New Mexico, including documenting survival of fawns, causes of mortality, how environmental factors affected these, and whether production was limiting mule deer populations in north-central NM.	Y	2002	2004	3	Y	2002	2004	3	N	NA	NA	NA	N	N	NA	NA	NA	N	NA	NA	NA	NA
83a	https://doi.org/10.1002/ece3.2316	Dawe, K.L., & Boutin, S.	Climate change is the primary driver of white-tailed deer (Odocoileus virginianus) range expansion at the northern extent of its range; land use is secondary	2016	Ecology and Evolution	Dawe, K.L., & Boutin, S. (2016). Climate change is the primary driver of white-tailed deer (Odocoileus virginianus) range expansion at the northern extent of its range; land use is secondary. Ecology and Evolution, 6(18), 6435-6451. https://doi.org/10.1002/ece3.2316	ACADEMIC	Objective was to quantify the relative importance of land use and climate change as drivers of white-tailed deer range expansion and to predict decadal changes in white-tailed deer distribution in northern Alberta for the first half of the 21st century.	Y	1961	2002	42	Y	2002	2009	8	Y	1970	2000	NS	N	N	NA	NA	NA	N	NA	NA	NA	NA
83b	https://doi.org/10.1002/ece3.2316	Dawe, K.L., & Boutin, S.	Climate change is the primary driver of white-tailed deer (Odocoileus virginianus) range expansion at the northern extent of its range; land use is secondary	2016	Ecology and Evolution	Dawe, K.L., & Boutin, S. (2016). Climate change is the primary driver of white-tailed deer (Odocoileus virginianus) range expansion at the northern extent of its range; land use is secondary. Ecology and Evolution, 6(18), 6435-6451. https://doi.org/10.1002/ece3.2316	ACADEMIC	Objective was to quantify the relative importance of land use and climate change as drivers of white-tailed deer range expansion and to predict decadal changes in white-tailed deer distribution in northern Alberta for the first half of the 21st century.	Y	1961	2002	42	Y	2002	2009	8	Y	2010	2060	NS	N	N	NA	NA	NA	N	NA	NA	NA	NA
84	https://doi.org/10.1002/jwmg.21414	Reinking, A.K., Smith, K.T., Monteith, K.L., Mong, T.W., Read, M.J., & Beck, J.L.	Intrinsic, environmental, and anthropogenic factors related to pronghorn summer mortality	2018	The Journal of Wildlife Management	Reinking, A.K., Smith, K.T., Monteith, K.L., Mong, T.W., Read, M.J., & Beck, J.L. (2018). Intrinsic, environmental, and anthropogenic factors related to pronghorn summer mortality. The Journal of Wildlife Management, 82(3), 608-617. https://doi.org/10.1002/jwmg.21414	ACADEMIC	Objective was to evaluate the potential effects of intrinsic, environmental, and anthropogenic factors on pronghorn summer mortality risk.	Y	2013	2015	3	Y	2013	2015	3	N	NA	NA	NA	N	N	NA	NA	NA	N	NA	NA	NA	NA
85	https://doi.org/10.1139/z02-218	Garrott, R., Eberhart, L.L., White, P.J., & Rotella, J.	Climate-induced variation in vital rates of an unharvested large-herbivore population	2003	Canadian Journal of Zoology	Garrot, R., Eberhart, L.L., White, P.J., & Rotella, J. (2003). Climate-induced variation in vital rates of an unharvested large-herbivore population. Canadian Journal of Zoology, 81(1), 33-45. https://doi.org/10.1139/z02-218	ACADEMIC	To determine the annual variation in adult survival, reproduction, and recruitment rates and to test a priori hypotheses on the influence of cold- and warm-season climate variables on these vital rates and potential interactions between age and climate variables.	Y	1967	1998	32	Y	1991	1998	8	N	NA	NA	NA	N	N	NA	NA	NA	N	NA	NA	NA	NA
86a	https://doi.org/10.1002/ece3.4915	Mallory, C.D., & Boyce, M.S.	Prioritization of landscape connectivity for the conservation of Peary caribou	2019	Ecology and Evolution	Mallory, C.D., & Boyce, M.S. (2019). Prioritization of landscape connectivity for the conservation of Peary caribou. Ecology and Evolution, 9(4), 2189-2205. https://doi.org/10.1002/ece3.4915	ACADEMIC	Objective is to identify areas of Peary caribou habitat that contribute most to maintaining connectivity during annual periods important for movement, and to project how this might change in the future.	Y	NS	NS	NS	N	NA	NA	NA	Y	1991	2005	NS	N	N	NA	NA	NA	N	NA	NA	NA	NA
86b	https://doi.org/10.1002/ece3.4915	Mallory, C.D., & Boyce, M.S.	Prioritization of landscape connectivity for the conservation of Peary caribou	2019	Ecology and Evolution	Mallory, C.D., & Boyce, M.S. (2019). Prioritization of landscape connectivity for the conservation of Peary caribou. Ecology and Evolution, 9(4), 2189-2205. https://doi.org/10.1002/ece3.4915	ACADEMIC	Objective is to identify areas of Peary caribou habitat that contribute most to maintaining connectivity during annual periods important for movement, and to project how this might change in the future.	Y	NS	NS	NS	N	NA	NA	NA	Y	2021	2100	RCP 4.5;8.5	N	N	NA	NA	NA	N	NA	NA	NA	NA
21	https://doi.org/10.1098/rstb.2013.0196	Hurley, M.A., Hebblewhite, M., Gaillard, J.M., Dray, S., Taylor, K.A., Smith, W.K., Zager, P., & Bonenfant, C.	Functional analysis of normalized difference vegetation index curves reveals overwinter mule deer survival is driven by both spring and autumn phenology	2014	Philosophical Transactions of the Royal Society B	Hurley, M.A., Hebblewhite, M., Gaillard, J.M., Dray, S., Taylor, K.A., Smith, W.K., Zager, P., & Bonenfant, C. (2014). Functional analysis of normalized difference vegetation index curves reveals overwinter mule deer survival is driven by both spring and autumn phenology. Philosophical Transactions of the Royal Society B, 369: 20130196. https://doi.org/10.1098/rstb.2013.0196	ACADEMIC	Goal was to identify the annual variation of plant primary production and phenology among mule deer population summer range, and to assess both direct and indirect effects of these key periods on overwinter survival of mule deer fawns.	N	1995	2011	17	Y	1998	2011	14	N	NA	NA	NA	N	N	NA	NA	NA	N	NA	NA	NA	NA
87	https://doi.org/10.2307/3809096	Pauley, G.R., Peek, J.M., & Zarger, P.	Predicting white-tailed deer habitat use in northern Idaho	1993	The Journal of Wildlife Management	Pauley, G.R., Peek, J.M., & Zarger, P. (1993). Predicting white-tailed deer habitat use in northern Idaho. The Journal of Wildlife Management, 57(4), 904-913. https://doi.org/10.2307/3809096	ACADEMIC	Evaluated winter habitat use of white-tailed deer in the Priest River drainage of northern Idaho and developed a predictive model of winter habitat selection.	Y	1987	1988	2	Y	1987	1988	2	N	NA	NA	NA	N	N	NA	NA	NA	N	NA	NA	NA	NA
88	https://doi.org/10.1371/journal.pone.0148780	Stoner, D.C., Sexton, J.O., Nagol, J., Bernales, H.H., & Edwards Jr., T.C.	Ungulate reproductive parameters track satellite observations of plant phenology across latitude and climatological regimes	2016	PLoS ONE	Stoner, D.C., Sexton, J.O., Nagol, J., Bernales, H.H., & Edwards Jr., T.C. (2016). Ungulate reproductive parameters track satellite observations of plant phenology across latitude and climatological regimes. PLoS ONE, 11(2): e0148780. https://doi.org/10.1371/journal.pone.0148780	ACADEMIC	Evaluate how macro-scale patterns in ungulate reproductive schedules vary with climatically driven plant phenology.	Y	1981	2010	30	Y	2004	2011	8	N	NA	NA	NA	N	N	NA	NA	NA	N	NA	NA	NA	NA
89	https://doi.org/10.2307/3808916	Brown, W.K., & Theberge, J.B.	The effect of extreme snow cover on feeding-site selection by woodland caribou	1990	The Journal of Wildlife Management	Brown, W.K., & Theberge, J.B. (1990). The effect of extreme snowcover on feeding-site selection by woodland caribou. The Journal of Wildlife Management, 54(1), 161-168. https://doi.org/10.2307/3808916	ACADEMIC	Investigated the influence of extreme snow conditions on the distribution and use of feeding sites by caribou in the Red Mountains Region, Labrador.	Y	1982	1984	3	Y	1982	1984	3	N	NA	NA	NA	N	N	NA	NA	NA	N	NA	NA	NA	NA
90	https://doi.org/10.2307/3803048	Mech, L.D., Smith, D.W., Murphy, K.M., & MacNulty, D.R.	Winter severity and wolf predation on a formerly wolf-free elk herd	2001	The Journal of Wildlife Management	Mech, L.D., Smith, D.W., Murphy, K.M., & MacNulty, D.R. (2001). Winter severity and wolf predation on a formerly wolf-free elk herd. The Journal of Wildlife Management, 65(4), 998-1003. https://doi.org/10.2307/3803048	ACADEMIC	Objectives were to explore the following questions: 1) How would winter severity affect wolf predation on a previously wolf-free elk herd? 2) Would introduced wolves tend to take older, malnourished, or otherwise vulnerable elk as they do with other prey? 3) What is the kill rate and amount of prey consumed? 4) Would reintroduced Yellowstone wolves find predation so easy that they would eat small…	Y	1997	1998	2	Y	1997	1998	2	N	NA	NA	NA	N	N	NA	NA	NA	N	NA	NA	NA	NA
91	https://doi.org/10.1007/s00300-019-02492-6	Campeau, A.B., Rickbeil, G.J.M., Coops, N.C., & Côté, S.D.	Long-term changes in the primary productivity of migratory caribou (Rangifer tarandus) calving grounds and summer pasture on the Quebec-Labrador Peninsula (northeastern Canada): The mixed influences of climate change and caribou herbivory	2019	Polar Biology	Campeau, A.B., Rickbeil, G.J.M., Coops, N.C., & Côté, S.D. (2019). Long-term changes in the primary productivity of migratory caribou (Rangifer tarandus) calving grounds and summer pasture on the Quebec-Labrador Peninsula (northeastern Canada): The mixed influences of climate change and caribou herbivory. Polar Biology, 42, 1005-1023. https://doi.org/10.1007/s00300-019-02492-6	ACADEMIC	Objective is to clarify the role played by habitat degradation in the Rivière-George population decline and observed use changes, as well as the potential for vegetation recovery following a reduction in caribou herbivory.	N	1987	2011	25	Y	1991	2011	21	N	NA	NA	NA	N	N	NA	NA	NA	N	NA	NA	NA	NA
92	https://doi.org/10.1002/ecs2.2096	Hall, L.K., Larsen, R.T., Knight, R.N., & McMillan, B.R.	Feral horses influence both spatial and temporal patterns of water use by native ungulates in a semi-arid environment	2018	Ecosphere	Hall, L.K., Larsen, R.T., Knight, R.N., & McMillan, B.R. (2018). Feral horses influence both spatial and temporal patterns of water use by native ungulates in a semi-arid environment. Ecosphere, 9(1): e02096. https://doi.org/10.1002/ecs2.2096	ACADEMIC	Objective is to determine whether pronghorn and mule deer spatially or temporally alter their use of water to minimize interactions with horses.	N	2010	2014	5	Y	2010	2014	5	N	NA	NA	NA	N	N	NA	NA	NA	N	NA	NA	NA	NA
93a	https://doi.org/10.1111/j.0030-1299.2005.14180.x	Vucetich, J.A., Smith, D.W., & Stahler, D.R.	Influence of harvest, climate and wolf predation on Yellowstone elk, 1961-2004	2005	Oikos	Vucetich, J.A., Smith, D.W., & Stahler, D.R. (2005). Influence of harvest, climate and wolf predation on Yellowstone elk, 1961-2004. Oikos, 111, 259-270. https://doi.org/10.1111/j.0030-1299.2005.14180.x	ACADEMIC	Goal is to quantify the extent to which wolves may have contributed to the observed decline in elk abundance following wolf reintroduction.	N	1960	2004	45	Y	1960	1962	3	N	NA	NA	NA	N	N	NA	NA	NA	N	NA	NA	NA	NA
93b	https://doi.org/10.1111/j.0030-1299.2005.14180.x	Vucetich, J.A., Smith, D.W., & Stahler, D.R.	Influence of harvest, climate and wolf predation on Yellowstone elk, 1961-2004	2005	Oikos	Vucetich, J.A., Smith, D.W., & Stahler, D.R. (2005). Influence of harvest, climate and wolf predation on Yellowstone elk, 1961-2004. Oikos, 111, 259-270. https://doi.org/10.1111/j.0030-1299.2005.14180.x	ACADEMIC	Goal is to quantify the extent to which wolves may have contributed to the observed decline in elk abundance following wolf reintroduction.	N	1960	2004	45	Y	1964	1965	2	N	NA	NA	NA	N	N	NA	NA	NA	N	NA	NA	NA	NA
93c	https://doi.org/10.1111/j.0030-1299.2005.14180.x	Vucetich, J.A., Smith, D.W., & Stahler, D.R.	Influence of harvest, climate and wolf predation on Yellowstone elk, 1961-2004	2005	Oikos	Vucetich, J.A., Smith, D.W., & Stahler, D.R. (2005). Influence of harvest, climate and wolf predation on Yellowstone elk, 1961-2004. Oikos, 111, 259-270. https://doi.org/10.1111/j.0030-1299.2005.14180.x	ACADEMIC	Goal is to quantify the extent to which wolves may have contributed to the observed decline in elk abundance following wolf reintroduction.	N	1960	2004	45	Y	1966	1979	14	N	NA	NA	NA	N	N	NA	NA	NA	N	NA	NA	NA	NA
93d	https://doi.org/10.1111/j.0030-1299.2005.14180.x	Vucetich, J.A., Smith, D.W., & Stahler, D.R.	Influence of harvest, climate and wolf predation on Yellowstone elk, 1961-2004	2005	Oikos	Vucetich, J.A., Smith, D.W., & Stahler, D.R. (2005). Influence of harvest, climate and wolf predation on Yellowstone elk, 1961-2004. Oikos, 111, 259-270. https://doi.org/10.1111/j.0030-1299.2005.14180.x	ACADEMIC	Goal is to quantify the extent to which wolves may have contributed to the observed decline in elk abundance following wolf reintroduction.	N	1960	2004	45	Y	1981	1982	2	N	NA	NA	NA	N	N	NA	NA	NA	N	NA	NA	NA	NA
93e	https://doi.org/10.1111/j.0030-1299.2005.14180.x	Vucetich, J.A., Smith, D.W., & Stahler, D.R.	Influence of harvest, climate and wolf predation on Yellowstone elk, 1961-2004	2005	Oikos	Vucetich, J.A., Smith, D.W., & Stahler, D.R. (2005). Influence of harvest, climate and wolf predation on Yellowstone elk, 1961-2004. Oikos, 111, 259-270. https://doi.org/10.1111/j.0030-1299.2005.14180.x	ACADEMIC	Goal is to quantify the extent to which wolves may have contributed to the observed decline in elk abundance following wolf reintroduction.	N	1960	2004	45	Y	1985	1994	10	N	NA	NA	NA	N	N	NA	NA	NA	N	NA	NA	NA	NA
93f	https://doi.org/10.1111/j.0030-1299.2005.14180.x	Vucetich, J.A., Smith, D.W., & Stahler, D.R.	Influence of harvest, climate and wolf predation on Yellowstone elk, 1961-2004	2005	Oikos	Vucetich, J.A., Smith, D.W., & Stahler, D.R. (2005). Influence of harvest, climate and wolf predation on Yellowstone elk, 1961-2004. Oikos, 111, 259-270. https://doi.org/10.1111/j.0030-1299.2005.14180.x	ACADEMIC	Goal is to quantify the extent to which wolves may have contributed to the observed decline in elk abundance following wolf reintroduction.	N	1960	2004	45	Y	1995	2004	10	N	NA	NA	NA	N	N	NA	NA	NA	N	NA	NA	NA	NA
94a	https://doi.org/10.1007/s10144-015-0525-y	Mahoney, S.P., Lewis, K.P., Weir, J.N., Morrison, S.F., Luther, J.G., Schaefer, J.A., Pouliot, D., & Latifovic, R.	Woodland caribou calf mortality in Newfoundland: Insights into the role of climate, predation and population density over three decades of study	2016	Population Ecology	Mahoney, S.P., Lewis, K.P., Weir, J.N., Morrison, S.F., Luther, J.G., Schaefer, J.A., Pouliot, D., & Latifovic, R. (2016). Woodland caribou calf mortality in Newfoundland: Insights into the role of climate, predation and population density over three decades of study. Population Ecology, 58, 91-103. https://doi.org/10.1007/s10144-015-0525-y	ACADEMIC	Tested the influences of population size, climate, calf weight and sex on survival to 6 months of age of 1241 radio-collared caribou calves over three decades, spanning periods of population growth (1979-1997) and decline (2003-2012) in Newfoundland, Canada.	Y	1987	1997	11	Y	1979	1997	19	N	NA	NA	NA	N	N	NA	NA	NA	N	NA	NA	NA	NA
94b	https://doi.org/10.1007/s10144-015-0525-y	Mahoney, S.P., Lewis, K.P., Weir, J.N., Morrison, S.F., Luther, J.G., Schaefer, J.A., Pouliot, D., & Latifovic, R.	Woodland caribou calf mortality in Newfoundland: Insights into the role of climate, predation and population density over three decades of study	2016	Population Ecology	Mahoney, S.P., Lewis, K.P., Weir, J.N., Morrison, S.F., Luther, J.G., Schaefer, J.A., Pouliot, D., & Latifovic, R. (2016). Woodland caribou calf mortality in Newfoundland: Insights into the role of climate, predation and population density over three decades of study. Population Ecology, 58, 91-103. https://doi.org/10.1007/s10144-015-0525-y	ACADEMIC	Tested the influences of population size, climate, calf weight and sex on survival to 6 months of age of 1241 radio-collared caribou calves over three decades, spanning periods of population growth (1979-1997) and decline (2003-2012) in Newfoundland, Canada.	Y	2003	2012	10	Y	2003	2012	10	N	NA	NA	NA	N	N	NA	NA	NA	N	NA	NA	NA	NA
95a	https://doi.org/10.1644/09-MAMM-A-057.1	Barnowe-Meyer, K.K., White, P.J., Davis, T.L., Smith, D.W., Crabtree, R.L., & Byers, J.A.	Influences of wolves and high-elevation dispersion on reproductive success of pronghorn (Antilocapra americana)	2010	Journal of Mammalogy	Barnowe-Meyer, K.K., White, P.J., Davis, T.L., Smith, D.W., Crabtree, R.L., & Byers, J.A. (2010). Influences of wolves and high-elevation dispersion on reproductive success of pronghorn (Antilocapra americana). Journal of Mammalogy, 91(3), 712-721. https://doi.org/10.1644/09-MAMM-A-057.1	ACADEMIC	Assess the relative interactive influences of summer wolf density, winter snow depth, and terrain slope on survival of pronghorn fawns in Yellowstone during 1999-2001 and 2004-2006.	Y	NS	NS	NS	Y	1999	2001	3	N	NA	NA	NA	N	N	NA	NA	NA	N	NA	NA	NA	NA
95b	https://doi.org/10.1644/09-MAMM-A-057.2	Barnowe-Meyer, K.K., White, P.J., Davis, T.L., Smith, D.W., Crabtree, R.L., & Byers, J.A.	Influences of wolves and high-elevation dispersion on reproductive success of pronghorn (Antilocapra americana)	2010	Journal of Mammalogy	Barnowe-Meyer, K.K., White, P.J., Davis, T.L., Smith, D.W., Crabtree, R.L., & Byers, J.A. (2010). Influences of wolves and high-elevation dispersion on reproductive success of pronghorn (Antilocapra americana). Journal of Mammalogy, 91(3), 712-721. https://doi.org/10.1644/09-MAMM-A-057.2	ACADEMIC	Assess the relative interactive influences of summer wolf density, winter snow depth, and terrain slope on survival of pronghorn fawns in Yellowstone during 1999-2001 and 2004-2006.	Y	NS	NS	NS	Y	2004	2006	3	N	NA	NA	NA	N	N	NA	NA	NA	N	NA	NA	NA	NA
97	https://doi.org/10.1894/0038-4909-58.1.20	Pepper, M.B., Howery, L.D., Krausman, P.R., Ruyle, J.B., Cain, J.W., & Schaefer, D.W.	Adaptive grazing management and use of forage by cattle (Bos taurus) and elk (Cervus elaphus) in central Arizona	2013	The Southwestern Naturalist	Pepper, M.B., Howery, L.D., Krausman, P.R., Ruyle, J.B., Cain, J.W., & Schaefer, D.W. (2013). Adaptive grazing management and use of forage by cattle (Bos taurus) and elk (Cervus elaphus) in central Arizona. The Southwestern Naturalist, 58(1), 20-27. https://doi.org/10.1894/0038-4909-58.1.20	ACADEMIC	Estimated use of forage by cattle and elk in 2001, 2002, and 2003 at each of three elevations during 3 sampling periods.	N	2001	2003	3	Y	2001	2003	3	N	NA	NA	NA	N	N	NA	NA	NA	N	NA	NA	NA	NA
98	https://doi.org/10.1111/1365-2656.12000	Montgomerey, R.A., Vucetich, J.A., Peterson, R.O., Roloff, G.J., & Millenbah, K.F.	The influence of winter severity, predation and senescence on moose habitat use	2013	Journal of Animal Ecology	Montgomerey, R.A., Vucetich, J.A., Peterson, R.O., Roloff, G.J., & Millenbah, K.F. (2013). The influence of winter severity, predation and senescence on moose habitat use. Journal of Animal Ecology, 82(2), 301-309. https://doi.org/10.1111/1365-2656.12000	ACADEMIC	Assess how habitat-related behaviors of moose might be influenced by factors such as senescence, predation risk and winter severity.	Y	1959	2008	50	Y	1959	2008	50	N	NA	NA	NA	N	N	NA	NA	NA	N	NA	NA	NA	NA
99	https://doi.org/10.1002/ecs2.2976	Kaluksar, S., Bluckacz-Richards, E.A., Johnson, C.A., He, Y., Langlois, A., Kim, D., & Arhonditsis, G.	Development of a model ensemble to predict Peary caribou populations in the Canadian Arctic Archipelago	2019	Ecosphere	Kaluksar, S., Bluckacz-Richards, E.A., Johnson, C.A., He, Y., Langlois, A., Kim, D., & Arhonditsis, G. (2019). Development of a model ensemble to predict Peary caribou populations in the Canadian Arctic Archipelago. Ecosphere, 10(12): e02976. https://doi.org/10.1002/ecs2.2976	ACADEMIC	Build a spatially explicit model to evaluate how snow and vegetation abundance affect Peary caribou population size.	Y	1985	2007	23	Y	1985	2007	23	N	NA	NA	NA	N	N	NA	NA	NA	N	NA	NA	NA	NA
34	https://doi.org/10.1007/s00442-015-3296-4	Monteith, K.L., Klaver, R.W., Hersey, K.R., Holland, A.A., Thomas, T.P., & Kauffman, M.J.	Effects of climate and plant phenology on recruitment of moose at the southern extent of their range	2015	Oecologia	Monteith, K.L., Klaver, R.W., Hersey, K.R., Holland, A.A., Thomas, T.P., & Kauffman, M.J. (2015). Effects of climate and plant phenology on recruitment of moose at the southern extent of their range. Oecologia, 178(4), 1137-1148. https://doi.org/10.1007/s00442-015-3296-4	ACADEMIC	Examined the effects of climate and growing-season phenology on recruitment (8-9 months old) of young Shiras moose over three decades, from 18 herds, across a large geographic area encompassing much of the southern extent of their range.	Y	1980	2009	30	Y	1980	2009	30	N	NA	NA	NA	N	N	NA	NA	NA	N	NA	NA	NA	NA
96	https://doi.org/10.3389/fevo.2020.00154	Plante, S., Dussault, C., Richard, J.H., Garel, M., & Côté, S.D.	Untangling effects of human disturbance and natural factors on mortality risk of migratory caribou	2020	Frontiers in Ecology and Evolution	Plante, S., Dussault, C., Richard, J.H., Garel, M., & Côté, S.D. (2020). Untangling effects of human disturbance and natural factors on mortality risk of migratory caribou. Frontiers in Ecology and Evolution, 8: 154. https://doi.org/10.3389/fevo.2020.00154	ACADEMIC	Assess the cumulative and instantaneous effects of human disturbances at different temporal scales on the mortality risk of 254 GPS-collared migratory caribou monitored in two herds, the Rivière-aux-Feuilles and Rivière-George herds, in northern Québec and Labrador, Canada. Also to assess the relative importance of human disturbances on caribou mortality risk compared with non-anthropogenic facto…	N	2009	2016	8	Y	2009	2016	8	N	NA	NA	NA	N	N	NA	NA	NA	N	NA	NA	NA	NA
101	https://doi.org/10.1111/j.1469-7998.1998.tb00101.x	Portier, C., Festa-Bianchet, M., Gaillard, J.M., Jorgenson, J.T., & Yoccoz, N.G.	Effects of density and weather on survival of bighorn sheep lambs (Ovis canadensis)	1998	Journal of Zoology	Portier, C., Festa-Bianchet, M., Gaillard, J.M., Jorgenson, J.T., & Yoccoz, N.G. (1998). Effects of density and weather on survival of bighorn sheep lambs (Ovis canadensis). Journal of Zoology, 245(3), 271-278. https://doi.org/10.1111/j.1469-7998.1998.tb00101.x	ACADEMIC	Assessed the effects of weather and population density on bighorn sheep lamb survival.	Y	NS	NS	16	Y	1975	1996	22	N	NA	NA	NA	N	N	NA	NA	NA	N	NA	NA	NA	NA
102	https://doi.org/10.1890/13-0137.1	Geremia, C., White, P.J., Hoeting, J.A., Wallen, R.L., Watson, F.G.R., Blanton, D., & Hobbs, N.T.	Integrating population- and individual-level information in a movement model of Yellowstone bison	2014	Ecological Applications	Geremia, C., White, P.J., Hoeting, J.A., Wallen, R.L., Watson, F.G.R., Blanton, D., & Hobbs, N.T. (2014). Integrating population- and individual-level information in a movement model of Yellowstone bison. Ecological Applications, 24(2), 346-362. https://doi.org/10.1890/13-0137.1	ACADEMIC	Develop model of regional-scale movement of Yellowstone bison.	Y	1990	2012	23	Y	1990	2012	23	N	NA	NA	NA	N	N	NA	NA	NA	N	NA	NA	NA	NA
103	https://doi.org/10.1016/j.ecolmodel.2010.03.014	Rupp, S.P., & Rupp, P.	Development of an individual-based model to evaluate elk (Cervus elaphus nelsoni) movement and distribution patterns following the Cerro Grande Fire in north central New Mexico, USA	2010	Ecological Modelling	Rupp, S.P., & Rupp, P. (2010). Development of an individual-based model to evaluate elk (Cervus elaphus nelsoni) movement and distribution patterns following the Cerro Grande Fire in north central New Mexico, USA. Ecological Modelling, 221(12), 1605-1619. https://doi.org/10.1016/j.ecolmodel.2010.03.014	ACADEMIC	The purpose of this study was twofold: (1) to identify, calibrate, and validate a model that could simulate the underlying post-fire successional processes driving elk movement and distribution following the CGF; (2) to develop and integrate into the post-fire successional model a spatially-explicit, stochastic, individual- based model to evaluate potential movement and distribution patterns of e…	N	2001	2004	4	Y	2001	2004	4	N	NA	NA	NA	N	Y	Simulated animal habitat use patterns during 2001-2004.	4	year(s)	N	NA	NA	NA	NA
104	https://doi.org/10.1093/jmammal/gyz101	Leclerc, M., Tarroux, A., Fauchauld, P., Stein, A., Tverra, T., & St-Laurent, M.H.	Effects of human-induced disturbances and weather on herbivore movement	2019	Journal of Mammalogy	Leclerc, M., Tarroux, A., Fauchauld, P., Stein, A., Tverra, T., & St-Laurent, M.H. (2019). Effects of human-induced disturbances and weather on herbivore movement. Journal of Mammalogy, 100(5), 1490-1500. https://doi.org/10.1093/jmammal/gyz101	ACADEMIC	To assess the effects of weather (temperature and precipitation), habitat disturbances (roads and clearcuts), and natural habitat types on the space use patterns of a threatened boreal population of woodland caribou (Rangifer tarandus caribou).	Y	2004	2010	7	Y	2004	2010	7	N	NA	NA	NA	N	N	NA	NA	NA	N	NA	NA	NA	NA
105	http://dx.doi.org/10.2307/3899126	Parker, K.L., & Gillingham, M.P.	Estimates of critical thermal environments for mule deer	1990	Journal of Range Management	Parker K.L., & Gillingham, M.P. (1990). Estimates of critical thermal environments for mule deer. Journal of Range Management, 43(1), 73-81. http://dx.doi.org/10.2307/3899126	ACADEMIC	Determine thermally critical environments for mule deer in winter and summer.	Y	NS	NS	NS	N	NA	NA	NA	N	NA	NA	NA	Y	N	NA	NA	NA	N	NA	NA	NA	NA
106	https://doi.org/10.2193/0091-7648(2005)33[956:PDAPDO]2.0.CO;2	Bender, L.C., & Weisenberger, M.E.	Precipitation, density, and population dynamics of desert bighorn sheep on San Andres National Wildlife Refuge, New Mexico	2005	Wildlife Society Bulletin	Bender, L.C., & Weisenberger, M.E. (2005). Precipitation, density, and population dynamics of desert bighorn sheep on San Andres National Wildlife Refuge, New Mexico. Wildlife Society Bulletin, 33(3), 956-964. https://doi.org/10.2193/0091-7648(2005)33[956:PDAPDO]2.0.CO;2	ACADEMIC	Conducted a retrospective analysis to determine the relative importance of precipitation and density-dependence on population numbers and productivity of desert bighorn sheep in SANWR.	Y	1941	1976	36	Y	1941	1976	36	N	NA	NA	NA	N	N	NA	NA	NA	N	NA	NA	NA	NA
107	https://doi.org/10.2193/2007-179	Rominger, E.M., Goldstein, E.J., & Evans, M.A.	Biological and statistical errors make inferences circumspect: Response to Bender and Weisenberger	2008	The Journal of Wildlife Management	Rominger, E.M., Goldstein, E.J., & Evans, M.A. (2008). Biological and statistical errors make inferences circumspect: Response to Bender and Weisenberger. The Journal of Wildlife Management, 72(2), 580-582. https://doi.org/10.2193/2007-179	ACADEMIC	Reanalyzed data used by Bender & Weisenberger (2005) to re-assess the relationship between population growth rate, precipitation, and density for desert bighorn sheep in SANWR.	Y	1941	1976	36	Y	1941	1976	36	N	NA	NA	NA	N	N	NA	NA	NA	N	NA	NA	NA	NA
108a	https://doi.org/10.2980/21-(3-4)-3700	Bergerud, A.T., McLaren, B.E., Krysl, L., Wade, K., & Wyett, W.	Losing the predator-prey space race leads to extirpation of woodland caribou from Pukaskwa National Park	2014	Écoscience	Bergerud, A.T., McLaren, B.E., Krysl, L., Wade, K., & Wyett, W. (2014). Losing the predator-prey space race leads to extirpation of woodland caribou from Pukaskwa National Park. Écoscience, 21(3-4), 374-386. https://doi.org/10.2980/21-(3-4)-3700	ACADEMIC	To investigate the role of wolf predation in caribou decline and extirpation from Pukaskwa National Park in Ontario Canada by reporting how predator and prey interact on a landscape where early 20th-century industrial activity isolated a prey population and set up a 'space race' for survival in a narrow strip of habitat along Lake Superior.	Y	1974	2009	36	Y	1972	2009	38	N	NA	NA	NA	N	N	NA	NA	NA	N	NA	NA	NA	NA
108b	https://doi.org/10.2980/21-(3-4)-3700	Bergerud, A.T., McLaren, B.E., Krysl, L., Wade, K., & Wyett, W.	Losing the predator-prey space race leads to extirpation of woodland caribou from Pukaskwa National Park	2014	Écoscience	Bergerud, A.T., McLaren, B.E., Krysl, L., Wade, K., & Wyett, W. (2014). Losing the predator-prey space race leads to extirpation of woodland caribou from Pukaskwa National Park. Écoscience, 21(3-4), 374-386. https://doi.org/10.2980/21-(3-4)-3700	ACADEMIC	To investigate the role of wolf predation in caribou decline and extirpation from Pukaskwa National Park in Ontario Canada by reporting how predator and prey interact on a landscape where early 20th-century industrial activity isolated a prey population and set up a 'space race' for survival in a narrow strip of habitat along Lake Superior.	Y	1974	2009	36	Y	1975	2008	34	N	NA	NA	NA	N	N	NA	NA	NA	N	NA	NA	NA	NA
29	https://doi.org/10.2307/1941982	Pearson, S.M., Turner, M.G., Wallace, L.L., & Romme, W.H.	Winter habitat use by large ungulates following fire in northern Yellowstone National Park	1995	Ecological Applications	Pearson, S.M., Turner, M.G., Wallace, L.L., & Romme, W.H. (1995). Winter habitat use by large ungulates following fire in northern Yellowstone National Park. Ecological Applications, 5(3), 744-755. https://doi.org/10.2307/1941982	ACADEMIC	To study the effect of fire and habitat heterogeneity on winter foraging by ungulates in northern Yellowstone National Park.	Y	1991	1992	2	Y	1991	1992	2	N	NA	NA	NA	N	N	NA	NA	NA	N	NA	NA	NA	NA
109a	https://doi.org/10.7589/0090-3558-39.2.338	Wasel, S.M., Samuel, W.M., & Crichton, V.	Distribution and ecology of meningeal worm, Parelaphostrongylus tenuis (Nematoda), in northcentral North America	2003	Journal of Wildlife Diseases	Wasel, S.M., Samuel, W.M., & Crichton, V. (2003). Distribution and ecology of meningeal worm, Parelaphostrongylus tenuis (Nematoda), in northcentral North America. Journal of Wildlife Diseases, 39(2), 338-346. https://doi.org/10.7589/0090-3558-39.2.338	ACADEMIC	Objectives of this study were to determine the distribution and westernmost occurrence of P. tenuis in white-tailed deer of Saskatchewan, Manitoba, and North Dakota and to correlate the presence of the parasite in WTD from deer management units to four ecological factors: precipitation, temperature, density of white-tailed deer, and percent of land forested.	Y	1951	1980	30	Y	1987	1991	5	N	NA	NA	NA	N	N	NA	NA	NA	N	NA	NA	NA	NA
109b	https://doi.org/10.7589/0090-3558-39.2.338	Wasel, S.M., Samuel, W.M., & Crichton, V.	Distribution and ecology of meningeal worm, Parelaphostrongylus tenuis (Nematoda), in northcentral North America	2003	Journal of Wildlife Diseases	Wasel, S.M., Samuel, W.M., & Crichton, V. (2003). Distribution and ecology of meningeal worm, Parelaphostrongylus tenuis (Nematoda), in northcentral North America. Journal of Wildlife Diseases, 39(2), 338-346. https://doi.org/10.7589/0090-3558-39.2.338	ACADEMIC	Objectives of this study were to determine the distribution and westernmost occurrence of P. tenuis in white-tailed deer of Saskatchewan, Manitoba, and North Dakota and to correlate the presence of the parasite in WTD from deer management units to four ecological factors: precipitation, temperature, density of white-tailed deer, and percent of land forested.	Y	1989	1990	2	Y	1987	1991	5	N	NA	NA	NA	N	N	NA	NA	NA	N	NA	NA	NA	NA
110	https://doi.org/10.1023/A:1005313315265	Brotton, J., & Wall, G.	Climate change and the Bathurst caribou herd in the Northwest Territories, Canada	1997	Climatic Change	Brotton, J., & Wall, G. (1997). Climate change and the Bathurst caribou herd in the Northwest Territories, Canada. Climatic Change, 35(1), 35-52. https://doi.org/10.1023/A:1005313315265	ACADEMIC	Determine possible effects of climate change for hunting of the Bathurst herd of barren-ground caribou, using four climate change scenarios.	Y	1951	1980	30	N	NA	NA	NA	Y	1980	2050	Geophysical Fluid Dynamics Laboratory (GFDL) general circulation model (GCM);Canadian Climate Centre (CCC) GCM;Goddard Institute for Space Studies (GISS) GCM;composite CCC scenario	N	N	NA	NA	NA	N	NA	NA	NA	NA
111	https://doi.org/10.1016/S1936-7961(08)00211-X	Garrot, R.A., White, P.J., & Rotella, J.J.	The Madison Headwaters elk herd: Stability in an inherently variable environment	2008	Terrestrial Ecology	Garrot, R.A., White, P.J., & Rotella, J.J. (2008). The Madison Headwaters elk herd: Stability in an inherently variable environment. Terrestrial Ecology, 3, 191-216. https://doi.org/10.1016/S1936-7961(08)00211-X	ACADEMIC	Objectives were to (1) determine the magnitude of annual variation in adult survival, reproduction, and recruitment rates, (2) test a priori hypotheses regarding the influence of cold and warm season climatic variables on these vital rates, and (3) test potential interactions between age and climatic variables.	Y	1967	2007	41	Y	1991	1998	8	N	NA	NA	NA	N	N	NA	NA	NA	N	NA	NA	NA	NA
112	https://doi.org/10.1894/0038-4909-63-2-148	Vrla, S.C., McDonald, B.K., & Butler, C.J.	Distribution and status of mule deer (Odocoileus hemionus) in Oklahoma: An updated analysis of harvest data	2019	The Southwestern Naturalist	Vrla, S.C., McDonald, B.K., & Butler, C.J. (2019). Distribution and status of mule deer (Odocoileus hemionus) in Oklahoma: An updated analysis of harvest data. The Southwestern Naturalist, 63(2), 148-152. https://doi.org/10.1894/0038-4909-63-2-148	ACADEMIC	Provide update on mule deer distribution and status in the state.	Y	2009	2016	8	Y	2009	2016	8	N	NA	NA	NA	N	N	NA	NA	NA	N	NA	NA	NA	NA
113	https://doi.org/10.2307/1383113	Smith, B.L.	Antler size and winter mortality of elk: Effects of environment, birth year, and parasites	1998	Journal of Mammalogy	Smith, B.L. (1998). Antler size and winter mortality of elk: Effects of environment, birth year, and parasites. Journal of Mammalogy, 79(3), 1038-1044. https://doi.org/10.2307/1383113	ACADEMIC	Profile antler characteristics of elk that die during winter; 2) investigate relationships of age, population density, adult sex ratio, previous growing season's weather, and supplemental feeding to antler size; 3) evaluate the relationship of antler size to parasitism by scab mites; and 4) evaluate if antler size attained in adult elk was a reflection of early development.	Y	1990	1994	5	Y	1989	1994	6	N	NA	NA	NA	N	N	NA	NA	NA	N	NA	NA	NA	NA
114	https://doi.org/10.2307/3801108	Nelson, M.E., & Mech, L.D.	Relationship between snow depth and gray wolf predation on white-tailed deer	1986	The Journal of Wildlife Management	Nelson, M.E., & Mech, L.D. (1986). Relationship between snow depth and gray wolf predation on white-tailed deer. The Journal of Wildlife Management, 50(3), 471-474. https://doi.org/10.2307/3801108	ACADEMIC	Determine relationship between deer kills by wolves and snow depth in northeastern Minnesota.	Y	1975	1985	11	Y	1975	1985	11	N	NA	NA	NA	N	N	NA	NA	NA	N	NA	NA	NA	NA
115	https://doi.org/10.2307/3803057	Adams, L.G.	Marrow fat deposition and skeletal growth in caribou calves	2003	The Journal of Wildlife Management	Adams, L.G. (2003). Marrow fat deposition and skeletal growth in caribou calves. The Journal of Wildlife Management, 67(1), 20-24. https://doi.org/10.2307/3803057	ACADEMIC	Determine relationship between rates of marrow fat and skeletal growth in caribou calves with winter severity.	Y	1987	1997	11	Y	1987	1997	11	N	NA	NA	NA	N	N	NA	NA	NA	N	NA	NA	NA	NA
116	https://doi.org/10.1016/j.mambio.2017.08.005	Pérez-Solao, L.A., Garcia-Feria, L.M., & Gallina-Tessaro, S.	Factors affecting the selection of and displacement within core areas by female mule deer (Odocoileus hemionus) in the Chihuahuan Desert, Mexico	2017	Mammalian Biology	Pérez-Solao, L.A., Garcia-Feria, L.M., & Gallina-Tessaro, S. (2017). Factors affecting the selection of and displacement within core areas by female mule deer (Odocoileus hemionus) in the Chihuahuan Desert, Mexico. Mammalian Biology, 87, 152-159. https://doi.org/10.1016/j.mambio.2017.08.005	ACADEMIC	Document which habitat variables affect core area selection by female mule deer in an arid environment, and to learn which variables affect their displacement within these areas.	Y	2012	2014	3	Y	2012	2014	3	N	NA	NA	NA	N	N	NA	NA	NA	N	NA	NA	NA	NA
117	https://doi.org/10.1111/oik.03799	Douhard, M., Pigeon, G., Festa-Bianchet, M., Coltman, D.W., Guillemete, S., & Pelletier, F.	Environmental and evolutionary effects on horn growth of male bighorn sheep	2017	Oikos	Douhard, M., Pigeon, G., Festa-Bianchet, M., Coltman, D.W., Guillemete, S., & Pelletier, F. (2017). Environmental and evolutionary effects on horn growth of male bighorn sheep. Oikos, 126(7), 1031-1041. https://doi.org/10.1111/oik.03799	ACADEMIC	Determine relationship between climate and PDO and population density on horn growth of bighorn sheep	Y	1972	2013	42	Y	1972	2013	42	N	NA	NA	NA	N	N	NA	NA	NA	N	NA	NA	NA	NA
118a	https://doi.org/10.1644/11-MAMM-A-281.1	Koons, D.N., Terletzky, P., Adler, P.B., Wolfe, M.L., Ranglack, D., Howe, F.P., Hersey, K., & du Toit, J.T.	Climate and density-dependent drivers of recruitment in plains bison	2012	Journal of Mammalogy	Koons, D.N., Terletzky, P., Adler, P.B., Wolfe, M.L., Ranglack, D., Howe, F.P., Hersey, K., & du Toit, J.T. (2012). Climate and density-dependent drivers of recruitment in plains bison. Journal of Mammalogy, 93(2), 475-481. https://doi.org/10.1644/11-MAMM-A-281.1	ACADEMIC	Examine the dual influences of population density, cohort, and climatic variation on recruitment in the Henry Mountains bison (Bison bison bison) population.	Y	1946	2010	65	Y	1960	1964	5	N	NA	NA	NA	N	N	NA	NA	NA	N	NA	NA	NA	NA
118b	https://doi.org/10.1644/11-MAMM-A-281.1	Koons, D.N., Terletzky, P., Adler, P.B., Wolfe, M.L., Ranglack, D., Howe, F.P., Hersey, K., & du Toit, J.T.	Climate and density-dependent drivers of recruitment in plains bison	2012	Journal of Mammalogy	Koons, D.N., Terletzky, P., Adler, P.B., Wolfe, M.L., Ranglack, D., Howe, F.P., Hersey, K., & du Toit, J.T. (2012). Climate and density-dependent drivers of recruitment in plains bison. Journal of Mammalogy, 93(2), 475-481. https://doi.org/10.1644/11-MAMM-A-281.1	ACADEMIC	Examine the dual influences of population density, cohort, and climatic variation on recruitment in the Henry Mountains bison (Bison bison bison) population.	Y	1946	2010	65	Y	1978	2010	33	N	NA	NA	NA	N	N	NA	NA	NA	N	NA	NA	NA	NA
119	https://doi.org/10.2193/2009-320	Pyne, M.I., Byrne, K.M., Holfelder, K.A., McManus L., Buhnerkempe, M., Burch, N., Childers, E., Hamilton, S., Schroeder, G., & Doherty, P.F.	Survival and breeding transitions for a reintroduced bison population: A multistate approach	2010	The Journal of Wildlife Management	Pyne, M.I., Byrne, K.M., Holfelder, K.A., McManus L., Buhnerkempe, M., Burch, N., Childers, E., Hamilton, S., Schroeder, G., & Doherty, P.F. (2010). Survival and breeding transitions for a reintroduced bison population: A multistate approach. The Journal of Wildlife Management, 74(7), 1463-1471. https://doi.org/10.2193/2009-320	ACADEMIC	Examine whether bison survival and breeding transition probabilities vary by sex, age, breeding state, time, and climatic variables.	Y	2002	2007	6	Y	2002	2007	6	N	NA	NA	NA	N	N	NA	NA	NA	N	NA	NA	NA	NA
120	https://doi.org/10.1038/ncomms14510	Korosi, J.B., Thienpoint, J.R., Pisaric, M.F.J., deMontingny, P., Perreault, J.T., McDonald, J., Simpson, M.J., Armstrong, T., Kokelj, S.V., Smol, J.P., & Blais, J.M.	Broad-scale lake expansion and flooding inundates essential wood bison habitat	2017	Nature Communications	Korosi, J.B., Thienpoint, J.R., Pisaric, M.F.J., deMontingny, P., Perreault, J.T., McDonald, J., Simpson, M.J., Armstrong, T., Kokelj, S.V., Smol, J.P., & Blais, J.M. (2017). Broad-scale lake expansion and flooding inundates essential wood bison habitat. Nature Communications, 8: 14510. https://doi.org/10.1038/ncomms14510	ACADEMIC	Aim is to determine whether current increases in lake area within the range of natural variability of these ecosystems, or represent an overall net positive change in water balance as a likely consequence of anthropogenic climate change.	Y	1986	2011	26	Y	1964	2012	49	N	NA	NA	NA	N	N	NA	NA	NA	N	NA	NA	NA	NA
121	https://doi.org/10.1111/gcb.13919	White, K.S., Gregovich, D.P., & Levi, T.	Projecting the future of an alpine ungulate under climate change scenarios	2018	Global Change Biology	White, K.S., Gregovich, D.P., & Levi, T. (2018). Projecting the future of an alpine ungulate under climate change scenarios. Global Change Biology, 24(3), 1136-1149. https://doi.org/10.1111/gcb.13919	ACADEMIC	Objective was to project mountain goat population trajectories for 10 different GCM/emission scenarios relevant for coastal Alaska.	Y	1943	2014	72	Y	1977	2014	38	Y	2015	2085	RCP 4.5;RCP 8.5	N	N	NA	NA	NA	N	NA	NA	NA	NA
122a	https://doi.org/10.1111/j.1365-2656.2011.01905.x	Witter, L.A., Johnson, C.J., Croft, B., Gunn, A., & Gillingham, M.P.	Behavioural trade-offs in response to external stimuli: Time allocation of an arctic ungulate during varying intensities of harassment by parasitic flies	2012	Journal of Animal Ecology	Witter, L.A., Johnson, C.J., Croft, B., Gunn, A., & Gillingham, M.P. (2012). Behavioural trade-offs in response to external stimuli: Time allocation of an arctic ungulate during varying intensities of harassment by parasitic flies. Journal of Animal Ecology, 81(1), 284-295. https://doi.org/10.1111/j.1365-2656.2011.01905.x	ACADEMIC	Goal was to define fine-scale functional relationships between caribou behavior, activity/abundance of parasitic flies and environmental/temporal variables (i.e. weather, habitat and time/date).	Y	2007	2009	3	Y	2007	2009	3	N	NA	NA	NA	N	N	NA	NA	NA	N	NA	NA	NA	NA
122b	https://doi.org/10.1111/j.1365-2656.2011.01905.x	Witter, L.A., Johnson, C.J., Croft, B., Gunn, A., & Gillingham, M.P.	Behavioural trade-offs in response to external stimuli: Time allocation of an arctic ungulate during varying intensities of harassment by parasitic flies	2012	Journal of Animal Ecology	Witter, L.A., Johnson, C.J., Croft, B., Gunn, A., & Gillingham, M.P. (2012). Behavioural trade-offs in response to external stimuli: Time allocation of an arctic ungulate during varying intensities of harassment by parasitic flies. Journal of Animal Ecology, 81(1), 284-295. https://doi.org/10.1111/j.1365-2656.2011.01905.x	ACADEMIC	Goal was to define fine-scale functional relationships between caribou behavior, activity/abundance of parasitic flies and environmental/temporal variables (i.e. weather, habitat and time/date).	Y	2007	2009	3	Y	2008	2009	2	N	NA	NA	NA	N	N	NA	NA	NA	N	NA	NA	NA	NA
123	https://doi.org/10.1016/0168-1591(91)90251-R	Boyce, M.S.	Migratory behavior and management of elk (Cervus elaphus)	1991	Applied Animal Behaviour Science	Boyce, M.S. (1991). Migratory behavior and management of elk (Cervus elaphus). Applied Animal Behavior Science, 29(1-4), 239-250. https://doi.org/10.1016/0168-1591(91)90251-R	ACADEMIC	To describe migratory patterns of the Jackson elk herd in northwestern WY	Y	NS	NS	NS	Y	NS	NS	NS	N	NA	NA	NA	N	N	NA	NA	NA	N	NA	NA	NA	NA
124	https://doi.org/10.1002/ece3.1066	Fieberg, J.R., & Conn, P.B.	A hidden Markov model to identify and adjust for selection bias: An example involving mixed migration strategies	2014	Ecology and Evolution	Fieberg, J.R., & Conn, P.B. (2014). A hidden Markov model to identify and adjust for selection bias: An example involving mixed migration strategies. Ecology and Evolution, 4(10), 1903-1912. https://doi.org/10.1002/ece3.1066	ACADEMIC	Objectives were to (1) provide a robust estimate of the proportion of obligate migrators in the population; (2) quantify the impact of selection biases on estimates of the proportion of deer migrating in each year; and (3) more clearly identify the effect of winter severity on migration patterns.	N	1990	2006	17	Y	1991	2006	16	N	NA	NA	NA	N	N	NA	NA	NA	N	NA	NA	NA	NA
125	https://doi.org/10.1644/07-MAMM-A-277.1	Fieberg, J., Kuehn, D.W., & DelGiudice, G.D.	Understanding variation in autumn migration of northern white-tailed deer by long-term study	2008	Journal of Mammalogy	Fieberg, J., Kuehn, D.W., & DelGiudice, G.D. (2008). Understanding variation in autumn migration of northern white-tailed deer by long-term study. Journal of Mammalogy, 89(6), 1529-1539. https://doi.org/10.1644/07-MAMM-A-277.1	ACADEMIC	Objectives were to assess the incidence of migratory versus nonmigratory behavior in female white-tailed deer, what proportion were conditional versus obligate migrators, the importance of winter severity as a factor affecting if and when conditional migrators move to their winter ranges, and the effect of winter severity and study length on the composition of study populations and the classifica…	Y	1990	2006	17	Y	1991	2006	16	N	NA	NA	NA	N	N	NA	NA	NA	N	NA	NA	NA	NA
126	https://doi.org/10.1093/jmammal/gyz119	Thompson, D.P., Barboza, P.S., Crouse, J.A., McDonough, T.J., Badajos, O.H., & Herberg, A.M.	Body temperature patterns vary with day, season, and body condition of moose (Alces alces)	2019	Journal of Mammalogy	Thompson, D.P., Barboza, P.S., Crouse, J.A., McDonough, T.J., Badajos, O.H., & Herberg, A.M. (2019). Body temperature patterns vary with day, season, and body condition of moose (Alces alces). Journal of Mammalogy, 100(5), 1466-1478. https://doi.org/10.1093/jmammal/gyz119	ACADEMIC	Objectives were to explore temporal fluctuations in core body temperature of moose and to evaluate if endogenous and exogenous factors influence core body temperature, within the context of hypothermia-induced heterothermy hypothesis.	N	2014	2017	4	Y	2014	2017	4	N	NA	NA	NA	N	N	NA	NA	NA	N	NA	NA	NA	NA
127	https://doi.org/10.1093/jmammal/gyw177	Le Corre, M., Dussault, C., & Cote, S.D.	Weather conditions and variation in timing of spring and fall migrations of migratory caribou	2017	Journal of Mammalogy	Le Corre, M., Dussault, C., & Cote, S.D. (2017). Weather conditions and variation in timing of spring and fall migrations of migratory caribou. Journal of Mammalogy, 98(1), 260-271. https://doi.org/10.1093/jmammal/gyw177	ACADEMIC	To investigate the impact of local weather and broad-scale climate and of the availability of forage resources on timing of spring and fall migrations of migratory caribou from the Rivière-George and Rivière-aux-Feuilles herds in northern Québec and Labrador, Canada.	Y	1947	2005	59	Y	2000	2011	12	N	NA	NA	NA	N	N	NA	NA	NA	N	NA	NA	NA	NA
128a	https://doi.org/10.1515/mammalia-2016-0166	Bender, L.C., & Hoenes, B.D.	Age-related fecundity of free-ranging mule deer Odocoileus hemionus Cervidae in south-central, New Mexico, USA	2017	Mammalia	Bender, L.C., & Hoenes, B.D. (2017). Age-related fecundity of free-ranging mule deer Odocoileus hemionus Cervidae in south-central, New Mexico, USA. Mammalia, 82(2), 124-132. https://doi.org/10.1515/mammalia-2016-0166	ACADEMIC	Objectives were to assess the influences of maternal age, maternal condition and precipitation on conception, litter size and survival of fawns to weaning in mule deer inhabiting arid environments in southern New Mexico.	Y	2003	2008	6	Y	2003	2008	6	N	NA	NA	NA	N	N	NA	NA	NA	N	NA	NA	NA	NA
128b	https://doi.org/10.1515/mammalia-2016-0166	Bender, L.C., & Hoenes, B.D.	Age-related fecundity of free-ranging mule deer Odocoileus hemionus Cervidae in south-central, New Mexico, USA	2017	Mammalia	Bender, L.C., & Hoenes, B.D. (2017). Age-related fecundity of free-ranging mule deer Odocoileus hemionus Cervidae in south-central, New Mexico, USA. Mammalia, 82(2), 124-132. https://doi.org/10.1515/mammalia-2016-0166	ACADEMIC	Objectives were to assess the influences of maternal age, maternal condition and precipitation on conception, litter size and survival of fawns to weaning in mule deer inhabiting arid environments in southern New Mexico.	Y	2005	2007	3	Y	2005	2007	3	N	NA	NA	NA	N	N	NA	NA	NA	N	NA	NA	NA	NA
129	https://doi.org/10.2307/1382578	Sargeant, G.A., Eberhardt, L.E., & Peek, J.M.	Thermoregulation by mule deer (Odocoileus hemionus) in arid rangelands of south-central Washington	1994	Journal of Mammalogy	Sargeant, G.A., Eberhardt, L.E., & Peek, J.M. (1994). Thermoregulation by mule deer (Odocoileus hemionus) in arid rangelands of south-central Washington. Journal of Mammalogy, 75(2), 536-544. https://doi.org/10.2307/1382578	ACADEMIC	Objectives were to describe fluctuations in body temperatures, evaluate effects of high air temperatures and solar radiation loads, and describe behavioral thermoregulation by mule deer inhabiting hot, arid rangelands of the Columbia Basin.	Y	1988	1990	3	Y	1988	1990	3	N	NA	NA	NA	N	N	NA	NA	NA	N	NA	NA	NA	NA
130	https://doi.org/10.1002/jwmg.21558	Schuyler, E.M., Dugger, K.M., & Jackson, D.H.	Effects of distribution, behavior, and climate on mule deer survival	2019	The Journal of Wildlife Management	Schuyler, E.M., Dugger, K.M., & Jackson, D.H. (2019). Effects of distribution, behavior, and climate on mule deer survival. The Journal of Wildlife Management, 83(1), 89-99. https://doi.org/10.1002/jwmg.21558	ACADEMIC	To investigate monthly survival rates and to investigate factors that might affect these rates, including seasonal distribution, temporal effects (seasonal, annual, and trends across season and year), movement behavior, and local weather and regional climatic covariates.	Y	2005	2012	8	Y	2005	2012	8	N	NA	NA	NA	N	N	NA	NA	NA	N	NA	NA	NA	NA
132	https://doi.org/10.1002/jwmg.21651	Bragina, E.V., Kays, R., Hody, A., Moorman, C.E., Deperno, C.S., & Mills, L.S.	Effects on white-tailed deer following eastern coyote colonization	2019	The Journal of Wildlife Management	Bragina, E.V., Kays, R., Hody, A., Moorman, C.E., Deperno, C.S., & Mills, L.S. (2019). Effects on white-tailed deer following eastern coyote colonization. The Journal of Wildlife Management, 83(4), 916-924. https://doi.org/10.1002/jwmg.21651	ACADEMIC	Objective was to test the hypothesis that coyotes, as a novel predator, would affect deer population dynamics across large spatial scales, and the strongest effects would occur after a time lag following initial coyote colonization that allows for the predator populations to grow.	N	1981	2014	34	Y	1981	2014	34	N	NA	NA	NA	N	N	NA	NA	NA	N	NA	NA	NA	NA
133	https://doi.org/10.2981/wlb.00296	Cain, J.W., Avery, M.M., Caldwell, C.A., Abbott, L.B., & Holecheck, J.L.	Diet composition, quality and overlap of sympatric American pronghorn and gemsbok	2017	Wildlife Biology	Cain, J.W., Avery, M.M., Caldwell, C.A., Abbott, L.B., & Holecheck, J.L. (2017). Diet composition, quality and overlap of sympatric American pronghorn and gemsbok. Wildlife Biology, 2017(1), 1-10. https://doi.org/10.2981/wlb.00296	ACADEMIC	Objectives were to compare seasonal changes in dietary quality, diet composition, and diet overlap of sympatric pronghorn and gemsbok during periods with average precipitation and drought conditions.	Y	2010	2011	2	Y	2010	2011	2	N	NA	NA	NA	N	N	NA	NA	NA	N	NA	NA	NA	NA
134	https://doi.org/10.2980/i1195-6860-12-4-476.1	Dumont, A., Ouellet, J.P., Crête, M., & Huot, J.	Winter foraging strategy of white-tailed deer at the northern limit of its range	2005	Écoscience	Dumont, A., Ouellet, J.P., Crête, M., & Huot, J. (2005). Winter foraging strategy of white-tailed deer at the northern limit of its range. Écoscience, 12(4), 476-484. https://doi.org/10.2980/i1195-6860-12-4-476.1	ACADEMIC	Objectives were to test the hypothesis that plant species and plant parts would be selected by white-tailed deer to maximize their net energy budget based on snow conditions and forage availability.	Y	1994	1996	3	Y	1994	1996	3	N	NA	NA	NA	N	N	NA	NA	NA	N	NA	NA	NA	NA
135a	https://doi.org/10.1177%2F194008291500800418	Yanez-Arenas, C., & Mandujano, S.	Evaluating the relationship between white-tailed deer and environmental conditions using spatially autocorrelated data in tropical dry forests of central Mexico	2015	Tropical Conservation Science	Yanez-Arenas, C., & Mandujano, S. (2015). Evaluating the relationship between white-tailed deer and environmental conditions using spatially autocorrelated data in tropical dry forests of central Mexico. Tropical Conservation Science, 8(4), 1124-1139. https://doi.org/10.1177%2F194008291500800418	ACADEMIC	Analyze the relationship between white-tailed deer population density and environmental conditions in two regions dominated by tropical dry forests in central Mexico.	Y	NS	NS	NS	Y	2007	2008	1	N	NA	NA	NA	N	N	NA	NA	NA	N	NA	NA	NA	NA
135b	https://doi.org/10.1177%2F194008291500800418	Yanez-Arenas, C., & Mandujano, S.	Evaluating the relationship between white-tailed deer and environmental conditions using spatially autocorrelated data in tropical dry forests of central Mexico	2015	Tropical Conservation Science	Yanez-Arenas, C., & Mandujano, S. (2015). Evaluating the relationship between white-tailed deer and environmental conditions using spatially autocorrelated data in tropical dry forests of central Mexico. Tropical Conservation Science, 8(4), 1124-1139. https://doi.org/10.1177%2F194008291500800418	ACADEMIC	Analyze the relationship between white-tailed deer population density and environmental conditions in two regions dominated by tropical dry forests in central Mexico.	Y	NS	NS	NS	Y	2010	2011	1	N	NA	NA	NA	N	N	NA	NA	NA	N	NA	NA	NA	NA
136	https://doi.org/10.1371/journal.pone.0223582	Hollis-Etter, K.M., Montgomery, R.A., Etter, D.R., Anchor, C.L., Chelsvig, J.E., Warner, R.E., Grimstad, P.R., Lovin, D.D., & Godsey Jr., M.S.	Environmental conditions for Jamestown Canyon virus correlated with population-level resource selection by white-tailed deer in a suburban landscape	2019	PLoS ONE	Hollis-Etter, K.M., Montgomery, R.A., Etter, D.R., Anchor, C.L., Chelsvig, J.E., Warner, R.E., Grimstad, P.R., Lovin, D.D., & Godsey Jr., M.S. (2019). Environmental conditions for Jamestown Canyon virus correlated with population-level resource selection by white-tailed deer in a suburban landscape. PLoS ONE, 14(10): e0223582. https://doi.org/10.1371/journal.pone.0223582	ACADEMIC	Objective was to determine if spatially explicit hotspots for Jamestown Canyon Virus can be identified by examining how a host (deer) utilizes the landscape.	Y	1996	1999	4	Y	1996	1999	4	N	NA	NA	NA	N	N	NA	NA	NA	N	NA	NA	NA	NA
137	https://doi.org/10.7589/2013-07-180	Maskey, J.J., Sweitzer, R.A., & Goodwin, B.J.	Climate and habitat influence prevalence of meningeal worm infection in North Dakota, USA	2015	Journal of Wildlife Diseases	Maskey, J.J., Sweitzer, R.A., & Goodwin, B.J. (2015). Climate and habitat influence prevalence of meningeal worm infection in North Dakota, USA. Journal of Wildlife Diseases, 51(3), 670-679. https://doi.org/10.7589/2013-07-180	ACADEMIC	Objective was to better understand the current prevalence and distribution of meningeal worm infection in North Dakota by 1) estimating the prevalence and distribution of meningeal worm infection in white-tailed deer in the state and examining whether the prevalence has recently increased, 2) estimating the relative importance of climate and land cover to infection prevalence, and 3) investigatin…	Y	1963	2005	43	Y	2002	2005	4	N	NA	NA	NA	N	N	NA	NA	NA	N	NA	NA	NA	NA
138	https://doi.org/10.1111/1365-2656.13031	Hoy, S.R., Vucetich, J.A., Liu, R., DeAngelis, D.L., Peterson, R.O., Vucetich, L.M., & Henderson, J.J.	Negative frequency-dependent foraging behaviour in a generalist herbivore (Alces alces) and its stabilizing influence on food web dynamics	2019	Journal of Animal Ecology	Hoy, S.R., Vucetich, J.A., Liu, R., DeAngelis, D.L., Peterson, R.O., Vucetich, L.M., & Henderson, J.J. (2019). Negative frequency-dependent foraging behaviour in a generalist herbivore (Alces alces) and its stabilizing influence on food web dynamics. Journal of Animal Ecology, 88(9), 1291-1304. https://doi.org/10.1111/1365-2656.13031	ACADEMIC	Examine the extent to which foraging behavior was frequency-dependent for a free-ranging population of moose in Isle Royale National Park over a 10-year period.	N	2004	2013	10	Y	2004	2013	10	N	NA	NA	NA	N	N	NA	NA	NA	N	NA	NA	NA	NA
139	https://doi.org/10.1894/TAL-74.1	Cossio-Bayugar, A., Romero, E., Gallina, S., Suzan, G., & Ibanez-Bernal, S.	Variation of gastrointestinal parasites in mule deer and cattle in Mapimi Biosphere Reserve, Mexico	2015	The Southwestern Naturalist	Cossio-Bayugar, A., Romero, E., Gallina, S., Suzan, G., & Ibanez-Bernal, S. (2015). Variation of gastrointestinal parasites in mule deer and cattle in Mapimi Biosphere Reserve, Mexico. The Southwestern Naturalist, 60(2-3), 180-185. https://doi.org/10.1894/TAL-74.1	ACADEMIC	Objective was to determine whether gastrointestinal parasites were shared between mule deer and cattle, and to examine the effects of seasonality.	Y	2010	2011	2	Y	2010	2011	2	N	NA	NA	NA	N	N	NA	NA	NA	N	NA	NA	NA	NA
140	https://doi.org/10.2307/1383025	Bowyer, R.T., Van Ballenberghe, V., & Kie, J.G.	Timing and synchrony of parturition in Alaskan moose: Long-term versus proximal effects of climate	1998	Journal of Mammalogy	Bowyer, R.T., Van Ballenberghe, V., & Kie, J.G. (1998). Timing and synchrony of parturition in Alaskan moose: Long-term versus proximal effects of climate. Journal of Mammalogy, 79(4), 1332-1344. https://doi.org/10.2307/1383025	ACADEMIC	Quantify timing and synchrony of births for one population of Alaskan moose over 5 years and test the effects of predation, weather, and quality of forage on patterns of reproduction.	Y	1949	1994	46	Y	1990	1994	5	N	NA	NA	NA	N	N	NA	NA	NA	N	NA	NA	NA	NA
141	https://doi.org/10.2193/0091-7648(2005)33[43:AAFMOS]2.0.CO;2	Bright, J.L., & Hervert, J.J.	Adult and fawn mortality of Sonoran pronghorn	2005	Wildlife Society Bulletin	Bright, J.L., & Hervert, J.J. (2005). Adult and fawn mortality of Sonoran pronghorn. Wildlife Society Bulletin, 33(1), 43-50. https://doi.org/10.2193/0091-7648(2005)33[43:AAFMOS]2.0.CO;2	ACADEMIC	Objectives were to estimate mortality rates and causes in Sonoran pronghorn adults and fawns.	Y	1995	2002	8	Y	1995	2002	8	N	NA	NA	NA	N	N	NA	NA	NA	N	NA	NA	NA	NA
142a	https://doi.org/10.2307/3808049	Sauer, J.R., & Boyce, M.S.	Density dependence and survival of elk in northwestern Wyoming	1983	The Journal of Wildlife Management	Sauer, J.R., & Boyce, M.S. (1983). Density dependence and survival of elk in northwestern Wyoming. The Journal of Wildlife Management, 47(1), 31-37. https://doi.org/10.2307/3808049	ACADEMIC	To calculate survival of Wyoming elk for selected years between 1951 and 1967, and analyze density-dependent and density-independent components of the environment that may affect female elk survival.	Y	1958	1959	2	Y	1958	1960	3	N	NA	NA	NA	N	N	NA	NA	NA	N	NA	NA	NA	NA
142b	https://doi.org/10.2307/3808049	Sauer, J.R., & Boyce, M.S.	Density dependence and survival of elk in northwestern Wyoming	1983	The Journal of Wildlife Management	Sauer, J.R., & Boyce, M.S. (1983). Density dependence and survival of elk in northwestern Wyoming. The Journal of Wildlife Management, 47(1), 31-37. https://doi.org/10.2307/3808049	ACADEMIC	To calculate survival of Wyoming elk for selected years between 1951 and 1967, and analyze density-dependent and density-independent components of the environment that may affect female elk survival.	Y	1962	1966	5	Y	1962	1967	6	N	NA	NA	NA	N	N	NA	NA	NA	N	NA	NA	NA	NA
143a	https://doi.org/10.3390/rs11171980	Robb, B., Huang, Q., Sexton, J.O., Stoner, D., & Leimgruber, P.	Environmental differences between migratory and resident ungulates - Predicting movement strategies in Rocky mountain mule deer (Odocoileus hemionus) with remotely sensed plant phenology, snow, and land cover	2019	Remote Sensing	Robb, B., Huang, Q., Sexton, J.O., Stoner, D., & Leimgruber, P. (2019). Environmental differences between migratory and resident ungulates - Predicting movement strategies in Rocky mountain mule deer (Odocoileus hemionus) with remotely sensed plant phenology, snow, and land cover. Remote Sensing, 11(17). https://doi.org/10.3390/rs11171980	ACADEMIC	To evaluate differences in niche space associated with migrant and resident behavior of mule deer.	Y	2012	2014	3	Y	2010	2015	6	N	NA	NA	NA	N	N	NA	NA	NA	N	NA	NA	NA	NA
143b	https://doi.org/10.3390/rs11171980	Robb, B., Huang, Q., Sexton, J.O., Stoner, D., & Leimgruber, P.	Environmental differences between migratory and resident ungulates - Predicting movement strategies in Rocky mountain mule deer (Odocoileus hemionus) with remotely sensed plant phenology, snow, and land cover	2019	Remote Sensing	Robb, B., Huang, Q., Sexton, J.O., Stoner, D., & Leimgruber, P. (2019). Environmental differences between migratory and resident ungulates - Predicting movement strategies in Rocky mountain mule deer (Odocoileus hemionus) with remotely sensed plant phenology, snow, and land cover. Remote Sensing, 11(17). https://doi.org/10.3390/rs11171980	ACADEMIC	To evaluate differences in niche space associated with migrant and resident behavior of mule deer.	Y	2012	2015	4	Y	2010	2015	6	N	NA	NA	NA	N	N	NA	NA	NA	N	NA	NA	NA	NA
143c	https://doi.org/10.3390/rs11171980	Robb, B., Huang, Q., Sexton, J.O., Stoner, D., & Leimgruber, P.	Environmental differences between migratory and resident ungulates - Predicting movement strategies in Rocky mountain mule deer (Odocoileus hemionus) with remotely sensed plant phenology, snow, and land cover	2019	Remote Sensing	Robb, B., Huang, Q., Sexton, J.O., Stoner, D., & Leimgruber, P. (2019). Environmental differences between migratory and resident ungulates - Predicting movement strategies in Rocky mountain mule deer (Odocoileus hemionus) with remotely sensed plant phenology, snow, and land cover. Remote Sensing, 11(17). https://doi.org/10.3390/rs11171980	ACADEMIC	To evaluate differences in niche space associated with migrant and resident behavior of mule deer.	Y	2010	2012	3	Y	2010	2015	6	N	NA	NA	NA	N	N	NA	NA	NA	N	NA	NA	NA	NA
144	https://doi.org/10.1093/cz%2Fzox047	Ditmer, M.A., Moen, R.A., Windels, S., Forester, S., Ness, T.E., & Harris, T.R.	Moose at their bioclimatic edge alter their behavior based on weather, landscape, and predators	2018	Current Zoology	Ditmer, M.A., Moen, R.A., Windels, S., Forester, S., Ness, T.E., & Harris, T.R. (2018). Moose at their bioclimatic edge alter their behavior based on weather, landscape, and predators. Current Zoology, 68(4), 419-432. https://doi.org/10.1093/cz%2Fzox047	ACADEMIC	Examine how moose living in a protected area along the southern extent of the species' range alter their behaviors when responding to variability in weather, and the presence of wolves, along with encountering multiple habitats and landscape features.	Y	NS	NS	NS	Y	NS	NS	NS	N	NA	NA	NA	N	N	NA	NA	NA	N	NA	NA	NA	NA
145	https://doi.org/10.1002/wmon.4	Hurley, M.A., Unsworth, J.W., Zager, P., Hebblewhite, M., Garton, E.O., Montgomery, D.M., Skalski, J.R., & Maycock, C.L.	Demographic response of mule deer to experimental reduction of coyotes and mountain lions in southeastern Idaho	2011	Wildlife Monographs	Hurley, M.A., Unsworth, J.W., Zager, P., Hebblewhite, M., Garton, E.O., Montgomery, D.M., Skalski, J.R., & Maycock, C.L. (2011). Demographic response of mule deer to experimental reduction of coyotes and mountain lions in southeastern Idaho. Wildlife Monographs, 178(1), 1-33. https://doi.org/10.1002/wmon.4	ACADEMIC	Objectives were: 1) evaluate coyote and mountain lion removal as a means to increase survival and abundance of mule deer and 2) identify the influence of deer population characteristics, alternate prey abundance, and weather conditions on effectiveness of predator removal to enhance mule deer population dynamics.	Y	1997	2003	7	Y	1997	2003	7	N	NA	NA	NA	Y	N	Experimental removal of predators	7	year(s)	N	NA	NA	NA	NA
146	https://doi.org/10.1016/S0304-3800(99)00157-X	Xie, J.L., Hill, H.R., Winterstein, S.R., Campa III, H., Doepker, R.V., Van Deelen, T.R., & Liu, J.G.	White-tailed deer management options model (DeerMOM): Design, quantification, and application	1999	Ecological Modelling	Xie, J.L., Hill, H.R., Winterstein, S.R., Campa III, H., Doepker, R.V., Van Deelen, T.R., & Liu, J.G. (1999). White-tailed deer management options model (DeerMOM): Design, quantification, and application. Ecological Modelling, 124(2-3), 121-130. https://doi.org/10.1016/S0304-3800(99)00157-X	ACADEMIC	Objectives were to introduce the design of the deer management options model and quantification of the model parameters, and to demonstrate its application in deer management under the specific constraints of management goals in the Upper Peninsula of Michigan.	N	1969	1996	28	Y	1989	1996	8	Y	1997	2001	NS	N	N	NA	NA	NA	N	NA	NA	NA	NA
147	http://dx.doi.org/10.1139/cjfr-2019-0268	Crotteau, J.S., Rue-Johns, A.Z., & Barnard, J.C.	Effects on understory biomass and forage 8-10 years after precommercial thinning of Sitka spruce western hemlock stands in southeast Alaska	2020	Canadian Journal of Forest Research	Crotteau, J.S., Rue-Johns, A.Z., & Barnard, J.C. (2020). Effects on understory biomass and forage 8-10 years after precommercial thinning of sitka spruce western hemlock stands in southeast Alaska. Canadian Journal of Forest Research, 32(4), 215-225. http://dx.doi.org/10.1139/cjfr-2019-0268	ACADEMIC	To determine the effects of precommercial thinning and stand age on understory dynamics and deer forage availability.	Y	2007	2014	8	N	NA	NA	NA	N	NA	NA	NA	Y	N	Before/after forest thinning	12	year(s)	N	NA	NA	NA	NA
148	https://doi.org/10.1644/12-MAMM-A-074.1	Morano, S., Stewart, K.M., Sedinger, J.S., Nicolai, C.A., & Vavra, M.	Life-history strategies of North American elk: Trade-offs associated with reproduction and survival	2013	Journal of Mammalogy	Morano, S., Stewart, K.M., Sedinger, J.S., Nicolai, C.A., & Vavra, M. (2013). Life-history strategies of North American elk: Trade-offs associated with reproduction and survival. Journal of Mammalogy, 94(1), 162-172. https://doi.org/10.1644/12-MAMM-A-074.1	ACADEMIC	To examine elk costs associated with reproduction and to identify trade-offs among life-history characteristics such as reproduction, survival, and future reproduction.	Y	2001	2005	5	Y	2001	2005	5	N	NA	NA	NA	N	N	NA	NA	NA	N	NA	NA	NA	NA
149a	http://dx.doi.org/10.2307/4003707	Krausman, P.R., Kuenzi, A.J., Etchberger, R.C., Rautenstrauch, K.R., Ordway, L.L., & Hervert, J.J.	Diets of desert mule deer	1997	Journal of Range Management	Krausman, P.R., Kuenzi, A.J., Etchberger, R.C., Rautenstrauch, K.R., Ordway, L.L., & Hervert, J.J. (1997). Diets of desert mule deer. Journal of Range Management, 50(5), 513-522. http://dx.doi.org/10.2307/4003707	ACADEMIC	Objectives were to provide new information on desert mule deer diets obtained from 3 sites in Arizona and to collate this information with existing information to obtain a comprehensive list of plant species eaten by desert mule deer in the United States.	N	NS	NS	NS	Y	1980	1981	2	N	NA	NA	NA	N	N	NA	NA	NA	N	NA	NA	NA	NA
149b	http://dx.doi.org/10.2307/4003707	Krausman, P.R., Kuenzi, A.J., Etchberger, R.C., Rautenstrauch, K.R., Ordway, L.L., & Hervert, J.J.	Diets of desert mule deer	1997	Journal of Range Management	Krausman, P.R., Kuenzi, A.J., Etchberger, R.C., Rautenstrauch, K.R., Ordway, L.L., & Hervert, J.J. (1997). Diets of desert mule deer. Journal of Range Management, 50(5), 513-522. http://dx.doi.org/10.2307/4003707	ACADEMIC	Objectives were to provide new information on desert mule deer diets obtained from 3 sites in Arizona and to collate this information with existing information to obtain a comprehensive list of plant species eaten by desert mule deer in the United States.	N	NS	NS	NS	Y	1981	1982	2	N	NA	NA	NA	N	N	NA	NA	NA	N	NA	NA	NA	NA
149c	http://dx.doi.org/10.2307/4003707	Krausman, P.R., Kuenzi, A.J., Etchberger, R.C., Rautenstrauch, K.R., Ordway, L.L., & Hervert, J.J.	Diets of desert mule deer	1997	Journal of Range Management	Krausman, P.R., Kuenzi, A.J., Etchberger, R.C., Rautenstrauch, K.R., Ordway, L.L., & Hervert, J.J. (1997). Diets of desert mule deer. Journal of Range Management, 50(5), 513-522. http://dx.doi.org/10.2307/4003707	ACADEMIC	Objectives were to provide new information on desert mule deer diets obtained from 3 sites in Arizona and to collate this information with existing information to obtain a comprehensive list of plant species eaten by desert mule deer in the United States.	N	NS	NS	NS	Y	1983	1984	1	N	NA	NA	NA	N	N	NA	NA	NA	N	NA	NA	NA	NA
150	https://doi.org/10.1002/ece3.2362	MacNearney, D., Pigeon, K., Stenhouse, G., Nijland, W., Coops, N.C., & Finnegan, L.	Heading for the hills? Evaluating spatial distribution of woodland caribou in response to a growing anthropogenic disturbance footprint	2016	Ecology and Evolution	MacNearney, D., Pigeon, K., Stenhouse, G., Nijland, W., Coops, N.C., & Finnegan, L. (2016). Heading for the hills? Evaluating spatial distribution of woodland caribou in response to a growing anthropogenic disturbance footprint. Ecology and Evolution, 6(18), 6484-6509. https://doi.org/10.1002/ece3.2362	ACADEMIC	Our objective was to assess trends in the distribution of caribou in relation to anthropogenic disturbance and climatic factors.	Y	1998	2013	16	Y	1998	2013	16	N	NA	NA	NA	N	N	NA	NA	NA	N	NA	NA	NA	NA
151a	https://doi.org/10.1080/11956860.2004.11682839	Dussault, C., Ouellet, J.P., Courtois, R., Huot, J., Breton, L., & Larochelle, J.	Behavioural responses of moose to thermal conditions in the boreal forest	2004	Écoscience	Dussault, C., Ouellet, J.P., Courtois, R., Huot, J., Breton, L., & Larochelle, J. (2004). Behavioural responses of moose to thermal conditions in the boreal forest. Écoscience, 11(3), 321-328. https://doi.org/10.1080/11956860.2004.11682839	ACADEMIC	The objective was to test whether moose inhabiting boreal forests adopt behaviors associated with thermoregulation when exposed to warm temperatures or high solar radiation intensities.	Y	1996	1999	4	Y	1996	1999	4	N	NA	NA	NA	N	N	NA	NA	NA	N	NA	NA	NA	NA
151b	https://doi.org/10.1080/11956860.2004.11682839	Dussault, C., Ouellet, J.P., Courtois, R., Huot, J., Breton, L., & Larochelle, J.	Behavioural responses of moose to thermal conditions in the boreal forest	2004	Écoscience	Dussault, C., Ouellet, J.P., Courtois, R., Huot, J., Breton, L., & Larochelle, J. (2004). Behavioural responses of moose to thermal conditions in the boreal forest. Écoscience, 11(3), 321-328. https://doi.org/10.1080/11956860.2004.11682839	ACADEMIC	The objective was to test whether moose inhabiting boreal forests adopt behaviors associated with thermoregulation when exposed to warm temperatures or high solar radiation intensities.	Y	1997	1999	3	Y	1997	1999	3	N	NA	NA	NA	N	N	NA	NA	NA	N	NA	NA	NA	NA
153	https://doi.org/10.1016/0300-9629(75)90027-4	Zervanos, S.M.	Seasonal effects of temperature on the respiratory metabolism of the collared peccary (Tayassu tajacu)	1975	Comparative Biochemistry and Physiology Part A: Physiology	Zervanos, S.M. (1975). Seasonal effects of temperature on the respiratory metabolism of the collared peccary (Tayassu tajacu). Comparative Biochemistry and Physiology Part A: Physiology, 50(2), 365-371. https://doi.org/10.1016/0300-9629(75)90027-4	ACADEMIC	To examine the seasonal variations in metabolic responses of the collared peccary.	N	NS	NS	NS	N	NA	NA	NA	N	NA	NA	NA	Y	N	Chamber simulating different temperature conditions for collared peccaries	1	day(s)	N	NA	NA	NA	NA
155a	https://doi.org/10.1111/j.1365-2486.2009.01945.x	Sharma, S., Couturier, S., & Cote, S.D.	Impacts of climate change on the seasonal distribution of migratory caribou	2009	Global Change Biology	Sharma, S., Couturier, S., & Cote, S.D. (2009). Impacts of climate change on the seasonal distribution of migratory caribou. Global Change Biology, 15(10), 2549-2562. https://doi.org/10.1111/j.1365-2486.2009.01945.x	ACADEMIC	The objectives of this study were two-fold. First, we predicted the current winter, spring, summer, and fall occurrence of the Rivière George and Rivière-aux-Feuilles migratory caribou herds in the Québec-Labrador peninsula using climatic and habitat predictor variables. Second, using projections from a Canadian General Circulation Model climate change scenario for 2040-2069, we predicted future …	Y	1961	1990	30	Y	1988	2003	16	Y	2040	2069	Canadian General Circulation Model	N	N	NA	NA	NA	N	NA	NA	NA	NA
155b	https://doi.org/10.1111/j.1365-2486.2009.01945.x	Sharma, S., Couturier, S., & Cote, S.D.	Impacts of climate change on the seasonal distribution of migratory caribou	2009	Global Change Biology	Sharma, S., Couturier, S., & Cote, S.D. (2009). Impacts of climate change on the seasonal distribution of migratory caribou. Global Change Biology, 15(10), 2549-2562. https://doi.org/10.1111/j.1365-2486.2009.01945.x	ACADEMIC	The objectives of this study were two-fold. First, we predicted the current winter, spring, summer, and fall occurrence of the Rivière George and Rivière-aux-Feuilles migratory caribou herds in the Québec-Labrador peninsula using climatic and habitat predictor variables. Second, using projections from a Canadian General Circulation Model climate change scenario for 2040-2069, we predicted future …	Y	1961	1990	30	Y	1994	2003	10	Y	2040	2069	Canadian General Circulation Model	N	N	NA	NA	NA	N	NA	NA	NA	NA
156	https://doi.org/10.1093/beheco/7.1.60	Berube, C.H., Festa-Bianchet, M., & Jorgenson, J.T.	Reproductive costs of sons and daughters in Rocky Mountain bighorn sheep	1996	Behavioral Ecology	Berube, C.H., Festa-Bianchet, M., & Jorgenson, J.T. (1996). Reproductive costs of sons and daughters in Rocky Mountain bighorn sheep. Behavioral Ecology, 7(1), 60-68. https://doi.org/10.1093/beheco/7.1.60	ACADEMIC	Objectives were to test the existence of differential mass changes, survival, and subsequent reproductive success of ewes according to lamb sex in a population of Rocky Mountain bighorn sheep.	N	1975	1992	18	Y	1975	1992	18	N	NA	NA	NA	N	N	NA	NA	NA	N	NA	NA	NA	NA
157	http://dx.doi.org/10.1046/j.1523-1739.2002.00554.x	Creel, S., Fox, J.E., Hardy, A., Sands, J., Garrott, B., & Peterson, R.O.	Snowmobile activity and glucocorticoid stress responses in wolves and elk	2002	Conservation Biology	Creel, S., Fox, J.E., Hardy, A., Sands, J., Garrott, B., & Peterson, R.O. (2002). Snowmobile activity and glucocorticoid stress responses in wolves and elk. Conservation Biology, 16(3), 809-814. http://dx.doi.org/10.1046/j.1523-1739.2002.00554.x	ACADEMIC	To assess physiological stress responses to snowmobiles by measuring glucocorticoid concentrations in fecal samples collected noninvasively from elk in Yellowstone National Park and from wolves in Yellowstone, Voyageurs, and Ise Royale national parks.	N	NS	NS	NS	Y	1998	1999	1	N	NA	NA	NA	N	N	NA	NA	NA	N	NA	NA	NA	NA
158a	https://doi.org/10.1002/wmon.1039	Johnson, B.K., Jackson, D.H., Cook, R.C., Clark, D.A., Coe, P.K., Cook, J.G., Rearden, S.N., Findholt, S.L., & Noyes, J.H.	Roles of maternal condition and predation in survival of juvenile elk in Oregon	2019	Wildlife Monographs	Johnson, B.K., Jackson, D.H., Cook, R.C., Clark, D.A., Coe, P.K., Cook, J.G., Rearden, S.N., Findholt, S.L., & Noyes, J.H. (2019). Roles of maternal condition and predation in survival of juvenile elk in Oregon. Wildlife Monographs, 201, 3-60. https://doi.org/10.1002/wmon.1039	ACADEMIC	Goal was to provide managers with insight into the influence of annual climatic variation, and bottom-up and top-down factors affecting recruitment of elk in Oregon.	Y	2001	2008	8	Y	2002	2005	4	N	NA	NA	NA	N	N	NA	NA	NA	N	NA	NA	NA	NA
158b	https://doi.org/10.1002/wmon.1039	Johnson, B.K., Jackson, D.H., Cook, R.C., Clark, D.A., Coe, P.K., Cook, J.G., Rearden, S.N., Findholt, S.L., & Noyes, J.H.	Roles of maternal condition and predation in survival of juvenile elk in Oregon	2019	Wildlife Monographs	Johnson, B.K., Jackson, D.H., Cook, R.C., Clark, D.A., Coe, P.K., Cook, J.G., Rearden, S.N., Findholt, S.L., & Noyes, J.H. (2019). Roles of maternal condition and predation in survival of juvenile elk in Oregon. Wildlife Monographs, 201, 3-60. https://doi.org/10.1002/wmon.1039	ACADEMIC	Goal was to provide managers with insight into the influence of annual climatic variation, and bottom-up and top-down factors affecting recruitment of elk in Oregon.	Y	2001	2008	8	Y	2001	2007	7	N	NA	NA	NA	N	N	NA	NA	NA	N	NA	NA	NA	NA
159	https://doi.org/10.2307/3808860	Walsh, N.E., Fancy, S.G., McCabe, T.R., & Pank, L.F.	Habitat use by the porcupine caribou herd during predicted insect harassment	1992	The Journal of Wildlife Management	Walsh, N.E., Fancy, S.G., McCabe, T.R., & Pank, L.F. (1992). Habitat use by the porcupine caribou herd during predicted insect harassment. The Journal of Wildlife Management, 56(3), 465-473. https://doi.org/10.2307/3808860	ACADEMIC	To examine the Porcupine Caribou Herd's use of coastal areas during predicted insect harassment.	N	1985	1989	5	Y	1985	1989	5	N	NA	NA	NA	N	N	NA	NA	NA	N	NA	NA	NA	NA
160	https://doi.org/10.2307/3672431	McKinney, T., Smith, T.W., & Hanna, J.D.	Precipitation and desert bighorn sheep in the Mazatzal Mountains, Arizona	2001	The Southwestern Naturalist	McKinney, T., Smith, T.W., & Hanna, J.D. (2001). Precipitation and desert bighorn sheep in the Mazatzal Mountains, Arizona. The Southwestern Naturalist, 46(3), 345-353. https://doi.org/10.2307/3672431	ACADEMIC	To determine if demographic changes in bighorn sheep population were associated with rainfall and relative population density.	Y	1975	1999	25	Y	1989	1999	11	N	NA	NA	NA	N	N	NA	NA	NA	N	NA	NA	NA	NA
161	https://doi.org/10.1002/ecs2.2811	Morano, S., Stewart, K.M., Dilts, T., Ellsworth, A., & Bleich, V.C.	Resource selection of mule deer in a shrub-steppe ecosystem: Influence of woodland distribution and animal behavior	2019	Ecosphere	Morano, S., Stewart, K.M., Dilts, T., Ellsworth, A., & Bleich, V.C. (2019). Resource selection of mule deer in a shrub-steppe ecosystem: Influence of woodland distribution and animal behavior. Ecosphere, 10(11): e02811. https://doi.org/10.1002/ecs2.2811	ACADEMIC	To examine the relationship between woodland structure and resource selection by shrub-dependent herbivores by using a population of mule deer in the Great Basin ecosystem in the western United States as a model ecosystem.	N	2005	2008	4	Y	2005	2008	4	N	NA	NA	NA	N	N	NA	NA	NA	N	NA	NA	NA	NA
162a	https://doi.org/10.1098/rspb.2008.0463	Post, E., Pedersen, C., Wilmers, C.C., & Forchhammer, M.C.	Warming, plant phenology and the spatial dimension of trophic mismatch for large herbivores	2008	Proceedings of the Royal Society B	Post, E., Pedersen, C., Wilmers, C.C., & Forchhammer, M.C. (2008). Warming, plant phenology and the spatial dimension of trophic mismatch for large herbivores. Proceedings of the Royal Society B, 275, 2005-2013. https://doi.org/10.1098/rspb.2008.0463	ACADEMIC	Objectives were to conduct a plot scale warming experiment designed to determine whether the relationships between warming and spatial dynamics of plant phenology observed at scales of hundreds to thousands of kilometers were mirrored by patterns at the much smaller scale of meters to hundreds of meters, at which individual herbivores forage; to determine whether the results of our experiment acc…	Y	1993	1993	1	Y	1993	1993	1	N	NA	NA	NA	Y	N	Experimentally warmed plots using open-topped passive warming chambers	1	year(s)	N	NA	NA	NA	NA
162b	https://doi.org/10.1098/rspb.2008.0463	Post, E., Pedersen, C., Wilmers, C.C., & Forchhammer, M.C.	Warming, plant phenology and the spatial dimension of trophic mismatch for large herbivores	2008	Proceedings of the Royal Society B	Post, E., Pedersen, C., Wilmers, C.C., & Forchhammer, M.C. (2008). Warming, plant phenology and the spatial dimension of trophic mismatch for large herbivores. Proceedings of the Royal Society B, 275, 2005-2013. https://doi.org/10.1098/rspb.2008.0463	ACADEMIC	Objectives were to conduct a plot scale warming experiment designed to determine whether the relationships between warming and spatial dynamics of plant phenology observed at scales of hundreds to thousands of kilometers were mirrored by patterns at the much smaller scale of meters to hundreds of meters, at which individual herbivores forage; to determine whether the results of our experiment acc…	Y	2002	2007	6	Y	2002	2007	6	N	NA	NA	NA	Y	N	Experimentally warmed plots using open-topped passive warming chambers	6	year(s)	N	NA	NA	NA	NA
163	https://doi.org/10.1002/jwmg.21914	Dekelaita, D.J., Epps, C.W., Stewart, K.M., Sedinger, J.S., Powers, J.G., Gonzales, B.J., Abella-Vu, R.K., Darby, N.W., & Hughson, D.L.	Survival of adult female bighorn sheep following a pneumonia epizootic	2020	The Journal of Wildlife Management	Dekelaita, D.J., Epps, C.W., Stewart, K.M., Sedinger, J.S., Powers, J.G., Gonzales, B.J., Abella-Vu, R.K., Darby, N.W., & Hughson, D.L. (2020). Survival of adult female bighorn sheep following a pneumonia epizootic. The Journal of Wildlife Management, 84(7), 1268-1282. https://doi.org/10.1002/jwmg.21914	ACADEMIC	Objective was to investigate post-outbreak survival of adult female bighorn across 9 populations from 2014 to 2017 in the Mojave Desert and evaluate the relationship between M. ovipneumoniae infection and survival, while testing effects of range factors that could potentially influence differences in adult female survival (i.e. forage quality, winter precipitation, population abundance).	N	2013	2017	5	Y	2013	2017	5	N	NA	NA	NA	Y	N	NA	NA	NA	N	NA	NA	NA	NA
164a	https://doi.org/10.1371/journal.pone.0067065	Craine, J.M.	Long-term climate sensitivity of grazer performance: A cross-site study	2013	PLoS ONE	Craine, J.M. (2013). Long-term climate sensitivity of grazer performance: A cross-site study. PLoS ONE, 8(6): e67065. https://doi.org/10.1371/journal.pone.0067065	ACADEMIC	To investigate how climate change will affect grazers in North America by compiling a dataset that included over 290,000 body mass of bison distributed across 22 US herds and examining the relationships between geographic patterns in mean climate and bison performance.	Y	1998	2010	13	Y	1993	2010	18	N	NA	NA	NA	N	N	NA	NA	NA	N	NA	NA	NA	NA
164b	https://doi.org/10.1371/journal.pone.0067065	Craine, J.M.	Long-term climate sensitivity of grazer performance: A cross-site study	2013	PLoS ONE	Craine, J.M. (2013). Long-term climate sensitivity of grazer performance: A cross-site study. PLoS ONE, 8(6): e67065. https://doi.org/10.1371/journal.pone.0067065	ACADEMIC	To investigate how climate change will affect grazers in North America by compiling a dataset that included over 290,000 body mass of bison distributed across 22 US herds and examining the relationships between geographic patterns in mean climate and bison performance.	Y	1998	2010	13	Y	1998	2010	13	N	NA	NA	NA	N	N	NA	NA	NA	N	NA	NA	NA	NA
164c	https://doi.org/10.1371/journal.pone.0067065	Craine, J.M.	Long-term climate sensitivity of grazer performance: A cross-site study	2013	PLoS ONE	Craine, J.M. (2013). Long-term climate sensitivity of grazer performance: A cross-site study. PLoS ONE, 8(6): e67065. https://doi.org/10.1371/journal.pone.0067065	ACADEMIC	To investigate how climate change will affect grazers in North America by compiling a dataset that included over 290,000 body mass of bison distributed across 22 US herds and examining the relationships between geographic patterns in mean climate and bison performance.	Y	1998	2010	13	Y	2004	2011	8	N	NA	NA	NA	N	N	NA	NA	NA	N	NA	NA	NA	NA
164d	https://doi.org/10.1371/journal.pone.0067065	Craine, J.M.	Long-term climate sensitivity of grazer performance: A cross-site study	2013	PLoS ONE	Craine, J.M. (2013). Long-term climate sensitivity of grazer performance: A cross-site study. PLoS ONE, 8(6): e67065. https://doi.org/10.1371/journal.pone.0067065	ACADEMIC	To investigate how climate change will affect grazers in North America by compiling a dataset that included over 290,000 body mass of bison distributed across 22 US herds and examining the relationships between geographic patterns in mean climate and bison performance.	Y	1998	2010	13	Y	2004	2010	7	N	NA	NA	NA	N	N	NA	NA	NA	N	NA	NA	NA	NA
164e	https://doi.org/10.1371/journal.pone.0067065	Craine, J.M.	Long-term climate sensitivity of grazer performance: A cross-site study	2013	PLoS ONE	Craine, J.M. (2013). Long-term climate sensitivity of grazer performance: A cross-site study. PLoS ONE, 8(6): e67065. https://doi.org/10.1371/journal.pone.0067065	ACADEMIC	To investigate how climate change will affect grazers in North America by compiling a dataset that included over 290,000 body mass of bison distributed across 22 US herds and examining the relationships between geographic patterns in mean climate and bison performance.	Y	1998	2010	13	Y	2005	2010	6	N	NA	NA	NA	N	N	NA	NA	NA	N	NA	NA	NA	NA
164f	https://doi.org/10.1371/journal.pone.0067065	Craine, J.M.	Long-term climate sensitivity of grazer performance: A cross-site study	2013	PLoS ONE	Craine, J.M. (2013). Long-term climate sensitivity of grazer performance: A cross-site study. PLoS ONE, 8(6): e67065. https://doi.org/10.1371/journal.pone.0067065	ACADEMIC	To investigate how climate change will affect grazers in North America by compiling a dataset that included over 290,000 body mass of bison distributed across 22 US herds and examining the relationships between geographic patterns in mean climate and bison performance.	Y	1998	2010	13	Y	2007	2010	4	N	NA	NA	NA	N	N	NA	NA	NA	N	NA	NA	NA	NA
164g	https://doi.org/10.1371/journal.pone.0067065	Craine, J.M.	Long-term climate sensitivity of grazer performance: A cross-site study	2013	PLoS ONE	Craine, J.M. (2013). Long-term climate sensitivity of grazer performance: A cross-site study. PLoS ONE, 8(6): e67065. https://doi.org/10.1371/journal.pone.0067065	ACADEMIC	To investigate how climate change will affect grazers in North America by compiling a dataset that included over 290,000 body mass of bison distributed across 22 US herds and examining the relationships between geographic patterns in mean climate and bison performance.	Y	1998	2010	13	Y	2001	2011	11	N	NA	NA	NA	N	N	NA	NA	NA	N	NA	NA	NA	NA
164h	https://doi.org/10.1371/journal.pone.0067065	Craine, J.M.	Long-term climate sensitivity of grazer performance: A cross-site study	2013	PLoS ONE	Craine, J.M. (2013). Long-term climate sensitivity of grazer performance: A cross-site study. PLoS ONE, 8(6): e67065. https://doi.org/10.1371/journal.pone.0067065	ACADEMIC	To investigate how climate change will affect grazers in North America by compiling a dataset that included over 290,000 body mass of bison distributed across 22 US herds and examining the relationships between geographic patterns in mean climate and bison performance.	Y	1998	2010	13	Y	1994	2011	18	N	NA	NA	NA	N	N	NA	NA	NA	N	NA	NA	NA	NA
164i	https://doi.org/10.1371/journal.pone.0067065	Craine, J.M.	Long-term climate sensitivity of grazer performance: A cross-site study	2013	PLoS ONE	Craine, J.M. (2013). Long-term climate sensitivity of grazer performance: A cross-site study. PLoS ONE, 8(6): e67065. https://doi.org/10.1371/journal.pone.0067065	ACADEMIC	To investigate how climate change will affect grazers in North America by compiling a dataset that included over 290,000 body mass of bison distributed across 22 US herds and examining the relationships between geographic patterns in mean climate and bison performance.	Y	1998	2010	13	Y	1998	2011	14	N	NA	NA	NA	N	N	NA	NA	NA	N	NA	NA	NA	NA
164j	https://doi.org/10.1371/journal.pone.0067065	Craine, J.M.	Long-term climate sensitivity of grazer performance: A cross-site study	2013	PLoS ONE	Craine, J.M. (2013). Long-term climate sensitivity of grazer performance: A cross-site study. PLoS ONE, 8(6): e67065. https://doi.org/10.1371/journal.pone.0067065	ACADEMIC	To investigate how climate change will affect grazers in North America by compiling a dataset that included over 290,000 body mass of bison distributed across 22 US herds and examining the relationships between geographic patterns in mean climate and bison performance.	Y	1998	2010	13	Y	1987	2011	25	N	NA	NA	NA	N	N	NA	NA	NA	N	NA	NA	NA	NA
164k	https://doi.org/10.1371/journal.pone.0067065	Craine, J.M.	Long-term climate sensitivity of grazer performance: A cross-site study	2013	PLoS ONE	Craine, J.M. (2013). Long-term climate sensitivity of grazer performance: A cross-site study. PLoS ONE, 8(6): e67065. https://doi.org/10.1371/journal.pone.0067065	ACADEMIC	To investigate how climate change will affect grazers in North America by compiling a dataset that included over 290,000 body mass of bison distributed across 22 US herds and examining the relationships between geographic patterns in mean climate and bison performance.	Y	1998	2010	13	Y	2008	2011	4	N	NA	NA	NA	N	N	NA	NA	NA	N	NA	NA	NA	NA
164l	https://doi.org/10.1371/journal.pone.0067065	Craine, J.M.	Long-term climate sensitivity of grazer performance: A cross-site study	2013	PLoS ONE	Craine, J.M. (2013). Long-term climate sensitivity of grazer performance: A cross-site study. PLoS ONE, 8(6): e67065. https://doi.org/10.1371/journal.pone.0067065	ACADEMIC	To investigate how climate change will affect grazers in North America by compiling a dataset that included over 290,000 body mass of bison distributed across 22 US herds and examining the relationships between geographic patterns in mean climate and bison performance.	Y	1998	2010	13	Y	1995	2011	17	N	NA	NA	NA	N	N	NA	NA	NA	N	NA	NA	NA	NA
164m	https://doi.org/10.1371/journal.pone.0067065	Craine, J.M.	Long-term climate sensitivity of grazer performance: A cross-site study	2013	PLoS ONE	Craine, J.M. (2013). Long-term climate sensitivity of grazer performance: A cross-site study. PLoS ONE, 8(6): e67065. https://doi.org/10.1371/journal.pone.0067065	ACADEMIC	To investigate how climate change will affect grazers in North America by compiling a dataset that included over 290,000 body mass of bison distributed across 22 US herds and examining the relationships between geographic patterns in mean climate and bison performance.	Y	1998	2010	13	Y	1985	2008	24	N	NA	NA	NA	N	N	NA	NA	NA	N	NA	NA	NA	NA
164n	https://doi.org/10.1371/journal.pone.0067065	Craine, J.M.	Long-term climate sensitivity of grazer performance: A cross-site study	2013	PLoS ONE	Craine, J.M. (2013). Long-term climate sensitivity of grazer performance: A cross-site study. PLoS ONE, 8(6): e67065. https://doi.org/10.1371/journal.pone.0067065	ACADEMIC	To investigate how climate change will affect grazers in North America by compiling a dataset that included over 290,000 body mass of bison distributed across 22 US herds and examining the relationships between geographic patterns in mean climate and bison performance.	Y	1998	2010	13	Y	2002	2010	9	N	NA	NA	NA	N	N	NA	NA	NA	N	NA	NA	NA	NA
164o	https://doi.org/10.1371/journal.pone.0067065	Craine, J.M.	Long-term climate sensitivity of grazer performance: A cross-site study	2013	PLoS ONE	Craine, J.M. (2013). Long-term climate sensitivity of grazer performance: A cross-site study. PLoS ONE, 8(6): e67065. https://doi.org/10.1371/journal.pone.0067065	ACADEMIC	To investigate how climate change will affect grazers in North America by compiling a dataset that included over 290,000 body mass of bison distributed across 22 US herds and examining the relationships between geographic patterns in mean climate and bison performance.	Y	1998	2010	13	Y	1983	2009	27	N	NA	NA	NA	N	N	NA	NA	NA	N	NA	NA	NA	NA
164p	https://doi.org/10.1371/journal.pone.0067065	Craine, J.M.	Long-term climate sensitivity of grazer performance: A cross-site study	2013	PLoS ONE	Craine, J.M. (2013). Long-term climate sensitivity of grazer performance: A cross-site study. PLoS ONE, 8(6): e67065. https://doi.org/10.1371/journal.pone.0067065	ACADEMIC	To investigate how climate change will affect grazers in North America by compiling a dataset that included over 290,000 body mass of bison distributed across 22 US herds and examining the relationships between geographic patterns in mean climate and bison performance.	Y	1998	2010	13	Y	1999	2011	13	N	NA	NA	NA	N	N	NA	NA	NA	N	NA	NA	NA	NA
165	https://doi.org/10.1186/s40462-016-0079-4	Leblond, M., St-Laurent, M.H., & Cote, S.D.	Caribou, water, and ice - Fine-scale movements of a migratory arctic ungulate in the context of climate change	2016	Movement Ecology	Leblond, M., St-Laurent, M.H., & Cote, S.D. (2016). Caribou, water, and ice - Fine-scale movements of a migratory arctic ungulate in the context of climate change. Movement Ecology, 4(14). https://doi.org/10.1186/s40462-016-0079-4	ACADEMIC	Objectives were four-fold: (1) analyze contemporary and historical thawing and freezing trends of lakes and rivers in the range of the Riviere-aux-Feuilles caribou herd; (2) assess the response of caribou to ice and water availability; (3) assess the relationship between fine-scale, intra-annual variability in caribou behavior and broad-scale, inter-annual changes in ice phenology; (4) project th…	Y	2000	2014	15	Y	2007	2014	8	Y	2041	2070	IPCC high-emission A2 scenario	N	N	NA	NA	NA	N	NA	NA	NA	NA
166	https://doi.org/10.1002/ece3.3718	Heffelfinger, L.J., Stewart, K.M., Bush, A.P., Sedinger, J.S., Darby, N.W., & Bleich, V.C.	Timing of precipitation in an arid environment: Effects on population performance of a large herbivore	2018	Ecology and Evolution	Heffelfinger, L.J., Stewart, K.M., Bush, A.P., Sedinger, J.S., Darby, N.W., & Bleich, V.C. (2018). Timing of precipitation in an arid environment: Effects on population performance of a large herbivore. Ecology and Evolution, 8(6), 3354-3366. https://doi.org/10.1002/ece3.3718	ACADEMIC	Objectives were to evaluate and quantify factors influencing juvenile survival in an arid environment.	Y	2013	2016	4	Y	2013	2016	4	N	NA	NA	NA	N	N	NA	NA	NA	N	NA	NA	NA	NA
167	https://doi.org/10.1002/jwmg.21427	Raponi, M., Beresford, D.V., Schaefer, J.A., Thompson, I.D., Wiebe, P.A., Rodgers, A.R., & Fryxell, J.M.	Biting flies and activity of caribou in the boreal forest	2018	The Journal of Wildlife Management	Raponi, M., Beresford, D.V., Schaefer, J.A., Thompson, I.D., Wiebe, P.A., Rodgers, A.R., & Fryxell, J.M. (2018). Biting flies and activity of caribou in the boreal forest. The Journal of Wildlife Management, 82(4), 833-839. https://doi.org/10.1002/jwmg.21427	ACADEMIC	Objectives were to quantify the relative abundance of biting insects in harvested and unmanaged forest stands, determine the short-term accumulation of biting flies to potential hosts in these stands, and test whether caribou activity was related to variations in insect abundance.	N	2011	2012	2	Y	2011	2012	2	N	NA	NA	NA	N	N	NA	NA	NA	N	NA	NA	NA	NA
168	https://dx.doi.org/10.1371%2Fjournal.pone.0065368	DelGiudice, G.D., Fieberg, J.R., & Sampson, B.A.	A long-term assessment of the variability in winter use of dense conifer cover by female white-tailed deer	2013	PLoS ONE	DelGiudice, G.D., Fieberg, J.R., & Sampson, B.A. (2013). A long-term assessment of the variability in winter use of dense conifer cover by female white-tailed deer. PLoS ONE, 8(6): e65368. https://dx.doi.org/10.1371%2Fjournal.pone.0065368	ACADEMIC	Objective was to examine variation among deer in their use of dense conifer cover as potentially influenced by winter severity and cover availability.	Y	1993	2005	13	Y	1993	2005	13	N	NA	NA	NA	N	N	NA	NA	NA	N	NA	NA	NA	NA
169	https://doi.org/10.1139/z01-103	Monello, R.J., Murray, D.L., & Cassirer, E.F.	Ecological correlates of pneumonia epizootics in bighorn sheep herds	2001	Canadian Journal of Zoology	Monello, R.J., Murray, D.L., & Cassirer, E.F. (2001). Ecological correlates of pneumonia epizootics in bighorn sheep herds. Canadian Journal of Zoology, 79(8), 1423-1432. https://doi.org/10.1139/z01-103	ACADEMIC	To evaluate the relationship between pneumonia-induced die-off's in bighorn sheep and environmental and biological factors by analyzing demographic information for 99 herds across the species' geographic range.	Y	NS	NS	NS	Y	1981	NS	NS	N	NA	NA	NA	N	N	NA	NA	NA	N	NA	NA	NA	NA
170a	https://doi.org/10.14430/arctic3331	Poole, K.G., Gunn, A., Patterson, B.R., & Dumond, M.	Sea ice and migration of the dolphin and union caribou herd in the Canadian Arctic: An uncertain future	2010	Arctic	Poole, K.G., Gunn, A., Patterson, B.R., & Dumond, M. (2010). Sea ice and migration of the dolphin and union caribou herd in the Canadian Arctic: An uncertain future. Arctic, 63(4), 414-428. https://doi.org/10.14430/arctic3331	ACADEMIC	Objectives were to describe spatial and temporal patterns in caribou movements, both within the annual cycle and from year to year. Specifically, we described (1) the timing and pattern of early winter migrations relative to trends in early winter temperatures and sea-ice formation; (2) the pattern of movements during fall and early winter staging along the coast; (3) the timing and pattern of in…	Y	1982	2008	27	Y	1987	1989	3	N	NA	NA	NA	N	N	NA	NA	NA	N	NA	NA	NA	NA
170b	https://doi.org/10.14430/arctic3331	Poole, K.G., Gunn, A., Patterson, B.R., & Dumond, M.	Sea ice and migration of the dolphin and union caribou herd in the Canadian Arctic: An uncertain future	2010	Arctic	Poole, K.G., Gunn, A., Patterson, B.R., & Dumond, M. (2010). Sea ice and migration of the dolphin and union caribou herd in the Canadian Arctic: An uncertain future. Arctic, 63(4), 414-428. https://doi.org/10.14430/arctic3331	ACADEMIC	Objectives were to describe spatial and temporal patterns in caribou movements, both within the annual cycle and from year to year. Specifically, we described (1) the timing and pattern of early winter migrations relative to trends in early winter temperatures and sea-ice formation; (2) the pattern of movements during fall and early winter staging along the coast; (3) the timing and pattern of in…	Y	1982	2008	27	Y	1996	1998	3	N	NA	NA	NA	N	N	NA	NA	NA	N	NA	NA	NA	NA
170c	https://doi.org/10.14430/arctic3331	Poole, K.G., Gunn, A., Patterson, B.R., & Dumond, M.	Sea ice and migration of the dolphin and union caribou herd in the Canadian Arctic: An uncertain future	2010	Arctic	Poole, K.G., Gunn, A., Patterson, B.R., & Dumond, M. (2010). Sea ice and migration of the dolphin and union caribou herd in the Canadian Arctic: An uncertain future. Arctic, 63(4), 414-428. https://doi.org/10.14430/arctic3331	ACADEMIC	Objectives were to describe spatial and temporal patterns in caribou movements, both within the annual cycle and from year to year. Specifically, we described (1) the timing and pattern of early winter migrations relative to trends in early winter temperatures and sea-ice formation; (2) the pattern of movements during fall and early winter staging along the coast; (3) the timing and pattern of in…	Y	1982	2008	27	Y	1999	2006	8	N	NA	NA	NA	N	N	NA	NA	NA	N	NA	NA	NA	NA
170d	https://doi.org/10.14430/arctic3331	Poole, K.G., Gunn, A., Patterson, B.R., & Dumond, M.	Sea ice and migration of the dolphin and union caribou herd in the Canadian Arctic: An uncertain future	2010	Arctic	Poole, K.G., Gunn, A., Patterson, B.R., & Dumond, M. (2010). Sea ice and migration of the dolphin and union caribou herd in the Canadian Arctic: An uncertain future. Arctic, 63(4), 414-428. https://doi.org/10.14430/arctic3331	ACADEMIC	Objectives were to describe spatial and temporal patterns in caribou movements, both within the annual cycle and from year to year. Specifically, we described (1) the timing and pattern of early winter migrations relative to trends in early winter temperatures and sea-ice formation; (2) the pattern of movements during fall and early winter staging along the coast; (3) the timing and pattern of in…	Y	1982	2008	27	Y	2003	2006	4	N	NA	NA	NA	N	N	NA	NA	NA	N	NA	NA	NA	NA
171	https://doi.org/10.1894/0038-4909-57.4.361	Bender, L.C., Baldwin, R.A., & Piasecke, J.R.	Habitats occupied by elk (Cervus elaphus) in desert grassland-scrublands of northwestern New Mexico	2012	The Southwestern Naturalist	Bender, L.C., Baldwin, R.A., & Piasecke, J.R. (2012). Habitats occupied by elk (Cervus elaphus) in desert grassland-scrublands of northwestern New Mexico. The Southwestern Naturalist, 57(4), 361-369. https://doi.org/10.1894/0038-4909-57.4.361	ACADEMIC	Specific objectives were to determine selection of habitats at the levels of landscape and home range, to identify key features at the level of site, to identify other features of habitats that affect distribution, and to identify factors in habitats associated with condition and fitness.	N	NS	NS	NS	Y	2003	2006	4	N	NA	NA	NA	N	N	NA	NA	NA	N	NA	NA	NA	NA
172	https://doi.org/10.1002/jwmg.956	Ciuti, S., Jensen, W.F., Nielsen, S.E., & Boyce, M.S.	Predicting mule deer recruitment from climate oscillations for harvest management on the northern Great Plains	2015	The Journal of Wildlife Management	Ciuti, S., Jensen, W.F., Nielsen, S.E., & Boyce, M.S. (2015). Predicting mule deer recruitment from climate oscillations for harvest management on the northern Great Plains. The Journal of Wildlife Management, 79(8), 1226-1238. https://doi.org/10.1002/jwmg.956	ACADEMIC	Objective was to related local weather and Pacific-based indices to fall mule deer fawn recruitment in the North Dakota badlands.	Y	1956	2012	57	Y	1962	2012	51	N	NA	NA	NA	N	N	NA	NA	NA	N	NA	NA	NA	NA
173a	https://doi.org/10.1644/08-MAMM-A-252.1	White, P.J., Proffitt, K.M., Mech, L.D., Evans, S.B., Cunningham, J.A., & Hamlin, K.L.	Migration of northern Yellowstone elk: Implications of spatial structuring	2010	Journal of Mammalogy	White, P.J., Proffitt, K.M., Mech, L.D., Evans, S.B., Cunningham, J.A., & Hamlin, K.L. (2010). Migration of northern Yellowstone elk: Implications of spatial structuring. Journal of Mammalogy, 91(4), 827-837. https://doi.org/10.1644/08-MAMM-A-252.1	ACADEMIC	To document movements of northern Yellowstone elk to identify factors affecting the timing of migration, selection of migratory routes and summer ranges, and individual fidelity to a migratory strategy.	Y	NS	NS	NS	Y	2000	2003	4	N	NA	NA	NA	N	N	NA	NA	NA	N	NA	NA	NA	NA
173b	https://doi.org/10.1644/08-MAMM-A-252.1	White, P.J., Proffitt, K.M., Mech, L.D., Evans, S.B., Cunningham, J.A., & Hamlin, K.L.	Migration of northern Yellowstone elk: Implications of spatial structuring	2010	Journal of Mammalogy	White, P.J., Proffitt, K.M., Mech, L.D., Evans, S.B., Cunningham, J.A., & Hamlin, K.L. (2010). Migration of northern Yellowstone elk: Implications of spatial structuring. Journal of Mammalogy, 91(4), 827-837. https://doi.org/10.1644/08-MAMM-A-252.1	ACADEMIC	To document movements of northern Yellowstone elk to identify factors affecting the timing of migration, selection of migratory routes and summer ranges, and individual fidelity to a migratory strategy.	Y	NS	NS	NS	Y	2007	2008	2	N	NA	NA	NA	N	N	NA	NA	NA	N	NA	NA	NA	NA
174a	https://doi.org/10.1016/j.ecolmodel.2011.07.012	Rempel, R.S.	Effects of climate change on moose populations: Exploring the response horizon through biometric and systems models	2011	Ecological Modelling	Rempel, R.S. (2011). Effects of climate change on moose populations: Exploring the response horizon through biometric and systems models. Ecological Modelling, 222(18), 3355-3365. https://doi.org/10.1016/j.ecolmodel.2011.07.012	ACADEMIC	Objective is to develop a plausible, parsimonious, systems-level model of moose population dynamics that will be useful in exploring the response of moose populations to climate projections.	Y	1971	2000	30	Y	2000	2006	7	Y	2041	2070	A2 climate scenario, Canadian Coupled Global Circulation Model (CGCM2)	N	N	NA	NA	NA	N	NA	NA	NA	NA
174b	https://doi.org/10.1016/j.ecolmodel.2011.07.012	Rempel, R.S.	Effects of climate change on moose populations: Exploring the response horizon through biometric and systems models	2011	Ecological Modelling	Rempel, R.S. (2011). Effects of climate change on moose populations: Exploring the response horizon through biometric and systems models. Ecological Modelling, 222(18), 3355-3365. https://doi.org/10.1016/j.ecolmodel.2011.07.012	ACADEMIC	Objective is to develop a plausible, parsimonious, systems-level model of moose population dynamics that will be useful in exploring the response of moose populations to climate projections.	Y	1971	2000	30	Y	1990	1999	10	Y	2041	2070	A2 climate scenario, Canadian Coupled Global Circulation Model (CGCM2)	N	N	NA	NA	NA	N	NA	NA	NA	NA
175	https://doi.org/10.1890/1051-0761(2006)016[1539:tviwtp]2.0.co;2	Bruggeman, J.E., Garrott, R.A., Bjornlie, D.D., White, P.J., Watson, F.G.R., & Borkowski, J.	Temporal variability in winter travel patterns of Yellowstone bison: The effects of road grooming	2006	Ecological Applications	Bruggeman, J.E., Garrott, R.A., Bjornlie, D.D., White, P.J., Watson, F.G.R., & Borkowski, J. (2006). Temporal variability in winter travel patterns of Yellowstone bison: The effects of road grooming. Ecological Applications, 16(4), 1539-1554. https://doi.org/10.1890/1051-0761(2006)016[1539:tviwtp]2.0.co;2	ACADEMIC	The primary goal of this study was to evaluate the influence of road grooming on bison spatial dynamics in the Madison-Firehole winter range by extending Bjornlie and Garrot's (2001) work for an additional six years, while addressing limitations and recommendations from their initial study.	Y	1997	2005	9	Y	1997	2005	9	N	NA	NA	NA	N	N	NA	NA	NA	N	NA	NA	NA	NA
176	https://doi.org/10.1002/jwmg.21260	Warbington, C.H., Van Deelen, T.R., Norton, A.S., Stenglein, J.L., Storm, D.J., & Martin, K.J.	Cause-specific neonatal mortality of white-tailed deer in Wisconsin, USA	2017	The Journal of Wildlife Management	Warbington, C.H., Van Deelen, T.R., Norton, A.S., Stenglein, J.L., Storm, D.J., & Martin, K.J. (2017). Cause-specific neonatal mortality of white-tailed deer in Wisconsin, USA. The Journal of Wildlife Management, 81(5), 824-833. https://doi.org/10.1002/jwmg.21260	ACADEMIC	To compare white-tailed deer fawn survival under different, though representative, ecological conditions in Wisconsin, USA.	Y	2011	2013	3	Y	2011	2013	3	N	NA	NA	NA	N	N	NA	NA	NA	N	NA	NA	NA	NA
177	https://doi.org/10.2307/3802411	Smith, B.L., Robbins, R.L., & Anderson, S.H.	Early development of supplementally fed, free-ranging elk	1997	The Journal of Wildlife Management	Smith, B.L., Robbins, R.L., & Anderson, S.H. (1997). Early development of supplementally fed, free-ranging elk. The Journal of Wildlife Management, 61(1), 26-38. https://doi.org/10.2307/3802411	ACADEMIC	To investigate the contributions of elk densities, weather conditions, and supplemental feeding to birth weights, birthdates and weight gains of neonatal elk in northwest Wyoming during 1978-1992.	Y	1977	1992	16	Y	1990	1992	3	N	NA	NA	NA	N	N	NA	NA	NA	N	NA	NA	NA	NA
178	https://doi.org/10.2307/1382900	Nicholson, M.C., Bowyer, R.T., & Kie, J.G.	Habitat selection and survival of mule deer: Tradeoffs associated with migration	1997	Journal of Mammalogy	Nicholson, M.C., Bowyer, R.T., & Kie, J.G. (1997). Habitat selection and survival of mule deer: Tradeoffs associated with migration. Journal of Mammalogy, 78(2), 483-504. https://doi.org/10.2307/1382900	ACADEMIC	To evaluate the causes and consequences of migration by a population of mule deer by quantifying the timing and extent of movements, examining the proximate factors associated with migration, quantifying the seasonal use of habitat by various classes of deer, and determining how migration was related to patterns of selection of habitat.	N	1989	1991	3	Y	1989	1991	3	N	NA	NA	NA	N	N	NA	NA	NA	N	NA	NA	NA	NA
179a	https://doi.org/10.1002/jwmg.21886	Jones, P.F., Jakes, A.F., Eacker, D.R., & Hebblewhite, M.	Annual pronghorn survival of a partially migratory population	2020	The Journal of Wildlife Management	Jones, P.F., Jakes, A.F., Eacker, D.R., & Hebblewhite, M. (2020). Annual pronghorn survival of a partially migratory population. The Journal of Wildlife Management, 84(6), 1114-1126. https://doi.org/10.1002/jwmg.21886	ACADEMIC	Objective was to examine differences in survival and factors influencing mortality risk for a partially migratory population of pronghorn in the Northern Sagebrush Steppe that is exposed to large interannual variation in winter weather conditions.	Y	2004	2011	8	Y	2004	2007	4	N	NA	NA	NA	N	N	NA	NA	NA	N	NA	NA	NA	NA
179b	https://doi.org/10.1002/jwmg.21886	Jones, P.F., Jakes, A.F., Eacker, D.R., & Hebblewhite, M.	Annual pronghorn survival of a partially migratory population	2020	The Journal of Wildlife Management	Jones, P.F., Jakes, A.F., Eacker, D.R., & Hebblewhite, M. (2020). Annual pronghorn survival of a partially migratory population. The Journal of Wildlife Management, 84(6), 1114-1126. https://doi.org/10.1002/jwmg.21886	ACADEMIC	Objective was to examine differences in survival and factors influencing mortality risk for a partially migratory population of pronghorn in the Northern Sagebrush Steppe that is exposed to large interannual variation in winter weather conditions.	Y	2004	2011	8	Y	2008	2011	4	N	NA	NA	NA	N	N	NA	NA	NA	N	NA	NA	NA	NA
180a	https://doi.org/10.1016/j.ecoinf.2019.101013	Kaluskar, S., Johnson, C.A., Blukacz-Richards, E.A., Ouellet, F., Kim, D.K., & Arhonditsis, G.	A stochastic modelling framework to accommodate the inter-annual variability of habitat conditions for Peary caribou (Rangifer tarandus pearyi) populations	2020	Ecological Informatics	Kaluskar, S., Johnson, C.A., Blukacz-Richards, E.A., Ouellet, F., Kim, D.K., & Arhonditsis, G. (2020). A stochastic modelling framework to accommodate the inter-annual variability of habitat conditions for Peary caribou (Rangifer tarandus pearyi) populations. Ecological Informatics, 56: 101013. https://doi.org/10.1016/j.ecoinf.2019.101013	ACADEMIC	The main objective of the study is to delineate the relative importance of meteorological variables and local habitat conditions on Peary caribou population growth rates.	Y	1991	2005	15	Y	2000	2013	14	N	NA	NA	NA	N	N	NA	NA	NA	N	NA	NA	NA	NA
180b	https://doi.org/10.1016/j.ecoinf.2019.101013	Kaluskar, S., Johnson, C.A., Blukacz-Richards, E.A., Ouellet, F., Kim, D.K., & Arhonditsis, G.	A stochastic modelling framework to accommodate the inter-annual variability of habitat conditions for Peary caribou (Rangifer tarandus pearyi) populations	2020	Ecological Informatics	Kaluskar, S., Johnson, C.A., Blukacz-Richards, E.A., Ouellet, F., Kim, D.K., & Arhonditsis, G. (2020). A stochastic modelling framework to accommodate the inter-annual variability of habitat conditions for Peary caribou (Rangifer tarandus pearyi) populations. Ecological Informatics, 56: 101013. https://doi.org/10.1016/j.ecoinf.2019.101013	ACADEMIC	The main objective of the study is to delineate the relative importance of meteorological variables and local habitat conditions on Peary caribou population growth rates.	Y	2006	2013	8	Y	2000	2013	14	N	NA	NA	NA	N	N	NA	NA	NA	N	NA	NA	NA	NA
180c	https://doi.org/10.1016/j.ecoinf.2019.101013	Kaluskar, S., Johnson, C.A., Blukacz-Richards, E.A., Ouellet, F., Kim, D.K., & Arhonditsis, G.	A stochastic modelling framework to accommodate the inter-annual variability of habitat conditions for Peary caribou (Rangifer tarandus pearyi) populations	2020	Ecological Informatics	Kaluskar, S., Johnson, C.A., Blukacz-Richards, E.A., Ouellet, F., Kim, D.K., & Arhonditsis, G. (2020). A stochastic modelling framework to accommodate the inter-annual variability of habitat conditions for Peary caribou (Rangifer tarandus pearyi) populations. Ecological Informatics, 56: 101013. https://doi.org/10.1016/j.ecoinf.2019.101013	ACADEMIC	The main objective of the study is to delineate the relative importance of meteorological variables and local habitat conditions on Peary caribou population growth rates.	Y	1991	2005	15	Y	2003	2006	4	N	NA	NA	NA	N	N	NA	NA	NA	N	NA	NA	NA	NA
180d	https://doi.org/10.1016/j.ecoinf.2019.101013	Kaluskar, S., Johnson, C.A., Blukacz-Richards, E.A., Ouellet, F., Kim, D.K., & Arhonditsis, G.	A stochastic modelling framework to accommodate the inter-annual variability of habitat conditions for Peary caribou (Rangifer tarandus pearyi) populations	2020	Ecological Informatics	Kaluskar, S., Johnson, C.A., Blukacz-Richards, E.A., Ouellet, F., Kim, D.K., & Arhonditsis, G. (2020). A stochastic modelling framework to accommodate the inter-annual variability of habitat conditions for Peary caribou (Rangifer tarandus pearyi) populations. Ecological Informatics, 56: 101013. https://doi.org/10.1016/j.ecoinf.2019.101013	ACADEMIC	The main objective of the study is to delineate the relative importance of meteorological variables and local habitat conditions on Peary caribou population growth rates.	Y	2006	2013	8	Y	2003	2006	4	N	NA	NA	NA	N	N	NA	NA	NA	N	NA	NA	NA	NA
180e	https://doi.org/10.1016/j.ecoinf.2019.101013	Kaluskar, S., Johnson, C.A., Blukacz-Richards, E.A., Ouellet, F., Kim, D.K., & Arhonditsis, G.	A stochastic modelling framework to accommodate the inter-annual variability of habitat conditions for Peary caribou (Rangifer tarandus pearyi) populations	2020	Ecological Informatics	Kaluskar, S., Johnson, C.A., Blukacz-Richards, E.A., Ouellet, F., Kim, D.K., & Arhonditsis, G. (2020). A stochastic modelling framework to accommodate the inter-annual variability of habitat conditions for Peary caribou (Rangifer tarandus pearyi) populations. Ecological Informatics, 56: 101013. https://doi.org/10.1016/j.ecoinf.2019.101013	ACADEMIC	The main objective of the study is to delineate the relative importance of meteorological variables and local habitat conditions on Peary caribou population growth rates.	Y	1991	2005	15	Y	1970	2015	46	N	NA	NA	NA	N	N	NA	NA	NA	N	NA	NA	NA	NA
180f	https://doi.org/10.1016/j.ecoinf.2019.101013	Kaluskar, S., Johnson, C.A., Blukacz-Richards, E.A., Ouellet, F., Kim, D.K., & Arhonditsis, G.	A stochastic modelling framework to accommodate the inter-annual variability of habitat conditions for Peary caribou (Rangifer tarandus pearyi) populations	2020	Ecological Informatics	Kaluskar, S., Johnson, C.A., Blukacz-Richards, E.A., Ouellet, F., Kim, D.K., & Arhonditsis, G. (2020). A stochastic modelling framework to accommodate the inter-annual variability of habitat conditions for Peary caribou (Rangifer tarandus pearyi) populations. Ecological Informatics, 56: 101013. https://doi.org/10.1016/j.ecoinf.2019.101013	ACADEMIC	The main objective of the study is to delineate the relative importance of meteorological variables and local habitat conditions on Peary caribou population growth rates.	Y	2006	2013	8	Y	1970	2015	46	N	NA	NA	NA	N	N	NA	NA	NA	N	NA	NA	NA	NA
181	https://doi.org/10.1006/jema.2002.0543	Weisberg, P.J., Hobbs, T.N., Ellis, J.E., & Coughenor, M.B.	An ecosystem approach to management of ungulate populations	2002	Journal of Environmental Management	Weisberg, P.J., Hobbs, T.N., Ellis, J.E., & Coughenor, M.B. (2002). An ecosystem approach to management of ungulate populations. Journal of Environmental Management, 65(2), 181-197. https://doi.org/10.1006/jema.2002.0543	ACADEMIC	Primary objective was to demonstrate the utility of the ecosystem simulation approach in general, and the SAVANNA model in particular, as a novel means for providing information useful to wildlife and range management.	Y	1966	1995	30	Y	1966	1995	30	Y	1999	2028	NS	N	Y	Simulated a series of experimental runs from 1999 to 2028 using the SAVANNA model.	30	year(s)	N	NA	NA	NA	NA
182	https://doi.org/10.1002/wmon.1007	Monteith, K.L., Long, R.A., Bleich, V.C., Heffelfinger, J.R., Krausman, P.R., & Bowyer, R.T.	Effects of harvest, culture, and climate on trends and size of horn-like structures in trophy ungulates	2013	Wildlife Monographs	Monteith, K.L., Long, R.A., Bleich, V.C., Heffelfinger, J.R., Krausman, P.R., & Bowyer, R.T. (2013). Effects of harvest, culture, and climate on trends and size of horn-like structures in trophy ungulates. Wildlife Monographs, 183(1), 1-28. https://doi.org/10.1002/wmon.1007	ACADEMIC	To evaluate trends in horn and antler size of trophy males (individuals exhibiting exceptionally large horns or antlers) recorded from 1900 to 2008.	Y	1900	2008	109	Y	1900	2008	109	N	NA	NA	NA	N	N	NA	NA	NA	N	NA	NA	NA	NA
183	https://doi.org/10.1002/jwmg.792	Proffitt, K.M., Cunningham, J.A., Hamlin, K.L., & Garrot, R.A.	Bottom-up and top-down influence on pregnancy rates and recruitment of northern Yellowstone elk	2014	The Journal of Wildlife Management	Proffitt, K.M., Cunningham, J.A., Hamlin, K.L., & Garrot, R.A. (2014). Bottom-up and top-down influence on pregnancy rates and recruitment of northern Yellowstone elk. The Journal of Wildlife Management, 78(8), 1383-1393. https://doi.org/10.1002/jwmg.792	ACADEMIC	To evaluate the relative effects of weather, elk density, and carnivores to determine which factors are most important in affecting life stages of calf production and survival that lead to recruitment in northern Yellowstone elk.	Y	1985	2008	24	Y	1985	2008	24	N	NA	NA	NA	N	N	NA	NA	NA	N	NA	NA	NA	NA
184	https://doi.org/10.2981/wlb.13029	Weimers, D.M., Fulbright, T.E., Wester, D.B., Ortega-S, J.A., Rassmussen, A., Hewitt, D.G., & Hellickson, M.W.	Role of thermal environment in habitat selection by male white-tailed deer during summer in Texas	2014	Wildlife Biology	Weimers, D.M., Fulbright, T.E., Wester, D.B., Ortega-S, J.A., Rassmussen, A., Hewitt, D.G., & Hellickson, M.W. (2014). Role of thermal environment in habitat selection by male white-tailed deer during summer in Texas. Wildlife Biology, 20(1), 47-56. https://doi.org/10.2981/wlb.13029	ACADEMIC	Primary objective was to test the hypothesis that variables may be associated with a cooler environment (operative temperature, vegetation height and woody plant canopy cover) are more important in explaining habitat use than concealment cover or variables associated with foraging, including plant nutritional quality and standing crop, during midday.	Y	2008	2009	2	Y	2008	2009	2	N	NA	NA	NA	N	N	NA	NA	NA	N	NA	NA	NA	NA
185	https://doi.org/10.2307/1382865	Adams, L.G., & Dale, B.W.	Timing and synchrony of parturition in Alaskan caribou	1998	Journal of Mammalogy	Adams, L.G., & Dale, B.W. (1998). Timing and synchrony of parturition in Alaskan caribou. Journal of Mammalogy, 79(1), 287-294. https://doi.org/10.2307/1382865	ACADEMIC	To quantify timing and synchrony of births for one population of Alaska moose over 5 years and test the effects of predation, weather, and quality of forage on patterns of reproduction.	Y	1949	1994	46	Y	1990	1994	5	N	NA	NA	NA	N	N	NA	NA	NA	N	NA	NA	NA	NA
186	https://doi.org/10.1890/13-1273.1	Long, R.A., Bowyer, R.T., Porter, W.P., P. Mathewson, Monteith, K.L., & Kie, J.G.	Behavior and nutritional condition buffer a large-bodied endotherm against direct and indirect effects of climate	2014	Ecological Monographs	Long, R.A., Bowyer, R.T., Porter, W.P., P. Mathewson, Monteith, K.L., & Kie, J.G. (2014). Behavior and nutritional condition buffer a large-bodied endotherm against direct and indirect effects of climate. Ecological Monographs, 84(3), 513-532. https://doi.org/10.1890/13-1273.1	ACADEMIC	To evaluate relationships among behavior, nutritional condition (i.e., energy state), and spatiotemporal variation in costs vs. supplies of energy available to the North American elk, occupying two ecosystems with contrasting climates and energy landscapes.	Y	2010	2012	3	Y	2010	2012	3	N	NA	NA	NA	N	N	NA	NA	NA	N	NA	NA	NA	NA
187	https://doi.org/10.1644/07-MAMM-A-127R.1	Haskell, S.P., Ballard, W.B., Butler, D.A., Wallace, M.C., Stephenson, T.R., Alcumbrac, O.J., & Humphrey, M.H.	Factors affecting birth dates of sympatric deer in west-central Texas	2008	Journal of Mammalogy	Haskell, S.P., Ballard, W.B., Butler, D.A., Wallace, M.C., Stephenson, T.R., Alcumbrac, O.J., & Humphrey, M.H. (2008). Factors affecting birth dates of sympatric deer in west-central Texas. Journal of Mammalogy, 89(2), 448-458. https://doi.org/10.1644/07-MAMM-A-127R.1	ACADEMIC	To assess which factors might have influenced parturition or breeding dates or sympatric deer on private lands in west-central Texas from 2004 to 2006, a period with considerable variation in precipitation patterns.	Y	2003	2006	4	Y	2004	2006	3	N	NA	NA	NA	N	N	NA	NA	NA	N	NA	NA	NA	NA
188	https://doi.org/10.1111/oik.03359	Parikh, G.L., Forbey, J.S., Robb, B., Petersen, R.O., Vucetich, L.M., & Vucetich, J.A.	The influence of plant defensive chemicals, diet composition, and winter severity on the nutritional condition of a free-ranging, generalist herbivore	2017	Oikos	Parikh, G.L., Forbey, J.S., Robb, B., Petersen, R.O., Vucetich, L.M., & Vucetich, J.A. (2016). The influence of plant defensive chemicals, diet composition, and winter severity on the nutritional condition of a free-ranging, generalist herbivore. Oikos, 126(2), 196-203. https://doi.org/10.1111/oik.03359	ACADEMIC	To assess the relationships among nutritional restriction (UN:C), investment in detoxification (GA:C), and diet diversity for moose in Isle Royale National Park during the winters of 2013 and 2014.	N	NS	NS	NS	Y	2013	2014	2	N	NA	NA	NA	N	N	NA	NA	NA	N	NA	NA	NA	NA
189	https://doi.org/10.1016/j.ecoinf.2018.10.001	Nelson, P.R., Joly, K., Roland, C.A., & McCune, B.	Evaluating relocation extent versus covariate resolution in habitat selection models across spatiotemporal scales	2018	Ecological Informatics	Nelson, P.R., Joly, K., Roland, C.A., & McCune, B. (2018). Evaluating relocation extent versus covariate resolution in habitat selection models across spatiotemporal scales. Ecological Informatics, 48, 245-256. https://doi.org/10.1016/j.ecoinf.2018.10.001	ACADEMIC	To 1) assess the trade-offs between utilizing more explanatory covariates with fewer usable caribou relocations versus using fewer covariates with a greater number of caribou relocations and 2) assess winter selection by caribou at multiple spatiotemporal scales in relation to snow and forage.	Y	1985	2009	25	Y	1984	2007	24	N	NA	NA	NA	N	N	NA	NA	NA	N	NA	NA	NA	NA
190	https://doi.org/10.1139/z06-026	Wittmer, H.U., Mclellan, B., & Hovey, F.W.	Factors influencing variation in site fidelity of woodland caribou (Rangifer tarandus caribou) in southeastern British Columbia	2006	Canadian Journal of Zoology	Wittmer, H.U., Mclellan, B., & Hovey, F.W. (2006). Factors influencing variation in site fidelity of woodland caribou (Rangifer tarandus caribou) in southeastern British Columbia. Canadian Journal of Zoology, 84(4), 537-545. https://doi.org/10.1139/z06-026	ACADEMIC	Analyze caribou movement patterns to investigate factors that influence fidelity to seasonal ranges, including predator-avoidance and environmental factors including snow depth and lichen availability	Y	1992	2002	11	Y	1992	2002	11	N	NA	NA	NA	N	N	NA	NA	NA	N	NA	NA	NA	NA
191	https://doi.org/10.3996/102009-JFWM-013	Bender, L.C., & Piasecke, J.R.	Population demographics and dynamics of colonizing elk in a desert grassland-scrubland	2010	Journal of Fish and Wildlife Management	Bender, L.C., & Piasecke, J.R. (2010). Population demographics and dynamics of colonizing elk in a desert grassland-scrubland. Journal of Fish and Wildlife Management, 1(2), 152-160. https://doi.org/10.3996/102009-JFWM-013	ACADEMIC	Objectives were to: 1) determine nutritional condition, 2) determine population size, composition, and trend, 3) determine survival and productivity and the environmental factors influencing then, and 4) model population growth for elk in Chaco Culture National Historic Park.	N	2003	2006	4	Y	2003	2006	4	N	NA	NA	NA	N	N	NA	NA	NA	N	NA	NA	NA	NA
192	https://doi.org/10.1071/AN12013	Bolívar-Cimé, B., & Gallina, S.	An optimal habitat model for the white-tailed deer (Odocoileus virginianus) in central Veracruz, Mexico	2012	Animal Production Science	Bolívar-Cimé, B., & Gallina, S. (2012). An optimal habitat model for the white-tailed deer (Odocoileus virginianus) in central Veracruz, Mexico. Animal Production Science, 52(8), 707-713. https://doi.org/10.1071/AN12013	ACADEMIC	The aim of this study was to evaluate an Optimum Habitat Model based on estimation of the Habitat Suitability Index to identify favorable areas for the white-tailed deer in Central Veracruz, Mexico.	Y	NS	NS	NS	Y	2008	2009	2	N	NA	NA	NA	N	N	NA	NA	NA	N	NA	NA	NA	NA
193a	https://doi.org/10.2307/2269393	Coughenor, M.B., & Singer, F.J.	Elk population processes in Yellowstone National Park under the policy of natural regulation	1996	Ecological Applications	Coughenor, M.B., & Singer, F.J. (1996). Elk population processes in Yellowstone National Park under the policy of natural regulation. Ecological Applications, 6(2), 573-593. https://doi.org/10.2307/2269393	ACADEMIC	To investigate whether or not the northern Yellowstone elk herd has been limited by food and winter weather under the natural regulation policy from 1969 to 1991.	Y	1929	1991	63	Y	1969	1991	23	N	NA	NA	NA	N	N	NA	NA	NA	N	NA	NA	NA	NA
193b	https://doi.org/10.2307/2269393	Coughenor, M.B., & Singer, F.J.	Elk population processes in Yellowstone National Park under the policy of natural regulation	1996	Ecological Applications	Coughenor, M.B., & Singer, F.J. (1996). Elk population processes in Yellowstone National Park under the policy of natural regulation. Ecological Applications, 6(2), 573-593. https://doi.org/10.2307/2269393	ACADEMIC	To investigate whether or not the northern Yellowstone elk herd has been limited by food and winter weather under the natural regulation policy from 1969 to 1991.	Y	1931	1991	61	Y	1969	1991	23	N	NA	NA	NA	N	N	NA	NA	NA	N	NA	NA	NA	NA
193c	https://doi.org/10.2307/2269393	Coughenor, M.B., & Singer, F.J.	Elk population processes in Yellowstone National Park under the policy of natural regulation	1996	Ecological Applications	Coughenor, M.B., & Singer, F.J. (1996). Elk population processes in Yellowstone National Park under the policy of natural regulation. Ecological Applications, 6(2), 573-593. https://doi.org/10.2307/2269393	ACADEMIC	To investigate whether or not the northern Yellowstone elk herd has been limited by food and winter weather under the natural regulation policy from 1969 to 1991.	Y	1929	1976	48	Y	1969	1991	23	N	NA	NA	NA	N	N	NA	NA	NA	N	NA	NA	NA	NA
193d	https://doi.org/10.2307/2269393	Coughenor, M.B., & Singer, F.J.	Elk population processes in Yellowstone National Park under the policy of natural regulation	1996	Ecological Applications	Coughenor, M.B., & Singer, F.J. (1996). Elk population processes in Yellowstone National Park under the policy of natural regulation. Ecological Applications, 6(2), 573-593. https://doi.org/10.2307/2269393	ACADEMIC	To investigate whether or not the northern Yellowstone elk herd has been limited by food and winter weather under the natural regulation policy from 1969 to 1991.	Y	1936	1991	56	Y	1969	1991	23	N	NA	NA	NA	N	N	NA	NA	NA	N	NA	NA	NA	NA
193e	https://doi.org/10.2307/2269393	Coughenor, M.B., & Singer, F.J.	Elk population processes in Yellowstone National Park under the policy of natural regulation	1996	Ecological Applications	Coughenor, M.B., & Singer, F.J. (1996). Elk population processes in Yellowstone National Park under the policy of natural regulation. Ecological Applications, 6(2), 573-593. https://doi.org/10.2307/2269393	ACADEMIC	To investigate whether or not the northern Yellowstone elk herd has been limited by food and winter weather under the natural regulation policy from 1969 to 1991.	Y	1967	1991	25	Y	1969	1991	23	N	NA	NA	NA	N	N	NA	NA	NA	N	NA	NA	NA	NA
194	https://doi.org/10.2307/3801249	Fox, J.L., & Smith, C.A.	Winter mountain goat diets in southeast Alaska	1988	The Journal of Wildlife Management	Fox, J.L., & Smith, C.A. (1988). Winter mountain goat diets in southeast Alaska. The Journal of Wildlife Management, 52(2), 362-365. https://doi.org/10.2307/3801249	ACADEMIC	To describe winter diets of mountain goats inhabiting forested areas and to determine changes in diet related to snow depth.	Y	1980	1982	3	Y	1980	1982	3	N	NA	NA	NA	N	N	NA	NA	NA	N	NA	NA	NA	NA
195a	https://doi.org/10.2307/3809126	McNay, R.S., & Voller, J.M.	Mortality causes and survival estimates for adult female Columbian black-tailed deer	1995	The Journal of Wildlife Management	McNay, R.S., & Voller, J.M. (1995). Mortality causes and survival estimates for adult female Columbian black-tailed deer. The Journal of Wildlife Management, 59(1), 138-146. https://doi.org/10.2307/3809126	ACADEMIC	To investigate survival rates and mortality causes for adult female black-tailed deer at 4 areas on Vancouver Island	Y	NS	NS	NS	Y	1982	1988	7	N	NA	NA	NA	N	N	NA	NA	NA	N	NA	NA	NA	NA
195b	https://doi.org/10.2307/3809126	McNay, R.S., & Voller, J.M.	Mortality causes and survival estimates for adult female Columbian black-tailed deer	1995	The Journal of Wildlife Management	McNay, R.S., & Voller, J.M. (1995). Mortality causes and survival estimates for adult female Columbian black-tailed deer. The Journal of Wildlife Management, 59(1), 138-146. https://doi.org/10.2307/3809126	ACADEMIC	To investigate survival rates and mortality causes for adult female black-tailed deer at 4 areas on Vancouver Island	Y	NS	NS	NS	Y	1989	1990	2	N	NA	NA	NA	N	N	NA	NA	NA	N	NA	NA	NA	NA
195c	https://doi.org/10.2307/3809126	McNay, R.S., & Voller, J.M.	Mortality causes and survival estimates for adult female Columbian black-tailed deer	1995	The Journal of Wildlife Management	McNay, R.S., & Voller, J.M. (1995). Mortality causes and survival estimates for adult female Columbian black-tailed deer. The Journal of Wildlife Management, 59(1), 138-146. https://doi.org/10.2307/3809126	ACADEMIC	To investigate survival rates and mortality causes for adult female black-tailed deer at 4 areas on Vancouver Island	Y	NS	NS	NS	Y	1989	1989	1	N	NA	NA	NA	N	N	NA	NA	NA	N	NA	NA	NA	NA
196a	https://doi.org/10.1002/jwmg.238	White, K.S., Pendleton, G.W., Crowley, D., Greise, H.J., Hundertmark, K.J., McDonough, T., Nichols, L., Robus, M., Smith, C.A., & Schoen, J.W.	Mountain goat survival in coastal Alaska: Effects of age, sex, and climate	2011	The Journal of Wildlife Management	White, K.S., Pendleton, G.W., Crowley, D., Greise, H.J., Hundertmark, K.J., McDonough, T., Nichols, L., Robus, M., Smith, C.A., & Schoen, J.W. (2011). Mountain goat survival in coastal Alaska: Effects of age, sex, and climate. The Journal of Wildlife Management, 75(8), 1731-1744. https://doi.org/10.1002/jwmg.238	ACADEMIC	Primary objectives were to determine if survival probabilities of mountain goats differed between sex and age categories and whether survival was influenced by summer and winter climate conditions.	Y	NS	NS	NS	Y	1977	1981	5	N	NA	NA	NA	N	N	NA	NA	NA	N	NA	NA	NA	NA
196b	https://doi.org/10.1002/jwmg.238	White, K.S., Pendleton, G.W., Crowley, D., Greise, H.J., Hundertmark, K.J., McDonough, T., Nichols, L., Robus, M., Smith, C.A., & Schoen, J.W.	Mountain goat survival in coastal Alaska: Effects of age, sex, and climate	2011	The Journal of Wildlife Management	White, K.S., Pendleton, G.W., Crowley, D., Greise, H.J., Hundertmark, K.J., McDonough, T., Nichols, L., Robus, M., Smith, C.A., & Schoen, J.W. (2011). Mountain goat survival in coastal Alaska: Effects of age, sex, and climate. The Journal of Wildlife Management, 75(8), 1731-1744. https://doi.org/10.1002/jwmg.238	ACADEMIC	Primary objectives were to determine if survival probabilities of mountain goats differed between sex and age categories and whether survival was influenced by summer and winter climate conditions.	Y	NS	NS	NS	Y	1981	1984	4	N	NA	NA	NA	N	N	NA	NA	NA	N	NA	NA	NA	NA
196c	https://doi.org/10.1002/jwmg.238	White, K.S., Pendleton, G.W., Crowley, D., Greise, H.J., Hundertmark, K.J., McDonough, T., Nichols, L., Robus, M., Smith, C.A., & Schoen, J.W.	Mountain goat survival in coastal Alaska: Effects of age, sex, and climate	2011	The Journal of Wildlife Management	White, K.S., Pendleton, G.W., Crowley, D., Greise, H.J., Hundertmark, K.J., McDonough, T., Nichols, L., Robus, M., Smith, C.A., & Schoen, J.W. (2011). Mountain goat survival in coastal Alaska: Effects of age, sex, and climate. The Journal of Wildlife Management, 75(8), 1731-1744. https://doi.org/10.1002/jwmg.238	ACADEMIC	Primary objectives were to determine if survival probabilities of mountain goats differed between sex and age categories and whether survival was influenced by summer and winter climate conditions.	Y	NS	NS	NS	Y	1979	1983	5	N	NA	NA	NA	N	N	NA	NA	NA	N	NA	NA	NA	NA
196d	https://doi.org/10.1002/jwmg.238	White, K.S., Pendleton, G.W., Crowley, D., Greise, H.J., Hundertmark, K.J., McDonough, T., Nichols, L., Robus, M., Smith, C.A., & Schoen, J.W.	Mountain goat survival in coastal Alaska: Effects of age, sex, and climate	2011	The Journal of Wildlife Management	White, K.S., Pendleton, G.W., Crowley, D., Greise, H.J., Hundertmark, K.J., McDonough, T., Nichols, L., Robus, M., Smith, C.A., & Schoen, J.W. (2011). Mountain goat survival in coastal Alaska: Effects of age, sex, and climate. The Journal of Wildlife Management, 75(8), 1731-1744. https://doi.org/10.1002/jwmg.238	ACADEMIC	Primary objectives were to determine if survival probabilities of mountain goats differed between sex and age categories and whether survival was influenced by summer and winter climate conditions.	Y	NS	NS	NS	Y	1980	1985	6	N	NA	NA	NA	N	N	NA	NA	NA	N	NA	NA	NA	NA
196e	https://doi.org/10.1002/jwmg.238	White, K.S., Pendleton, G.W., Crowley, D., Greise, H.J., Hundertmark, K.J., McDonough, T., Nichols, L., Robus, M., Smith, C.A., & Schoen, J.W.	Mountain goat survival in coastal Alaska: Effects of age, sex, and climate	2011	The Journal of Wildlife Management	White, K.S., Pendleton, G.W., Crowley, D., Greise, H.J., Hundertmark, K.J., McDonough, T., Nichols, L., Robus, M., Smith, C.A., & Schoen, J.W. (2011). Mountain goat survival in coastal Alaska: Effects of age, sex, and climate. The Journal of Wildlife Management, 75(8), 1731-1744. https://doi.org/10.1002/jwmg.238	ACADEMIC	Primary objectives were to determine if survival probabilities of mountain goats differed between sex and age categories and whether survival was influenced by summer and winter climate conditions.	Y	NS	NS	NS	Y	1989	1991	3	N	NA	NA	NA	N	N	NA	NA	NA	N	NA	NA	NA	NA
196f	https://doi.org/10.1002/jwmg.238	White, K.S., Pendleton, G.W., Crowley, D., Greise, H.J., Hundertmark, K.J., McDonough, T., Nichols, L., Robus, M., Smith, C.A., & Schoen, J.W.	Mountain goat survival in coastal Alaska: Effects of age, sex, and climate	2011	The Journal of Wildlife Management	White, K.S., Pendleton, G.W., Crowley, D., Greise, H.J., Hundertmark, K.J., McDonough, T., Nichols, L., Robus, M., Smith, C.A., & Schoen, J.W. (2011). Mountain goat survival in coastal Alaska: Effects of age, sex, and climate. The Journal of Wildlife Management, 75(8), 1731-1744. https://doi.org/10.1002/jwmg.238	ACADEMIC	Primary objectives were to determine if survival probabilities of mountain goats differed between sex and age categories and whether survival was influenced by summer and winter climate conditions.	Y	NS	NS	NS	Y	1990	1994	5	N	NA	NA	NA	N	N	NA	NA	NA	N	NA	NA	NA	NA
196g	https://doi.org/10.1002/jwmg.238	White, K.S., Pendleton, G.W., Crowley, D., Greise, H.J., Hundertmark, K.J., McDonough, T., Nichols, L., Robus, M., Smith, C.A., & Schoen, J.W.	Mountain goat survival in coastal Alaska: Effects of age, sex, and climate	2011	The Journal of Wildlife Management	White, K.S., Pendleton, G.W., Crowley, D., Greise, H.J., Hundertmark, K.J., McDonough, T., Nichols, L., Robus, M., Smith, C.A., & Schoen, J.W. (2011). Mountain goat survival in coastal Alaska: Effects of age, sex, and climate. The Journal of Wildlife Management, 75(8), 1731-1744. https://doi.org/10.1002/jwmg.238	ACADEMIC	Primary objectives were to determine if survival probabilities of mountain goats differed between sex and age categories and whether survival was influenced by summer and winter climate conditions.	Y	NS	NS	NS	Y	1991	1994	4	N	NA	NA	NA	N	N	NA	NA	NA	N	NA	NA	NA	NA
196h	https://doi.org/10.1002/jwmg.238	White, K.S., Pendleton, G.W., Crowley, D., Greise, H.J., Hundertmark, K.J., McDonough, T., Nichols, L., Robus, M., Smith, C.A., & Schoen, J.W.	Mountain goat survival in coastal Alaska: Effects of age, sex, and climate	2011	The Journal of Wildlife Management	White, K.S., Pendleton, G.W., Crowley, D., Greise, H.J., Hundertmark, K.J., McDonough, T., Nichols, L., Robus, M., Smith, C.A., & Schoen, J.W. (2011). Mountain goat survival in coastal Alaska: Effects of age, sex, and climate. The Journal of Wildlife Management, 75(8), 1731-1744. https://doi.org/10.1002/jwmg.238	ACADEMIC	Primary objectives were to determine if survival probabilities of mountain goats differed between sex and age categories and whether survival was influenced by summer and winter climate conditions.	Y	NS	NS	NS	Y	2005	2008	4	N	NA	NA	NA	N	N	NA	NA	NA	N	NA	NA	NA	NA
196i	https://doi.org/10.1002/jwmg.238	White, K.S., Pendleton, G.W., Crowley, D., Greise, H.J., Hundertmark, K.J., McDonough, T., Nichols, L., Robus, M., Smith, C.A., & Schoen, J.W.	Mountain goat survival in coastal Alaska: Effects of age, sex, and climate	2011	The Journal of Wildlife Management	White, K.S., Pendleton, G.W., Crowley, D., Greise, H.J., Hundertmark, K.J., McDonough, T., Nichols, L., Robus, M., Smith, C.A., & Schoen, J.W. (2011). Mountain goat survival in coastal Alaska: Effects of age, sex, and climate. The Journal of Wildlife Management, 75(8), 1731-1744. https://doi.org/10.1002/jwmg.238	ACADEMIC	Primary objectives were to determine if survival probabilities of mountain goats differed between sex and age categories and whether survival was influenced by summer and winter climate conditions.	Y	NS	NS	NS	Y	2006	2008	3	N	NA	NA	NA	N	N	NA	NA	NA	N	NA	NA	NA	NA
197	https://doi.org/10.1098/rspb.2011.1501	Brodie, J., Post, E., Watson, F., & Berger, J.	Climate change intensification of herbivore impacts on tree recruitment	2012	Proceedings of the Royal Society B	Brodie, J., Post, E., Watson, F., & Berger, J. (2012). Climate change intensification of herbivore impacts on tree recruitment. Proceedings of the Royal Society B, 279(1732), 1366-1370. https://doi.org/10.1098/rspb.2011.1501	ACADEMIC	To experimentally assess how herbivore habitat selection and foraging, winter snowpack and their interactions influence the recruitment of aspen in Yellowstone National Park, USA.	Y	2007	2009	3	Y	2007	2009	3	N	NA	NA	NA	Y	N	Randomly chose aspen stands and marked 5 randomly selected aspen vegetative suckers. Measured height and survival of all suckers.	3	year(s)	N	NA	NA	NA	NA
199	https://doi.org/10.1111/j.1365-2656.2009.01528.x	Colchero, F., Medellin, R.A., Clark, J.S., Lee, R., & Katul, G.G.	Predicting population survival under future climate change: Density dependence, drought, and extraction in an insular bighorn sheep	2009	Journal of Animal Ecology	Colchero, F., Medellin, R.A., Clark, J.S., Lee, R., & Katul, G.G. (2009). Predicting population survival under future climate change: Density dependence, drought, and extraction in an insular bighorn sheep. Journal of Animal Ecology, 78(3), 666-673. https://doi.org/10.1111/j.1365-2656.2009.01528.x	ACADEMIC	This study explores the strength of density dependence and environmental regulation on the Tiburon Island bighorn sheep population	Y	1975	2006	32	Y	1975	2006	32	Y	NS	NS	NS	N	N	NA	NA	NA	N	NA	NA	NA	NA
200a	https://doi.org/10.2193/0022-541X(2004)068[0120:RDOBDI]2.0.CO;2	Gilbert, B.A., & Raedeke, K.J.	Recruitment dynamics of black-tailed deer in the western Cascades	2004	The Journal of Wildlife Management	Gilbert, B.A., & Raedeke, K.J. (2004). Recruitment dynamics of black-tailed deer in the western Cascades. The Journal of Wildlife Management, 68(1), 120-128. https://doi.org/10.2193/0022-541X(2004)068[0120:RDOBDI]2.0.CO;2	ACADEMIC	To estimate population density and age distribution of a black-tailed deer population in western Washington.	Y	1981	1981	1	Y	1979	1999	21	N	NA	NA	NA	N	N	NA	NA	NA	N	NA	NA	NA	NA
200b	https://doi.org/10.2193/0022-541X(2004)068[0120:RDOBDI]2.0.CO;2	Gilbert, B.A., & Raedeke, K.J.	Recruitment dynamics of black-tailed deer in the western Cascades	2004	The Journal of Wildlife Management	Gilbert, B.A., & Raedeke, K.J. (2004). Recruitment dynamics of black-tailed deer in the western Cascades. The Journal of Wildlife Management, 68(1), 120-128. https://doi.org/10.2193/0022-541X(2004)068[0120:RDOBDI]2.0.CO;2	ACADEMIC	To estimate population density and age distribution of a black-tailed deer population in western Washington.	Y	1982	1985	4	Y	1979	1999	21	N	NA	NA	NA	N	N	NA	NA	NA	N	NA	NA	NA	NA
201	https://doi.org/10.2307/3801109	Huegel, C.N., Dahlgren, R.B., & Gladfelter, H.L.	Bedsite selection by white-tailed deer fawns in Iowa	1986	The Journal of Wildlife Management	Huegel, C.N., Dahlgren, R.B., & Gladfelter, H.L. (1986). Bedsite selection by white-tailed deer fawns in Iowa. The Journal of Wildlife Management, 50(3), 474-480. https://doi.org/10.2307/3801109	ACADEMIC	Objective was to determine the selectivity of bedsite locations by white-tailed deer fawns and to describe vegetative and physical factors associated with selection.	Y	1980	1982	3	Y	1980	1982	3	N	NA	NA	NA	N	N	NA	NA	NA	N	NA	NA	NA	NA
202	https://doi.org/10.1093/beheco/arn079	Christianson, D., & Creel, S.	Risk effects in elk: Sex-specific responses in grazing and browsing due to wolf predation	2008	Behavioral Ecology	Christianson, D., & Creel, S. (2008). Risk effects in elk: Sex-specific responses in grazing and browsing due to wolf predation. Behavioral Ecology, 19(6), 1258-1266. https://doi.org/10.1093/beheco/arn079	ACADEMIC	To test 3 hypotheses: 1) variation in predation risk from wolves and local snow conditions altered the balance of grass and browse in the diets of elk, 2) Effects of predation risk and snow on diet composition may be mediated by overall winter severity, and 3) community inter-actions may change as the climate continues to warm and winter snowpack in temperate regions continues to decline.	Y	2004	2006	3	Y	2004	2006	3	N	NA	NA	NA	N	N	NA	NA	NA	N	NA	NA	NA	NA
203	https://doi.org/10.1139/z91-242	Fancy, S.G., & Whitten, K.R.	Selection of calving sites by porcupine herd caribou	1991	Canadian Journal of Zoology	Fancy, S.G., & Whitten, K.N. (1991). Selection of calving sites by porcupine herd caribou. Canadian Journal of Zoology, 69(7), 1736-1743. https://doi.org/10.1139/z91-242	ACADEMIC	The purpose of this study was to determine why PCH caribou select certain areas for calving and thereby provide information for assessing and mitigating potential effects of oil development on the PCH during the calving period	Y	1983	1990	8	Y	1983	1990	8	N	NA	NA	NA	N	N	NA	NA	NA	N	NA	NA	NA	NA
204	https://doi.org/10.7717/peerj.1045	Rittenhouse, C.R., Mong, T.W., & Hart, T.	Weather conditions associated with autumn migration of mule deer in Wyoming	2015	PeerJ	Rittenhouse, C.R., Mong, T.W., & Hart, T. (2015). Weather conditions associated with autumn migration of mule deer in Wyoming. PeerJ, 3(4): e1045. https://doi.org/10.7717/peerj.1045	ACADEMIC	Objective was to identify weather conditions associated with autumn migration by mule deer in Wyoming.	Y	2009	2010	2	Y	2009	2010	2	N	NA	NA	NA	N	N	NA	NA	NA	N	NA	NA	NA	NA
205	https://doi.org/10.1111/mam.12210	Deb, J.C., Forbes, G., & MacLean, D.A.	Modelling the spatial distribution of selected North American woodland mammals under future climate scenarios	2020	Mammal Review	Deb, J.C., Forbes, G., & MacLean, D.A. (2020). Modelling the spatial distribution of selected North American woodland mammals under future climate scenarios. Mammal Review, 50(4), 440-452. https://doi.org/10.1111/mam.12210	ACADEMIC	Aim is to quantify the vulnerability of selected North American woodland mammal species to climate change and predict the magnitude and direction of shifts in their distribution.	Y	1950	2000	51	N	NA	NA	NA	Y	2060	2080	RCP 4.5;RCP 8.5	N	N	NA	NA	NA	N	NA	NA	NA	NA
207	https://doi.org/10.2307/3803138	Peek, J.M., Dennis, B., & Hershey, T.	Predicting population trends of mule deer	2002	The Journal of Wildlife Management	Peek, J.M., Dennis, B., & Hershey, T. (2002). Predicting population trends of mule deer. The Journal of Wildlife Management, 66(3), 729-736. https://doi.org/10.2307/3803138	ACADEMIC	Objective was to identify environmental factors associated with the fluctuations and trends of the Sprague Unit deer population.	Y	1963	1990	28	Y	1964	1989	26	N	NA	NA	NA	N	N	NA	NA	NA	N	NA	NA	NA	NA
208	https://doi.org/10.1890/08-0345.1	Fortin, D., Fortin, M., Beyer, H.L., Duschene, T., Courant, S., & Dancose, K.	Group-size-mediated habitat selection and group fusion-fission dynamics of bison under predation risk	2009	Ecology	Fortin, D., Fortin, M., Beyer, H.L., Duschene, T., Courant, S., & Dancose, K. (2009). Group-size-mediated habitat selection and group fusion-fission dynamics of bison under predation risk. Ecology, 90(9), 2480-2490. https://doi.org/10.1890/08-0345.1	ACADEMIC	Tested hypotheses about what drives distribution dynamics of bison.	N	2006	2007	2	Y	2006	2007	2	N	NA	NA	NA	N	N	NA	NA	NA	N	NA	NA	NA	NA
209	https://doi.org/10.1098/rspb.2019.2230	Abernathy, H.N., Crawford, D.A., Garrison, E.P., Chandler, R.B., Conner, M.L., Miller, K.V., & Cherry, M.J.	Deer movement and resource selection during Hurricane Irma: Implications for extreme climatic events and wildlife	2019	Proceedings of the Royal Society B	Abernathy, H.N., Crawford, D.A., Garrison, E.P., Chandler, R.B., Conner, M.L., Miller, K.V., & Cherry, M.J. (2019). Deer movement and resource selection during Hurricane Irma: Implications for extreme climatic events and wildlife. Proceedings of the Royal Society B, 286(1916). https://doi.org/10.1098/rspb.2019.2230	ACADEMIC	To report on an opportunistic observation of deer impacted by Hurricane Irma to provide a unique case study of the behavioral response of a large mammal during an extreme climatic event, migration strategies for reducing the severity of the extreme climatic event effects and the demographic effect of the ECE based on known-fate of individual animals.	Y	2017	2017	1	Y	2017	2017	1	N	NA	NA	NA	N	N	NA	NA	NA	N	NA	NA	NA	NA
210a	https://doi.org/10.22621/cfn.v123i2.931	Dekker, D.	Declines of bighorn sheep, Ovis canadensis, on deteriorating winter range in Jasper National Park, Alberta, 1981-2010	2009	The Canadian Field-Naturalist	Dekker, D. (2009). Declines of bighorn sheep, Ovis canadensis, on deteriorating winter range in Jasper National Park, Alberta, 1981-2010. The Canadian Field-Naturalist, 123(2), 157-164. https://doi.org/10.22621/cfn.v123i2.931	ACADEMIC	To conduct long-term monitoring of a localized Bighorn Sheep population wintering in Jasper National Park of Canada.	N	1971	2009	39	Y	1981	2006	26	N	NA	NA	NA	N	N	NA	NA	NA	N	NA	NA	NA	NA
210b	https://doi.org/10.22621/cfn.v123i2.931	Dekker, D.	Declines of bighorn sheep, Ovis canadensis, on deteriorating winter range in Jasper National Park, Alberta, 1981-2010	2009	The Canadian Field-Naturalist	Dekker, D. (2009). Declines of bighorn sheep, Ovis canadensis, on deteriorating winter range in Jasper National Park, Alberta, 1981-2010. The Canadian Field-Naturalist, 123(2), 157-164. https://doi.org/10.22621/cfn.v123i2.931	ACADEMIC	To conduct long-term monitoring of a localized Bighorn Sheep population wintering in Jasper National Park of Canada.	N	1971	2009	39	Y	2008	2010	3	N	NA	NA	NA	N	N	NA	NA	NA	N	NA	NA	NA	NA
211	https://doi.org/10.1644/1545-1542(2000)081%3C0162:TPITSO%3E2.0.CO;2	Testa, J.W., Becker, E.F., & Lee, G.R.	Temporal patterns in the survival of twin and single moose (Alces alces) calves in southcentral Alaska	2000	Journal of Mammalogy	Testa, J.W., Becker, E.F., & Lee, G.R. (2000). Temporal patterns in the survival of twin and single moose (Alces alces) calves in southcentral Alaska. Journal of Mammalogy, 81(1), 162-168. https://doi.org/10.1644/1545-1542(2000)081%3C0162:TPITSO%3E2.0.CO;2	ACADEMIC	Objectives were to characterize vulnerability of moose calves to predation as influenced by age, date, snow depths, and previous reproductive success of the mother.	Y	1994	1997	4	Y	1994	1997	4	N	NA	NA	NA	N	N	NA	NA	NA	N	NA	NA	NA	NA
212a	https://doi.org/10.1111/gcb.15104	Zhou, J., Tape, K.D., Prugh, L. Cofinas, G., Carroll, G., & Kielland, K.	Enhanced shrub growth in the Arctic increases habitat connectivity for browsing herbivores	2020	Global Change Biology	Zhou, J., Tape, K.D., Prugh, L. Cofinas, G., Carroll, G., & Kielland, K. (2020). Enhanced shrub growth in the Arctic increases habitat connectivity for browsing herbivores. Global Change Biology, 26(7), 3809-3820. https://doi.org/10.1111/gcb.15104	ACADEMIC	Objectives were to (a) create a detailed, current moose distribution map; (b) predict future trends in tall-shrub habitat for moose under different warming scenarios; (c) describe patterns and spatial structure of future habitat dynamics on the North Slope; and (d) understand how climate-induced habitat expansion could influence habitat connectivity and range shift dynamics.	Y	2000	2009	10	Y	1997	2015	19	Y	2010	2019	A2;B1	N	N	NA	NA	NA	N	NA	NA	NA	NA
212b	https://doi.org/10.1111/gcb.15104	Zhou, J., Tape, K.D., Prugh, L. Cofinas, G., Carroll, G., & Kielland, K.	Enhanced shrub growth in the Arctic increases habitat connectivity for browsing herbivores	2020	Global Change Biology	Zhou, J., Tape, K.D., Prugh, L. Cofinas, G., Carroll, G., & Kielland, K. (2020). Enhanced shrub growth in the Arctic increases habitat connectivity for browsing herbivores. Global Change Biology, 26(7), 3809-3820. https://doi.org/10.1111/gcb.15104	ACADEMIC	Objectives were to (a) create a detailed, current moose distribution map; (b) predict future trends in tall-shrub habitat for moose under different warming scenarios; (c) describe patterns and spatial structure of future habitat dynamics on the North Slope; and (d) understand how climate-induced habitat expansion could influence habitat connectivity and range shift dynamics.	Y	2000	2009	10	Y	1997	2015	19	Y	2050	2059	A2;B1	N	N	NA	NA	NA	N	NA	NA	NA	NA
212c	https://doi.org/10.1111/gcb.15104	Zhou, J., Tape, K.D., Prugh, L. Cofinas, G., Carroll, G., & Kielland, K.	Enhanced shrub growth in the Arctic increases habitat connectivity for browsing herbivores	2020	Global Change Biology	Zhou, J., Tape, K.D., Prugh, L. Cofinas, G., Carroll, G., & Kielland, K. (2020). Enhanced shrub growth in the Arctic increases habitat connectivity for browsing herbivores. Global Change Biology, 26(7), 3809-3820. https://doi.org/10.1111/gcb.15104	ACADEMIC	Objectives were to (a) create a detailed, current moose distribution map; (b) predict future trends in tall-shrub habitat for moose under different warming scenarios; (c) describe patterns and spatial structure of future habitat dynamics on the North Slope; and (d) understand how climate-induced habitat expansion could influence habitat connectivity and range shift dynamics.	Y	2000	2009	10	Y	1997	2015	19	Y	2090	2099	A2;B1	N	N	NA	NA	NA	N	NA	NA	NA	NA
198a	https://doi.org/10.1016/j.gecco.2020.e01038	Schmelzer, I., Lewis, K., Jacobs, J., & McCarthy, S.C.	Boreal caribou survival in a warming climate, Labrador, Canada 1996-2014	2020	Global Ecology and Conservation	Schmelzer, I., Lewis, K., Jacobs, J., & McCarthy, S.C. (2020). Boreal caribou survival in a warming climate, Labrador, Canada 1996-2014. Global Ecology and Conservation, 23: e01038. https://doi.org/10.1016/j.gecco.2020.e01038	ACADEMIC	Aimed to analyze natural trends in adult female boreal caribou survival in Labrador by 1) characterizing monthly and annual changes in survival for each of 5 Labrador boreal woodland caribou populations from 1984 to 2014 and 2) examining the influence of different climatic conditions on survival by comparing local climatic conditions with space use by caribou using spatially and temporally explic…	Y	1996	2014	19	Y	1984	1987	4	N	NA	NA	NA	N	N	NA	NA	NA	N	NA	NA	NA	NA
198b	https://doi.org/10.1016/j.gecco.2020.e01038	Schmelzer, I., Lewis, K., Jacobs, J., & McCarthy, S.C.	Boreal caribou survival in a warming climate, Labrador, Canada 1996-2014	2020	Global Ecology and Conservation	Schmelzer, I., Lewis, K., Jacobs, J., & McCarthy, S.C. (2020). Boreal caribou survival in a warming climate, Labrador, Canada 1996-2014. Global Ecology and Conservation, 23: e01038. https://doi.org/10.1016/j.gecco.2020.e01038	ACADEMIC	Aimed to analyze natural trends in adult female boreal caribou survival in Labrador by 1) characterizing monthly and annual changes in survival for each of 5 Labrador boreal woodland caribou populations from 1984 to 2014 and 2) examining the influence of different climatic conditions on survival by comparing local climatic conditions with space use by caribou using spatially and temporally explic…	Y	1996	2014	19	Y	1998	2014	17	N	NA	NA	NA	N	N	NA	NA	NA	N	NA	NA	NA	NA
198c	https://doi.org/10.1016/j.gecco.2020.e01038	Schmelzer, I., Lewis, K., Jacobs, J., & McCarthy, S.C.	Boreal caribou survival in a warming climate, Labrador, Canada 1996-2014	2020	Global Ecology and Conservation	Schmelzer, I., Lewis, K., Jacobs, J., & McCarthy, S.C. (2020). Boreal caribou survival in a warming climate, Labrador, Canada 1996-2014. Global Ecology and Conservation, 23: e01038. https://doi.org/10.1016/j.gecco.2020.e01038	ACADEMIC	Aimed to analyze natural trends in adult female boreal caribou survival in Labrador by 1) characterizing monthly and annual changes in survival for each of 5 Labrador boreal woodland caribou populations from 1984 to 2014 and 2) examining the influence of different climatic conditions on survival by comparing local climatic conditions with space use by caribou using spatially and temporally explic…	Y	1996	2014	19	Y	1997	2014	18	N	NA	NA	NA	N	N	NA	NA	NA	N	NA	NA	NA	NA
198d	https://doi.org/10.1016/j.gecco.2020.e01038	Schmelzer, I., Lewis, K., Jacobs, J., & McCarthy, S.C.	Boreal caribou survival in a warming climate, Labrador, Canada 1996-2014	2020	Global Ecology and Conservation	Schmelzer, I., Lewis, K., Jacobs, J., & McCarthy, S.C. (2020). Boreal caribou survival in a warming climate, Labrador, Canada 1996-2014. Global Ecology and Conservation, 23: e01038. https://doi.org/10.1016/j.gecco.2020.e01038	ACADEMIC	Aimed to analyze natural trends in adult female boreal caribou survival in Labrador by 1) characterizing monthly and annual changes in survival for each of 5 Labrador boreal woodland caribou populations from 1984 to 2014 and 2) examining the influence of different climatic conditions on survival by comparing local climatic conditions with space use by caribou using spatially and temporally explic…	Y	1996	2014	19	Y	2003	2014	12	N	NA	NA	NA	N	N	NA	NA	NA	N	NA	NA	NA	NA
198e	https://doi.org/10.1016/j.gecco.2020.e01038	Schmelzer, I., Lewis, K., Jacobs, J., & McCarthy, S.C.	Boreal caribou survival in a warming climate, Labrador, Canada 1996-2014	2020	Global Ecology and Conservation	Schmelzer, I., Lewis, K., Jacobs, J., & McCarthy, S.C. (2020). Boreal caribou survival in a warming climate, Labrador, Canada 1996-2014. Global Ecology and Conservation, 23: e01038. https://doi.org/10.1016/j.gecco.2020.e01038	ACADEMIC	Aimed to analyze natural trends in adult female boreal caribou survival in Labrador by 1) characterizing monthly and annual changes in survival for each of 5 Labrador boreal woodland caribou populations from 1984 to 2014 and 2) examining the influence of different climatic conditions on survival by comparing local climatic conditions with space use by caribou using spatially and temporally explic…	Y	1996	2014	19	Y	2005	2014	10	N	NA	NA	NA	N	N	NA	NA	NA	N	NA	NA	NA	NA
198f	https://doi.org/10.1016/j.gecco.2020.e01038	Schmelzer, I., Lewis, K., Jacobs, J., & McCarthy, S.C.	Boreal caribou survival in a warming climate, Labrador, Canada 1996-2014	2020	Global Ecology and Conservation	Schmelzer, I., Lewis, K., Jacobs, J., & McCarthy, S.C. (2020). Boreal caribou survival in a warming climate, Labrador, Canada 1996-2014. Global Ecology and Conservation, 23: e01038. https://doi.org/10.1016/j.gecco.2020.e01038	ACADEMIC	Aimed to analyze natural trends in adult female boreal caribou survival in Labrador by 1) characterizing monthly and annual changes in survival for each of 5 Labrador boreal woodland caribou populations from 1984 to 2014 and 2) examining the influence of different climatic conditions on survival by comparing local climatic conditions with space use by caribou using spatially and temporally explic…	Y	1996	2014	19	Y	1997	2008	12	N	NA	NA	NA	N	N	NA	NA	NA	N	NA	NA	NA	NA
214	https://doi.org/10.2307/3801345	Alderman, J.A., Krausman, P.R., & Leopold, B.D.	Diel activity of female desert bighorn sheep in western Arizona	1989	The Journal of Wildlife Management	Alderman, J.A., Krausman, P.R., & Leopold, B.D. (1989). Diel activity of female desert bighorn sheep in western Arizona. The Journal of Wildlife Management, 53(1), 264-271. https://doi.org/10.2307/3801345	ACADEMIC	Objectives were to monitor diel activity of female desert bighorn sheep and describe the effect of time, day, season, group size, temperature, and relative humidity on activity; determine if there are seasonal patterns in the moisture content of key forage species used by bighorn sheep; and describe any relationships that exist between forage moisture and bighorn sheep activity.	Y	1985	1986	2	Y	1985	1986	2	N	NA	NA	NA	N	N	NA	NA	NA	N	NA	NA	NA	NA
215	https://doi.org/10.22621/cfn.v117i3.737	Kinley, T.A., Bergenske, J., Davies, J., & Quinn, D.	Characteristics of early-winter caribou (Rangifer tarandus caribou) feeding sites in the southern Purcell Mountains, British Columbia	2003	The Canadian Field-Naturalist	Kinley, T.A., Bergenske, J., Davies, J., & Quinn, D. (2003). Characteristics of early-winter caribou (Rangifer tarandus caribou) feeding sites in the southern Purcell Mountains, British Columbia. The Canadian Field-Naturalist, 117(3), 352-359. https://doi.org/10.22621/cfn.v117i3.737	ACADEMIC	To determine local patterns of Caribou feeding-site selection by conducting a snow trailing investigation during early winter in the Purcell Mountains.	Y	1998	1999	1	Y	1998	1999	1	N	NA	NA	NA	N	N	NA	NA	NA	N	NA	NA	NA	NA
216	https://doi.org/10.1139/Z10-071	Lowe, S. Patterson, B., & Schaffer, J.A.	Lack of behavioral responses of moose (Alces alces) to high ambient temperatures near the southern periphery of their range	2010	Canadian Journal of Zoology	Lowe, S. Patterson, B., & Schaffer, J.A. (2010). Lack of behavioral responses of moose (Alces alces) to high ambient temperatures near the southern periphery of their range. Canadian Journal of Zoology, 88(10), 1032-1041. https://doi.org/10.1139/Z10-071	ACADEMIC	To test the hypothesis that climate limits the southern distribution of moose by documenting space use and behavior of female moose at the margin of the species' range in Ontario.	Y	2006	2008	3	Y	2006	2008	3	N	NA	NA	NA	N	N	NA	NA	NA	N	NA	NA	NA	NA
217	https://doi.org/10.1890/1051-0761(2006)016[1730:STIOVF]2.0.CO;2	Rupp, T.S., Olson, M., Adams, L.G., Dale, B.W., Joly, K., Henkelman, J., Collins, W.B., & Starfield, A.M.	Simulating the influences of fire regimes on caribou winter habitat	2006	Ecological Applications	Rupp, T.S., Olson, M., Adams, L.G., Dale, B.W., Joly, K., Henkelman, J., Collins, W.B., & Starfield, A.M. (2006). Simulating the influences of fire regimes on caribou winter habitat. Ecological Applications, 16(5), 1730-1744. https://doi.org/10.1890/1051-0761(2006)016[1730:STIOVF]2.0.CO;2	ACADEMIC	To address the following questions: (1) What are the effects of different fire regimes on the abundance and spatial distribution of spruce–lichen habitat? (2) What are the short-term (defined here as <80 years, which represents the period of time following fire where little or no lichen forage is present [W. B. Collins, B. W. Dale, D. E. McElwain, K. Joly, and L. G. Adams, unpublished manuscript]…	N	1960	1990	31	N	NA	NA	NA	N	NA	NA	NA	N	Y	Computer simulations performed with a spatially explicit vegetation succession model (ALFRESCO) that modeled 4 different fire scenarios and tracked the frequency, extent, and spatial distribution of the simulated fires and associated changes to vegetation composition and distribution.	200	year(s)	N	NA	NA	NA	NA
218	https://doi.org/10.1002/ecs2.2513	Rattenbury, K.L., Schmidt, J.H., Swanson, D.K., Borg, B.L., Mangipane, B.A., & Sousanes, P.J.	Delayed onset of spring drives declines in abundance and recruitment of a mountain ungulate	2018	Ecosphere	Rattenbury, K.L., Schmidt, J.H., Swanson, D.K., Borg, B.L., Mangipane, B.A., & Sousanes, P.J. (2018). Delayed onset of spring drives declines in abundance and recruitment of a mountain ungulate. Ecosphere, 9(11): e02513. https://doi.org/10.1002/ecs2.2513	ACADEMIC	To explore the effects of spring snow conditions on Dall's sheep population dynamics in Alaska.	Y	2001	2016	16	Y	2009	2016	8	N	NA	NA	NA	N	N	NA	NA	NA	N	NA	NA	NA	NA
219	https://doi.org/10.1111/j.1420-9101.2010.01948.x	Loehr, J., Carey, J., O'Hara, R.B., & Hik, D.S.	The role of phenotypic plasticity in the responses of hunted thinhorn sheep ram horn growth to changing climatic conditions	2010	Journal of Evolutionary Biology	Loehr, J., Carey, J., O'Hara, R.B., & Hik, D.S. (2010). The role of phenotypic plasticity in the responses of hunted thinhorn sheep ram horn growth to changing climatic conditions. Journal of Evolutionary Biology, 23(4), 783-790. https://doi.org/10.1111/j.1420-9101.2010.01948.x	ACADEMIC	To assess temporal trends and patterns in horn growth over a 42-year period.	Y	NS	NS	NS	Y	1973	2005	33	N	NA	NA	NA	N	N	NA	NA	NA	N	NA	NA	NA	NA
220	https://doi.org/10.1656/058.011.0409	Lashley, M.A., & Harper, C.A.	The effects of extreme drought on native forage nutritional quality and white-tailed deer diet selection	2012	Southeastern Naturalist	Lashley, M.A., & Harper, C.A. (2012). The effects of extreme drought on native forage nutritional quality and white-tailed deer diet selection. Southeastern Naturalist, 11(4), 699-710. https://doi.org/10.1656/058.011.0409	ACADEMIC	Objectives were to 1) measure drought effects on nutritional quality among common plant species in the Central Hardwoods and 2) evaluate the effects of drought conditions on diet selection by Deer.	Y	2007	2008	2	Y	2007	2008	2	N	NA	NA	NA	N	N	NA	NA	NA	N	NA	NA	NA	NA
221a	https://doi.org/10.2307/3802410	Singer, F.J., Harting, A., Symonds, K.K., & Coughenor, M.B.	Density dependence, compensation, and environmental effects on elk calf mortality in Yellowstone National Park	1997	The Journal of Wildlife Management	Singer, F.J., Harting, A., Symonds, K.K., & Coughenor, M.B. (1997). Density dependence, compensation, and environmental effects on adult calf mortality in Yellowstone National Park. The Journal of Wildlife Management, 61(1), 12-25. https://doi.org/10.2307/3802410	ACADEMIC	To examine the hypotheses that: (1) calf survival would be inversely related to population density, (2) survival of calves would be related to body mass at birth and to early birthdate, (3) heavier and early born calves would survive at a higher rate, (4) survival of calves would be unrelated to environmental severity compared among different years and compared between 2 study areas with widely d…	Y	1987	1991	5	Y	1987	1990	4	N	NA	NA	NA	N	N	NA	NA	NA	N	NA	NA	NA	NA
221b	https://doi.org/10.2307/3802410	Singer, F.J., Harting, A., Symonds, K.K., & Coughenor, M.B.	Density dependence, compensation, and environmental effects on elk calf mortality in Yellowstone National Park	1997	The Journal of Wildlife Management	Singer, F.J., Harting, A., Symonds, K.K., & Coughenor, M.B. (1997). Density dependence, compensation, and environmental effects on adult calf mortality in Yellowstone National Park. The Journal of Wildlife Management, 61(1), 12-25. https://doi.org/10.2307/3802410	ACADEMIC	To examine the hypotheses that: (1) calf survival would be inversely related to population density, (2) survival of calves would be related to body mass at birth and to early birthdate, (3) heavier and early born calves would survive at a higher rate, (4) survival of calves would be unrelated to environmental severity compared among different years and compared between 2 study areas with widely d…	Y	1987	1991	5	Y	1968	1992	25	N	NA	NA	NA	N	N	NA	NA	NA	N	NA	NA	NA	NA
221c	https://doi.org/10.2307/3802410	Singer, F.J., Harting, A., Symonds, K.K., & Coughenor, M.B.	Density dependence, compensation, and environmental effects on elk calf mortality in Yellowstone National Park	1997	The Journal of Wildlife Management	Singer, F.J., Harting, A., Symonds, K.K., & Coughenor, M.B. (1997). Density dependence, compensation, and environmental effects on adult calf mortality in Yellowstone National Park. The Journal of Wildlife Management, 61(1), 12-25. https://doi.org/10.2307/3802410	ACADEMIC	To examine the hypotheses that: (1) calf survival would be inversely related to population density, (2) survival of calves would be related to body mass at birth and to early birthdate, (3) heavier and early born calves would survive at a higher rate, (4) survival of calves would be unrelated to environmental severity compared among different years and compared between 2 study areas with widely d…	Y	1968	1992	25	Y	1987	1990	4	N	NA	NA	NA	N	N	NA	NA	NA	N	NA	NA	NA	NA
221d	https://doi.org/10.2307/3802410	Singer, F.J., Harting, A., Symonds, K.K., & Coughenor, M.B.	Density dependence, compensation, and environmental effects on elk calf mortality in Yellowstone National Park	1997	The Journal of Wildlife Management	Singer, F.J., Harting, A., Symonds, K.K., & Coughenor, M.B. (1997). Density dependence, compensation, and environmental effects on adult calf mortality in Yellowstone National Park. The Journal of Wildlife Management, 61(1), 12-25. https://doi.org/10.2307/3802410	ACADEMIC	To examine the hypotheses that: (1) calf survival would be inversely related to population density, (2) survival of calves would be related to body mass at birth and to early birthdate, (3) heavier and early born calves would survive at a higher rate, (4) survival of calves would be unrelated to environmental severity compared among different years and compared between 2 study areas with widely d…	Y	1968	1992	25	Y	1968	1992	25	N	NA	NA	NA	N	N	NA	NA	NA	N	NA	NA	NA	NA
222	https://doi.org/10.1139/z87-249	Bergerud, A.T., & Page, R.E.	Displacement and dispersion of parturient caribou at calving sites and antipredator tactics	1987	Canadian Journal of Zoology	Bergerud, A.T., & Page, R.E. (1987). Displacement and dispersion of parturient caribou at calving sites and antipredator tactics. Canadian Journal of Zoology, 65(7), 1597-1606. https://doi.org/10.1139/z87-249	ACADEMIC	To examine survival of caribou calves until 4 months of age over 8 years in four herds in northern British Columbia	Y	1976	1983	8	Y	1976	1983	8	N	NA	NA	NA	N	N	NA	NA	NA	N	NA	NA	NA	NA
223	https://doi.org/10.1111/j.1600-0587.1993.tb00219.x	Forchhammer, M., & Boertmann, D.	The muskoxen ovibos moschatus in north and northeast Greenland: Population trends and the influence of abiotic parameters on population dynamics	1993	Ecography	Forchhammer, M., & Boertmann, D. (1993). The muskoxen ovibos moschatus in north and northeast Greenland: Population trends and the influence of abiotic parameters on population dynamics. Ecography, 16(4), 299-308. https://doi.org/10.1111/j.1600-0587.1993.tb00219.x	ACADEMIC	Analyzes the effects of precipitation, temperature, and wind velocity on muskox populations in Greenland.	Y	1960	1989	30	Y	1960	1989	30	N	NA	NA	NA	N	N	NA	NA	NA	N	NA	NA	NA	NA
224	https://doi.org/10.1002/ece3.5898	Martin, J.F., & Barboza, P.S.	Decadal heat and drought drive body size of North American bison (Bison bison) along the Great Plains	2019	Ecology and Evolution	Martin, J.F., & Barboza, P.S. (2020). Decadal heat and drought drive body size of North American bison (Bison bison) along the Great Plains. Ecology and Evolution, 10(1), 336-349. https://doi.org/10.1002/ece3.5898	ACADEMIC	To reconcile temporal and spatial variation in temperature and drought that influence body size change of large herbivores by using Bison as a focal species.	Y	1895	2018	124	Y	1966	2015	50	N	NA	NA	NA	N	N	NA	NA	NA	N	NA	NA	NA	NA
226	https://doi.org/10.1002/ecs2.2020	Miler, B.W., Symstad, A.J., Frid, L., Fisichelli, N.A., & Schuurman, G.W.	Co-producing simulation models to inform resource management: A case study from southwest South Dakota	2017	Ecosphere	Miler, B.W., Symstad, A.J., Frid, L., Fisichelli, N.A., & Schuurman, G.W. (2017). Co-producing simulation models to inform resource management: A case study from southwest South Dakota. Ecosphere, 8(12): e02020. https://doi.org/10.1002/ecs2.2020	ACADEMIC	Objectives of this modeling effort were to: (1) Match user needs with available data to develop a simulation representing the key management issues related to specific natural resources in the study area. (2) Use the simulation to explore the effects of climate change and management alternatives on those natural resources. (3) Consider the implications of model input uncertainty on model outputs.…	Y	1950	1999	50	Y	NS	NS	NS	Y	2020	2050	RCP 4.5;RCP 8.5	N	N	NA	NA	NA	N	NA	NA	NA	NA
227	https://doi.org/10.2307/3801635	Ryder, T.J., & Irwin, L.L.	Winter habitat relationships of pronghorns in southcentral Wyoming	1987	The Journal of Wildlife Management	Ryder, T.J., & Irwin, L.L. (1987). Winter habitat relationships of pronghorns in southcentral Wyoming. The Journal of Wildlife Management, 51(1), 79-85. https://doi.org/10.2307/3801635	ACADEMIC	Objective was to determine the influence of vegetation structure and population density on habitat selection by pronghorns on Red Rim for developing procedures to mitigate habitat losses associated with mining of coal.	N	1980	1982	2	Y	1979	1982	4	N	NA	NA	NA	N	N	NA	NA	NA	N	NA	NA	NA	NA
228	https://doi.org/10.2193/2006-107	Carstensen, M., Delgiudice, G.L., Sampson, B.A., & Kuehn , D.W.	Survival, birth characteristics, and cause-specific mortality of white-tailed deer neonates	2009	The Journal of Wildlife Management	Carstensen, M., Delgiudice, G.L., Sampson, B.A., & Kuehn , D.W. (2009). Survival, birth characteristics, and cause-specific mortality of white-tailed deer neonates. The Journal of Wildlife Management, 73(2), 175-183. https://doi.org/10.2193/2006-107	ACADEMIC	To examine survival and cause-specific mortality of neonates relative to birth characteristics (i.e., birth-mass, birth-date, and morphological measurements) and blood profiles.	Y	1990	2002	13	Y	2001	2002	2	N	NA	NA	NA	N	N	NA	NA	NA	N	NA	NA	NA	NA
225a	https://doi.org/10.1111/gcb.12183	Allred, B.W., Fuhlendorf, S.D., Hovick, T.J., Elmore, R.D., Engle, D.M., & Joern, A.	Conservation implications of native and introduced ungulates in a changing climate	2013	Global Change Biology	Allred, B.W., Fuhlendorf, S.D., Hovick, T.J., Elmore, R.D., Engle, D.M., & Joern, A. (2013). Conservation implications of native and introduced ungulates in a changing climate. Global Change Biology, 19(6), 1875-1883. https://doi.org/10.1111/gcb.12183	ACADEMIC	To better understand the implications of increasing temperature on ungulate behavior.	Y	2010	2012	3	Y	2009	2011	3	Y	NS	2050	Low, medium, high emissions (CGCM3.1(T47); CSIRO-Mk3.0; GISS-ER; ECHAM5/MPI-OM; CCSM3; UKMO-HadCM3)	N	N	NA	NA	NA	N	NA	NA	NA	NA
225b	https://doi.org/10.1111/gcb.12183	Allred, B.W., Fuhlendorf, S.D., Hovick, T.J., Elmore, R.D., Engle, D.M., & Joern, A.	Conservation implications of native and introduced ungulates in a changing climate	2013	Global Change Biology	Allred, B.W., Fuhlendorf, S.D., Hovick, T.J., Elmore, R.D., Engle, D.M., & Joern, A. (2013). Conservation implications of native and introduced ungulates in a changing climate. Global Change Biology, 19(6), 1875-1883. https://doi.org/10.1111/gcb.12183	ACADEMIC	To better understand the implications of increasing temperature on ungulate behavior.	Y	2010	2012	3	Y	2009	2011	3	Y	NS	2080	Low, medium, high emissions (CGCM3.1(T47); CSIRO-Mk3.0; GISS-ER; ECHAM5/MPI-OM; CCSM3; UKMO-HadCM3)	N	N	NA	NA	NA	N	NA	NA	NA	NA
301	https://doi.org/10.3398/064.069.0318	Whiting, J.C., Bowyer, R.T., & Flinders, J.T.	Diel use of water by reintroduced bighorn sheep	2009	Western North American Naturalist	Whiting, J.C., Bowyer, R.T., & Flinders, J.T. (2009). Diel use of water by reintroduced bighorn sheep. Western North American Naturalist, 69(3), 407-412. https://doi.org/10.3398/064.069.0318	ACADEMIC	To investigate whether time differences exist for visits by all bighorns to water resources between periods of drought and no drought conditions.	Y	2005	2006	2	Y	2005	2006	2	N	NA	NA	NA	N	N	NA	NA	NA	N	NA	NA	NA	NA
302	https://doi.org/10.2193/0091-7648(2004)32[412:PDOBSI]2.0.CO;2	Holl, S.A., Bleich, V. C., & Torres, S.G.	Population dynamics of bighorn sheep in the San Gabriel Mountains, California 1967-2002	2004	The Journal of Wildlife Management	Holl, S.A., Bleich, V.C., & Torres, S.G. (2004). Population dynamics of bighorn sheep in the San Gabriel Mountains, California 1967-2002. The Journal of Wildlife Management, 32(2), 412-426. https://doi.org/10.2193/0091-7648(2004)32[412:PDOBSI]2.0.CO;2	ACADEMIC	To explore bighorn sheep dynamics in the San Gabriel Mountains, Los Angeles and San Bernardino counties, California, over a period of 35 years (1967–2002) by using historical data, contemporary population estimates and other indices of population performance, and indices of mule deer (Odocoileus hemionus californicus) and mountain lions.	Y	1976	1984	9	Y	1967	2002	36	N	NA	NA	NA	N	N	NA	NA	NA	N	NA	NA	NA	NA
303a	https://doi.org/10.2981/wlb.00043	Olson, D.D., Bissonette, J.A., Cramer, P.C., Bunnell, K.D., Coster, D.C., & Jackson P.J.	How does variation in winter weather affect deer-vehicle collision rates?	2015	Wildlife Biology	Olson, D.D., Bissonette, J.A., Cramer, P.C., Bunnell, K.D., Coster, D.C., & Jackson P.J. (2015). How does variation in winter weather affect deer-vehicle collision rates? Wildlife Biology, 21(2), 80-87. https://doi.org/10.2981/wlb.00043	ACADEMIC	To analyze mule deer movements during two consecutive winters with vastly different conditions and determine what effect weather had on deer-vehicle collisions.	Y	1981	2012	32	Y	2010	2012	3	N	NA	NA	NA	N	N	NA	NA	NA	N	NA	NA	NA	NA
303b	https://doi.org/10.2981/wlb.00043	Olson, D.D., Bissonette, J.A., Cramer, P.C., Bunnell, K.D., Coster, D.C., & Jackson P.J.	How does variation in winter weather affect deer-vehicle collision rates?	2015	Wildlife Biology	Olson, D.D., Bissonette, J.A., Cramer, P.C., Bunnell, K.D., Coster, D.C., & Jackson P.J. (2015). How does variation in winter weather affect deer-vehicle collision rates? Wildlife Biology, 21(2), 80-87. https://doi.org/10.2981/wlb.00043	ACADEMIC	To analyze mule deer movements during two consecutive winters with vastly different conditions and determine what effect weather had on deer-vehicle collisions.	Y	2003	2012	10	Y	2010	2012	3	N	NA	NA	NA	N	N	NA	NA	NA	N	NA	NA	NA	NA
229	https://doi.org/10.1023/A:1015725103348	Wang, G., Thompson Hobbs, N., Singer, F.J., Ojima, D.S., & Lubow, B.C.	Impacts of climate changes on elk population dynamics in Rocky Mountain National Park, Colorado, U.S.A.	2002	Climatic Change	Wang, G., Thompson Hobbs, N., Singer, F.J., Ojima, D.S., & Lubow, B.C. (2002). Impacts of climate changes on elk population dynamics in Rocky Mountain National Park, Colorado, U.S.A. Climatic Change, 54, 205-222. https://doi.org/10.1023/A:1015725103348	ACADEMIC	To separate the role of climate from density dependent mechanisms of population regulation by using model selection techniques.	Y	1965	1999	35	Y	1965	1999	35	Y	2000	2035	NS	N	N	NA	NA	NA	N	NA	NA	NA	NA
230a	https://doi.org/10.1002/jwmg.21680	Jones, P.D., Strickland, B.D., Demarais, S., McKinley, W.T., Ernst, J.R., & Klassen, J.A.	Seasonal flooding effects on deer in the Mississippi River Batture	2019	The Journal of Wildlife Management	Jones, P.D., Strickland, B.D., Demarais, S., McKinley, W.T., Ernst, J.R., & Klassen, J.A. (2019). Seasonal flooding effects on deer in the Mississippi River Batture. The Journal of Wildlife Management, 83(5), 1117-11130. https://doi.org/10.1002/jwmg.21680	ACADEMIC	To investigate morphological and reproductive relationships of deer with flooding, harvest, weather, and agricultural variables in the Mississippi River Batture.	Y	1986	2016	31	Y	1988	2016	29	N	NA	NA	NA	N	N	NA	NA	NA	N	NA	NA	NA	NA
230b	https://doi.org/10.1002/jwmg.21680	Jones, P.D., Strickland, B.D., Demarais, S., McKinley, W.T., Ernst, J.R., & Klassen, J.A.	Seasonal flooding effects on deer in the Mississippi River Batture	2019	The Journal of Wildlife Management	Jones, P.D., Strickland, B.D., Demarais, S., McKinley, W.T., Ernst, J.R., & Klassen, J.A. (2019). Seasonal flooding effects on deer in the Mississippi River Batture. The Journal of Wildlife Management, 83(5), 1117-11130. https://doi.org/10.1002/jwmg.21680	ACADEMIC	To investigate morphological and reproductive relationships of deer with flooding, harvest, weather, and agricultural variables in the Mississippi River Batture.	Y	1980	2017	38	Y	1988	2016	29	N	NA	NA	NA	N	N	NA	NA	NA	N	NA	NA	NA	NA
231a	https://doi.org/10.2307/3802961	Marshal, J.P., Krausman, P.R., Bleich, V.C., Ballarad, W.B., & McKeever, J.S.	Rainfall, El Nino, and dynamics of mule deer in the Sonoran Desert, California	2002	The Journal of Wildlife Management	Marshal, J.P., Krausman, P.R., Bleich, V.C., Ballarad, W.B., & McKeever, J.S. (2002). Rainfall, El Nino, and dynamics of mule deer in the Sonoran Desert, California. The Journal of Wildlife Management, 66(4), 1283-1289. https://doi.org/10.2307/3802961	ACADEMIC	Objective was to test the prediction that El Niño Southern Oscillation drives population dynamics and causes fluctuations in mule deer numbers by using long-term southern oscillation, deer harvest, and rainfall data.	Y	1951	1998	48	Y	1948	1998	51	N	NA	NA	NA	N	N	NA	NA	NA	N	NA	NA	NA	NA
231b	https://doi.org/10.2307/3802961	Marshal, J.P., Krausman, P.R., Bleich, V.C., Ballarad, W.B., & McKeever, J.S.	Rainfall, El Nino, and dynamics of mule deer in the Sonoran Desert, California	2002	The Journal of Wildlife Management	Marshal, J.P., Krausman, P.R., Bleich, V.C., Ballarad, W.B., & McKeever, J.S. (2002). Rainfall, El Nino, and dynamics of mule deer in the Sonoran Desert, California. The Journal of Wildlife Management, 66(4), 1283-1289. https://doi.org/10.2307/3802961	ACADEMIC	Objective was to test the prediction that El Niño Southern Oscillation drives population dynamics and causes fluctuations in mule deer numbers by using long-term southern oscillation, deer harvest, and rainfall data.	Y	1940	1998	59	Y	1948	1998	51	N	NA	NA	NA	N	N	NA	NA	NA	N	NA	NA	NA	NA
232	https://doi.org/10.1002/ece3.2764	Raynor, E.J., Beyer, H.L., Briggs, J.M., & Joern, A.	Complex variation in habitat selection strategies among individuals driven by extrinsic factors	2017	Ecology and Evolution	Raynor, E.J., Beyer, H.L., Briggs, J.M., & Joern, A. (2017). Complex variation in habitat selection strategies among individuals driven by extrinsic factors. Ecology and Evolution, 7(6), 1802-1822. https://doi.org/10.1002/ece3.2764	ACADEMIC	To determine how biotic and abiotic factors mediate bison movement decisions in a nutritionally heterogeneous grassland.	Y	2011	2013	3	Y	2007	2013	7	N	NA	NA	NA	N	N	NA	NA	NA	N	NA	NA	NA	NA
233a	https://doi.org/10.1894/0038-4909(2007)52[520:DOAALO]2.0.CO;2	McKinney, T., & Smith, T.W.	Diets of adults and lambs of desert bighorn sheep during years of varying rainfall in central Arizona	2007	The Southwestern Naturalist	McKinney, T., & Smith, T.W. (2007). Diets of adults and lambs of desert bighorn sheep during years of varying rainfall in central Arizona. The Southwestern Naturalist, 52(4), 520-527. https://doi.org/10.1894/0038-4909(2007)52[520:DOAALO]2.0.CO;2	ACADEMIC	Objective was to determine associations between varying amounts of rainfall and composition and similarity of diets of adults and lambs of desert bighorn sheep in the Sonoran Desert of central Arizona.	Y	1975	2003	29	Y	1999	2002	3	N	NA	NA	NA	N	N	NA	NA	NA	N	NA	NA	NA	NA
233b	https://doi.org/10.1894/0038-4909(2007)52[520:DOAALO]2.0.CO;2	McKinney, T., & Smith, T.W.	Diets of adults and lambs of desert bighorn sheep during years of varying rainfall in central Arizona	2007	The Southwestern Naturalist	McKinney, T., & Smith, T.W. (2007). Diets of adults and lambs of desert bighorn sheep during years of varying rainfall in central Arizona. The Southwestern Naturalist, 52(4), 520-527. https://doi.org/10.1894/0038-4909(2007)52[520:DOAALO]2.0.CO;2	ACADEMIC	Objective was to determine associations between varying amounts of rainfall and composition and similarity of diets of adults and lambs of desert bighorn sheep in the Sonoran Desert of central Arizona.	Y	1975	2003	29	Y	2000	2003	3	N	NA	NA	NA	N	N	NA	NA	NA	N	NA	NA	NA	NA
234a	https://doi.org/10.1674/0003-0031(2008)160[178:MBAFWD]2.0.CO;2	Nixon, C.M., Mankin, P.C., Etter, D.R., Hansen, L.P., Brewer, P.A., Chelsvig, J.E., Esker, T.L., & Sullivan, J.B.	Migration behavior among female white-tailed deer in central and northern Illinois	2008	The American Midland Naturalist	Nixon, C.M., Mankin, P.C., Etter, D.R., Hansen, L.P., Brewer, P.A., Chelsvig, J.E., Esker, T.L., & Sullivan, J.B. (2008). Migration behavior among female white-tailed deer in central and northern Illinois. The American Midland Naturalist, 160(1), 178-190. https://doi.org/10.1674/0003-0031(2008)160[178:MBAFWD]2.0.CO;2	ACADEMIC	To examine the extent of migration behavior among female white-tailed deer, the costs of this behavior in terms of female survival and fawn recruitment, and the effects of various environmental factors on initiation of migrations in spring and fall in central and northern Illinois.	N	1980	1985	6	Y	1980	1985	6	N	NA	NA	NA	N	N	NA	NA	NA	N	NA	NA	NA	NA
234b	https://doi.org/10.1674/0003-0031(2008)160[178:MBAFWD]2.0.CO;2	Nixon, C.M., Mankin, P.C., Etter, D.R., Hansen, L.P., Brewer, P.A., Chelsvig, J.E., Esker, T.L., & Sullivan, J.B.	Migration behavior among female white-tailed deer in central and northern Illinois	2008	The American Midland Naturalist	Nixon, C.M., Mankin, P.C., Etter, D.R., Hansen, L.P., Brewer, P.A., Chelsvig, J.E., Esker, T.L., & Sullivan, J.B. (2008). Migration behavior among female white-tailed deer in central and northern Illinois. The American Midland Naturalist, 160(1), 178-190. https://doi.org/10.1674/0003-0031(2008)160[178:MBAFWD]2.0.CO;2	ACADEMIC	To examine the extent of migration behavior among female white-tailed deer, the costs of this behavior in terms of female survival and fawn recruitment, and the effects of various environmental factors on initiation of migrations in spring and fall in central and northern Illinois.	N	1990	1993	4	Y	1990	1993	4	N	NA	NA	NA	N	N	NA	NA	NA	N	NA	NA	NA	NA
235	https://doi.org/10.1016/j.mambio.2014.05.005	Lendrum, P.E., Anderson C.R., Monteith, K.L., Jenks, J.A., & Bowyer, R.T.	Relating the movement of a rapidly migrating ungulate to spatiotemporal patterns of forage quality	2014	Mammalian Biology	Lendrum, P.E., Anderson C.R., Monteith, K.L., Jenks, J.A., & Bowyer, R.T. (2014). Relating the movement of a rapidly migrating ungulate to spatiotemporal patterns of forage quality. Mammalian Biology, 79(6), 369-375. https://doi.org/10.1016/j.mambio.2014.05.005	ACADEMIC	To examine relationships between forage quality during spring migration as indexed by fecal nitrogen, satellite-derived NDVI, and patterns of movement for mule deer, to better understand how forage quality determines the timing and type of movements exhibited by mule deer during migration.	Y	2008	2010	3	Y	2010	2010	1	N	NA	NA	NA	N	N	NA	NA	NA	N	NA	NA	NA	NA
236	https://doi.org/10.2307/3672118	Leopold, B.D., & Krausman, P.D.	Factors influencing desert mule deer distribution and productivity in southwestern Texas	1991	The Southwestern Naturalist	Leopold, B.D., & Krausman, P.R. (1991). Factors influencing desert mule deer distribution and productivity in southwestern Texas. The Southwestern Naturalist, 36(1), 67-74. https://doi.org/10.2307/3672118	ACADEMIC	Objective was to determine if plant density and spring rainfall influenced desert mule deer distribution and fawn survival, respectively, in Big Bend National Park.	Y	1961	1981	21	Y	1972	1981	10	N	NA	NA	NA	N	N	NA	NA	NA	N	NA	NA	NA	NA
237a	https://doi.org/10.2307/3803141	Lubow, B.C., Singer, F.J., Johnson, T.L., & Bowden, D.C.	Dynamics of interacting elk populations within and adjacent to Rocky Mountain National Park	2002	The Journal of Wildlife Management	Lubow, B.C., Singer, F.J., Johnson, T.L., & Bowden, D.C. (2002). Dynamics of interacting elk populations within and adjacent to Rocky Mountain National Park. The Journal of Wildlife Management, 66(3), 757-775. https://doi.org/10.2307/3803141	ACADEMIC	Objective was to study population subdivision and density-dependent and independent factors influencing population processes between 1965 and 2001 for elk (Cervus elaphus) inhabiting Rocky Mountain National Park (park) and the adjacent Estes Valley (town), Colorado, USA.	Y	NS	NS	NS	Y	1965	2001	37	N	NA	NA	NA	N	N	NA	NA	NA	N	NA	NA	NA	NA
237b	https://doi.org/10.2307/3803141	Lubow, B.C., Singer, F.J., Johnson, T.L., & Bowden, D.C.	Dynamics of interacting elk populations within and adjacent to Rocky Mountain National Park	2002	The Journal of Wildlife Management	Lubow, B.C., Singer, F.J., Johnson, T.L., & Bowden, D.C. (2002). Dynamics of interacting elk populations within and adjacent to Rocky Mountain National Park. The Journal of Wildlife Management, 66(3), 757-775. https://doi.org/10.2307/3803141	ACADEMIC	Objective was to study population subdivision and density-dependent and independent factors influencing population processes between 1965 and 2001 for elk (Cervus elaphus) inhabiting Rocky Mountain National Park (park) and the adjacent Estes Valley (town), Colorado, USA.	Y	NS	NS	NS	Y	1978	2001	24	N	NA	NA	NA	N	N	NA	NA	NA	N	NA	NA	NA	NA
238	https://doi.org/10.1139/z97-793	Mörschel, F.M., & Klein, D.R.	Effects of weather and parasitic insects on behavior and group dynamics of caribou of the delta herd, Alaska	1997	Canadian Journal of Zoology	Mörschel, F.M., & Klein, D.R. (1997). Effects of weather and parasitic insects on behavior and group dynamics of caribou of the delta herd, Alaska. Canadian Journal of Zoology, 75(10), 1659-1670. https://doi.org/10.1139/z97-793	ACADEMIC	Objective was to investigate the effects of summer weather and parasitic insects on caribou behavior and group dynamics in the Delta Caribou Herd in summer in 1994 and 1995.	Y	1994	1995	2	Y	1994	1995	2	N	NA	NA	NA	N	N	NA	NA	NA	N	NA	NA	NA	NA
239	https://doi.org/10.2193/0022-541X(2004)068[0167:FCWFBO]2.0.CO;2	Kunkel, K.E., Pletscher, D.H., Boyd, D.K., Ream, R.R., & Fairchild, M.W.	Factors correlated with foraging behavior of wolves in and near Glacier National Park, Montana	2004	The Journal of Wildlife Management	Kunkel, K.E., Pletscher, D.H., Boyd, D.K., Ream, R.R., & Fairchild, M.W. (2004). Factors correlated with foraging behavior of wolves in and near Glacier National Park, Montana. The Journal of Wildlife Management, 68(1), 167-178. https://doi.org/10.2193/0022-541X(2004)068[0167:FCWFBO]2.0.CO;2	ACADEMIC	To explore factors affecting search distance, prey selection, and spatial use by wolves.	Y	1986	1996	11	Y	1986	1996	11	N	NA	NA	NA	N	N	NA	NA	NA	N	NA	NA	NA	NA
240	https://doi.org/10.2193/0022-541X(2006)70[1556:ALASAO]2.0.CO;2	DelGiudice, G.D., Fieber, J., Riggs, M.R., Powell, M.C., & Pan, W.	A long-term age-specific survival analysis of female white-tailed deer	2006	The Journal of Wildlife Management	DelGiudice, G.D., Fieber, J., Riggs, M.R., Powell, M.C., & Pan, W. (2006). A long-term age-specific survival analysis of female white-tailed deer. The Journal of Wildlife Management, 70(6), 1556-1568. https://doi.org/10.2193/0022-541X(2006)70[1556:ALASAO]2.0.CO;2	ACADEMIC	To 1) examine the potential effects of changes in sample size and inclusion of neonates monitored from birth on the age-specific survival and hazard estimates for female white-tailed deer; 2) examine the effect of pooling adults on survival analyses and population projections, and 3) demonstrate the value of long-term research to understanding survival and hazards of northern deer.	N	1990	2003	14	Y	1991	2003	13	N	NA	NA	NA	N	N	NA	NA	NA	N	NA	NA	NA	NA
241	https://doi.org/10.1002/jwmg.824	Sells, S.N., Mitchell, M.S., Nowak, J.J., Lukacs, P.M., Anderson, N.J., Ramsey, J.M., Gude, J.A., & Krausman, P.R.	Modeling risk of pneumonia epizootics in bighorn sheep	2015	The Journal of Wildlife Management	Sells, S.N., Mitchell, M.S., Nowak, J.J., Lukacs, P.M., Anderson, N.J., Ramsey, J.M., Gude, J.A., & Krausman, P.R. (2015). Modeling risk of pneumonia epizootics in bighorn sheep. The Journal of Wildlife Management, 79(2), 195-210. https://doi.org/10.1002/jwmg.824	ACADEMIC	To develop an empirical risk model of pneumonia epizootics using readily available data that we hypothesized could contribute to epizootics in bighorn sheep, based on previous work.	N	1980	2010	31	Y	1979	2013	35	N	NA	NA	NA	N	N	NA	NA	NA	N	NA	NA	NA	NA
242	https://doi.org/10.2111/04-063.1	Stephenson, T.R., Van Ballenberghe, V., Peek, J.M., & MacCracken, J.G.	Spatio-temporal constraints on moose habitat and carrying capacity in coastal Alaska: Vegetation succession and climate	2006	Rangeland Ecology & Management	Stephenson, T.R., Van Ballenberghe, V., Peek, J.M., & MacCracken, J.G. (2006). Spatio-temporal constraints on moose habitat and carrying capacity in coastal Alaska: Vegetation succession and climate. Rangeland Ecology & Management, 59(4), 359-372. https://doi.org/10.2111/04-063.1	ACADEMIC	To assess habitat selection and movements relative to winter severity and quantify moose habitat carrying capacity in the context of successional change and winter severity.	Y	1963	1994	32	Y	1959	1986	28	Y	1959	2202	NS	N	N	NA	NA	NA	N	NA	NA	NA	Time steps were 1959, 1986, 2013, & 2202.
243	https://doi.org/10.1007/s00300-018-2259-8	Chen, W., Adamczewski, J.Z., White, L., Croft, B., Gunn, A., Football, A., Leblanc, S.G., Russell, D.E., & Tracz, B.	Impacts of climate-driven habitat change on the peak calving date of the Bathurst caribou in Arctic Canada	2018	Polar Biology	Chen, W., Adamczewski, J.Z., White, L., Croft, B., Gunn, A., Football, A., Leblanc, S.G., Russell, D.E., & Tracz, B. (2018). Impacts of climate-driven habitat change on the peak calving date of the bathurst caribou in Arctic Canada. Polar Biology, 41, 953-967. https://doi.org/10.1007/s00300-018-2259-8	ACADEMIC	To investigate how changes in climate-induced habitat conditions have impacted peak calving date of the Bathurst caribou, and the implication of that impact on the population.	Y	1985	2012	28	Y	1986	2012	27	N	NA	NA	NA	N	N	NA	NA	NA	N	NA	NA	NA	NA
244	https://doi.org/10.1002/jwmg.616	DelGiudice, G.D., Sampson, B.A., & Giudice, J.H.	A long-term assessment of the effect of winter severity on the food habits of white-tailed deer	2013	The Journal of Wildlife Management	Delgiudice, G.D., Sampson, B.A., & Giudice, J.H. (2013). A long-term assessment of the effect of winter severity on the food habits of white-tailed deer. The Journal of Wildlife Management, 77(8), 1664-1675. https://doi.org/10.1002/jwmg.616	ACADEMIC	To describe winter browse use by free-ranging deer on 4 study sites in northern Minnesota during 1991-2005, and test several a priori predictions about how browse use and availability would change as a function of winter severity.	Y	1991	2005	15	Y	1991	2005	15	N	NA	NA	NA	N	N	NA	NA	NA	N	NA	NA	NA	NA
247	https://doi.org/10.1002/JWMG.21490	Conner, M.M., Stephenson, T.R., German, D.W., Monteith, K.L., Few, A.P., & Bair, E.H.	Survival analysis: Informing recovery of Sierra Nevada bighorn sheep	2018	The Journal of Wildlife Management	Conner, M.M., Stephenson, T.R., German, D.W., Monteith, K.L., Few, A.P., & Bair, E.H. (2018). Survival analysis: Informing recovery of Sierra Nevada bighorn sheep. The Journal of Wildlife Management, 82(7), 1442-1458. https://doi.org/10.1002/JWMG.21490	ACADEMIC	To determine what population-level factors (e.g. climate, habitat, population size, predation) affect survival and whether there are interactions between these factors by age and sex, and then apply findings to recovery strategies.	Y	2002	2013	12	Y	2002	2013	12	N	NA	NA	NA	N	N	NA	NA	NA	N	NA	NA	NA	NA
248a	https://doi.org/10.2307/3802614	Kucera, T.E.	Fecal indicators, diet, and population parameters in mule deer	1997	The Journal of Wildlife Management	Kucera, T.E. (1997). Fecal indicators, diet, and population parameters in mule deer. The Journal of Wildlife Management, 61(2), 550-560. https://doi.org/10.2307/3802614	ACADEMIC	Objectives were to 1) describe seasonal and annual patterns of FN and FDAPA in a population of migratory mule deer; 2) test the hypothesis that FN and FDAPA were related to precipitation and diet, physical condition, and reproductive performance of deer; 3) examine influences of variations in precipitation, forage growth, and population density on the measured population parameters.	Y	NS	NS	NS	Y	1984	1989	6	N	NA	NA	NA	N	N	NA	NA	NA	N	NA	NA	NA	NA
248b	https://doi.org/10.2307/3802614	Kucera, T.E.	Fecal indicators, diet, and population parameters in mule deer	1997	The Journal of Wildlife Management	Kucera, T.E. (1997). Fecal indicators, diet, and population parameters in mule deer. The Journal of Wildlife Management, 61(2), 550-560. https://doi.org/10.2307/3802614	ACADEMIC	Objectives were to 1) describe seasonal and annual patterns of FN and FDAPA in a population of migratory mule deer; 2) test the hypothesis that FN and FDAPA were related to precipitation and diet, physical condition, and reproductive performance of deer; 3) examine influences of variations in precipitation, forage growth, and population density on the measured population parameters.	Y	NS	NS	NS	Y	1991	1994	4	N	NA	NA	NA	N	N	NA	NA	NA	N	NA	NA	NA	NA
249	https://doi.org/10.1644/10-MAMM-A-257.1	White, P.J., Gower, C.N., Davis, T.L., Sheldon, J.W., & White, J.R.	Group dynamics of Yellowstone pronghorn	2012	Journal of Mammalogy	White, P.J., Gower, C.N., Davis, T.L., Sheldon, J.W., & White, J.R. (2012). Group dynamics of Yellowstone pronghorn. Journal of Mammalogy, 93(4), 1129-1138. https://doi.org/10.1644/10-MAMM-A-257.1	ACADEMIC	To improve the understanding of various abiotic and biotic factors influencing the grouping tendencies of Yellowstone pronghorn.	Y	NS	NS	NS	Y	1999	2005	6	N	NA	NA	NA	N	N	NA	NA	NA	N	NA	NA	NA	NA
250a	https://doi.org/10.1007/s10344-017-1085-6	Larter, N.C., Jung, T.S., & Allaire, D.G.	Snow depth does not affect recruitment in a low-density population of boreal woodland caribou (Rangifer tarandus caribou)	2017	European Journal of Wildlife Research	Larter, N.C., Jung, T.S., & Allaire, D.G. (2017). Snow depth does not affect recruitment in a low-density population of boreal woodland caribou (Rangifer tarandus caribou). European Journal of Wildlife Research, 63(1). https://doi.org/10.1007/s10344-017-1085-6	ACADEMIC	To examine calf recruitment rates in a low-density population of boreal woodland caribou occurring in a relatively pristine landscape in the Northwest Territories, Canada, using an 11-year time series of caribou and snow depth data.	Y	2006	2010	5	Y	2006	2016	11	N	NA	NA	NA	N	N	NA	NA	NA	N	NA	NA	NA	NA
250b	https://doi.org/10.1007/s10344-017-1085-6	Larter, N.C., Jung, T.S., & Allaire, D.G.	Snow depth does not affect recruitment in a low-density population of boreal woodland caribou (Rangifer tarandus caribou)	2017	European Journal of Wildlife Research	Larter, N.C., Jung, T.S., & Allaire, D.G. (2017). Snow depth does not affect recruitment in a low-density population of boreal woodland caribou (Rangifer tarandus caribou). European Journal of Wildlife Research, 63(1). https://doi.org/10.1007/s10344-017-1085-6	ACADEMIC	To examine calf recruitment rates in a low-density population of boreal woodland caribou occurring in a relatively pristine landscape in the Northwest Territories, Canada, using an 11-year time series of caribou and snow depth data.	Y	2012	2016	5	Y	2006	2016	11	N	NA	NA	NA	N	N	NA	NA	NA	N	NA	NA	NA	NA
251	https://doi.org/10.1890/11-2298.1	Middleton, A.D., Kauffman, M.J., McWhirter, D.E., Cook, J.G., Cook, R.C., Nelson, A.A., Jimenez, M.D., & Klaver, R.W.	Animal migration amid shifting patterns of phenology and predation: Lessons from a Yellowstone elk herd	2013	Ecology	Middleton, A.D., Kauffman, M.J., McWhirter, D.E., Cook, J.G., Cook, R.C., Nelson, A.A., Jimenez, M.D., & Klaver, R.W. (2013). Animal migration amid shifting patterns of phenology and predation: Lessons from a Yellowstone elk herd. Ecology, 94(6), 1245-1256. https://doi.org/10.1890/11-2298.1	ACADEMIC	To evaluate the contemporary benefits of migratory behavior for a Yellowstone elk herd by comparing the reproductive performance of migratory and resident animals, then evaluating the ecological conditions that underlie observed demographic differences.	Y	1989	2009	21	Y	1989	2009	21	N	NA	NA	NA	N	N	NA	NA	NA	N	NA	NA	NA	NA
252a	https://doi.org/10.1111/J.1523-1739.2004.00023.X	Epps, C.W., McCullough, D.R., Wehausen, J.D., Bleich, V.C., & Rechel, J.L.	Effects of climate change on population persistence of desert-dwelling mountain sheep in California	2004	Conservation Biology	Epps, C.W., McCullough, D.R., Wehausen, J.D., Bleich, V.C., & Rechel, J.L. (2004). Effects of climate change on population persistence of desert-dwelling mountain sheep in California. Conservation Biology, 18(1), 102-113. https://doi.org/10.1111/J.1523-1739.2004.00023.X	ACADEMIC	To analyze the role of climate and other factors in determining metapopulation structure based on presence and absence data.	Y	1900	1960	61	N	NA	NA	NA	N	NA	NA	NA	N	N	NA	NA	NA	N	NA	NA	NA	Scored 80 mountain ranges with extinct or extant populations of desert bighorn sheep (i.e. didn't observe sheep populations)
252b	https://doi.org/10.1111/J.1523-1739.2004.00023.X	Epps, C.W., McCullough, D.R., Wehausen, J.D., Bleich, V.C., & Rechel, J.L.	Effects of climate change on population persistence of desert-dwelling mountain sheep in California	2004	Conservation Biology	Epps, C.W., McCullough, D.R., Wehausen, J.D., Bleich, V.C., & Rechel, J.L. (2004). Effects of climate change on population persistence of desert-dwelling mountain sheep in California. Conservation Biology, 18(1), 102-113. https://doi.org/10.1111/J.1523-1739.2004.00023.X	ACADEMIC	To analyze the role of climate and other factors in determining metapopulation structure based on presence and absence data.	Y	NS	NS	NS	N	NA	NA	NA	N	NA	NA	NA	N	N	NA	NA	NA	N	NA	NA	NA	Scored 80 mountain ranges with extinct or extant populations of desert bighorn sheep (i.e. didn't observe sheep populations)
252c	https://doi.org/10.1111/J.1523-1739.2004.00023.X	Epps, C.W., McCullough, D.R., Wehausen, J.D., Bleich, V.C., & Rechel, J.L.	Effects of climate change on population persistence of desert-dwelling mountain sheep in California	2004	Conservation Biology	Epps, C.W., McCullough, D.R., Wehausen, J.D., Bleich, V.C., & Rechel, J.L. (2004). Effects of climate change on population persistence of desert-dwelling mountain sheep in California. Conservation Biology, 18(1), 102-113. https://doi.org/10.1111/J.1523-1739.2004.00023.X	ACADEMIC	To analyze the role of climate and other factors in determining metapopulation structure based on presence and absence data.	Y	1940	NS	NS	N	NA	NA	NA	Y	NS	NS	Decreasing precip (12%) and increasing temp (+2.0 degrees C; +0.7 degrees C) over the next 60 years	N	N	NA	NA	NA	N	NA	NA	NA	NA
252d	https://doi.org/10.1111/J.1523-1739.2004.00023.X	Epps, C.W., McCullough, D.R., Wehausen, J.D., Bleich, V.C., & Rechel, J.L.	Effects of climate change on population persistence of desert-dwelling mountain sheep in California	2004	Conservation Biology	Epps, C.W., McCullough, D.R., Wehausen, J.D., Bleich, V.C., & Rechel, J.L. (2004). Effects of climate change on population persistence of desert-dwelling mountain sheep in California. Conservation Biology, 18(1), 102-113. https://doi.org/10.1111/J.1523-1739.2004.00023.X	ACADEMIC	To analyze the role of climate and other factors in determining metapopulation structure based on presence and absence data.	Y	NS	NS	NS	N	NA	NA	NA	Y	NS	NS	Decreasing precip (12%) and increasing temp (+2.0 degrees C; +0.7 degrees C) over the next 60 years	N	N	NA	NA	NA	N	NA	NA	NA	NA
246	https://doi.org/10.1002/wsb.679	Longshore, K., Lowrey, C., & Cummings, P.	Foraging at the wildland-urban interface decouples weather as a driver of recruitment for desert bighorn sheep	2016	Wildlife Society Bulletin	Longshore, K., Lowrey, C. & Cummings, P. (2016). Foraging at the wildland-urban interface decouples weather as a driver of recruitment for desert bighorn sheep. Wildlife Society Bulletin, 40(3), 494-499. https://doi.org/10.1002/wsb.679	ACADEMIC	To assess the relationship between lamb recruitment and precipitation and other variables known to influence variation in recruitment, before and after the park was established.	Y	1971	2006	36	Y	1971	2006	36	N	NA	NA	NA	N	N	NA	NA	NA	N	NA	NA	NA	NA
253	https://doi.org/10.2307/3809142	Goodson, N.J., Stevens, D.R., & Bailey, J.A.	Effects of snow on foraging ecology and nutrition of bighorn sheep	1991	The Journal of Wildlife Management	Goodson, N.J., Stevens, D.R., & Bailey, J.A. (1991). Effects of snow on foraging ecology and nutrition of bighorn sheep. The Journal of Wildlife Management, 55(2), 214-222. https://doi.org/10.2307/3809142	ACADEMIC	Objective was to quantify effects of snow on foraging efficiency and nutrition of bighorn sheep on a montane winter range.	Y	1986	1986	1	Y	1986	1986	1	N	NA	NA	NA	N	N	NA	NA	NA	N	NA	NA	NA	NA
254	https://doi.org/10.1093/jmammal/gyw167	Gilbert, S.L., Hundertmark, K.J., Person, D.K., Lindberg, M.S., & Boyce, M.S.	Behavioral plasticity in a variable environment: Snow depth and habitat interactions drive deer movement in winter	2017	Journal of Mammalogy	Gilbert, S.L., Hundertmark, K.J., Person, D.K., Lindberg, M.S. & Boyce, M.S. (2017). Behavioral plasticity in a variable environment: Snow depth and habitat interactions drive deer movement in winter. Journal of Mammalogy, 98(1), 246-259. https://doi.org/10.1093/jmammal/gyw167	ACADEMIC	To examine the effects of snow depth on fine-scale selection by Sitka black-tailed deer relative to vegetation classes and landscape features.	Y	2011	2013	3	Y	2011	2013	3	N	NA	NA	NA	N	N	NA	NA	NA	N	NA	NA	NA	NA
255	https://doi.org/10.1186/s40462-019-0162-8	Baltensperger, A.P., & Joly, K.	Using seasonal landscape models to predict space use and migratory patterns of an arctic ungulate	2019	Movement Ecology	Baltensperger, A.P., & Joly, K. (2019). Using seasonal landscape models to predict space use and migratory patterns of an Arctic ungulate. Movement Ecology, 7(1). https://doi.org/10.1186/s40462-019-0162-8	ACADEMIC	To 1) model caribou seasonal distributions and change; 2) relate caribou occurrence to climatic, anthropogenic, and topographic predictors, and 3) to identify migratory areas predicted to have been used consistently by the herd over the past decade.	Y	NS	NS	NS	Y	2010	2017	8	N	NA	NA	NA	N	N	NA	NA	NA	N	NA	NA	NA	NA
256	https://doi.org/10.1007/s13364-019-00474-x	Atwood, M.P., Kie, J.G., Millspaugh, J.J., Matocq, M.D., & Bowyer, R.T.	Condition of mule deer during winter: Stress and spatial overlap with North American elk	2020	Mammal Research	Atwood, M.P., Kie, J.G., Millspaugh, J.J., Matocq, M.D., & Bowyer, R.T. (2020). Condition of mule deer during winter: Stress and spatial overlap with North American elk. Mammal Research, 65(3), 349-358. https://doi.org/10.1007/s13364-019-00474-x	ACADEMIC	To evaluate spatial overlap and potential competition with North American elk Cervus elaphus by assessing body condition, diet quality (indexed by fecal nitrogen), and stress levels (using fecal glucocorticoid metabolites) in mule deer Odocoileus hemionus in southeastern Idaho, USA, during a mild (2007) and a harsh winter (2008).	Y	2007	2008	2	Y	2007	2008	2	N	NA	NA	NA	N	N	NA	NA	NA	N	NA	NA	NA	NA
257	https://doi.org/10.2111/1551-5028(2005)058[0360:RTAFDA]2.0.CO;2	Marshal, J.P., Krausman, P.R., & Bleich, V.C.	Rainfall, temperature, and forage dynamics affect nutritional quality of desert mule deer forage	2005	Rangeland Ecology & Management	Marshal, J.P., Krausman, P.R., & Bleich, V.C. (2005). Rainfall, temperature, and forage dynamics affect nutritional quality of desert mule deer forage. Rangeland Ecology & Management, 58(4), 360-365. https://doi.org/10.2111/1551-5028(2005)058[0360:RTAFDA]2.0.CO;2	ACADEMIC	To estimate nutritional quality of some common forage plants for desert mule deer (O. heremicus Mearns) in southeastern California, and to determine how nutritional quality was related to rainfall, temperature, forage biomass, and forage growth.	Y	2000	2002	3	Y	2000	2002	3	N	NA	NA	NA	N	N	NA	NA	NA	N	NA	NA	NA	NA
258	https://doi.org/10.1093/jhered/esr082	Hedrick, P.W.	Rapid decrease in horn size of bighorn sheep: Environmental decline, inbreeding depression, or evolutionary response to trophy hunting?	2011	Journal of Heredity	Hedrick, P.W. (2011). Rapid decrease in horn size of bighorn sheep: Environmental decline, inbreeding depression, or evolutionary response to trophy hunting? Journal of Heredity, 102(6), 770-781. https://doi.org/10.1093/jhered/esr082	ACADEMIC	To examine and discuss the horn size of trophy bighorn sheep rams in the reintroduced population of desert bighorn sheep (Ovis canadensis mexicana) in Aravaipa Canyon, Arizona.	Y	1975	2010	36	Y	1980	2010	31	N	NA	NA	NA	N	N	NA	NA	NA	N	NA	NA	NA	NA
260a	https://doi.org/10.1371/journal.pone.0103471	Gustine, D.D., Barboza, P.S., Adams, L.G., & Wolf, N.B.	Environmental and physiological influences on isotopic ratios of N and protein status of a montane ungulate in winter	2014	PLoS ONE	Gustine, D.D., Barboza, P.S., Adams, L.G., & Wolf, N.B. (2014). Environmental and physiological influences on isotopic ratios of N and protein status of a montane ungulate in winter. PLOS ONE, 9(8): e103471. https://doi.org/10.1371/journal.pone.0103471	ACADEMIC	To assess potential correlates to characteristics of isotopic N and to evaluate protein dynamics in adult female caribou of the Denali herd through the winters of 1993-2002, 2004-2005, and 2007	Y	1985	2009	25	Y	1993	2002	10	N	NA	NA	NA	N	N	NA	NA	NA	N	NA	NA	NA	NA
260b	https://doi.org/10.1371/journal.pone.0103472	Gustine, D.D., Barboza, P.S., Adams, L.G., & Wolf, N.B.	Environmental and physiological influences on isotopic ratios of N and protein status of a montane ungulate in winter	2014	PLoS ONE	Gustine, D.D., Barboza, P.S., Adams, L.G., & Wolf, N.B. (2014). Environmental and physiological influences on isotopic ratios of N and protein status of a montane ungulate in winter. PLOS ONE, 9(8): e103471. https://doi.org/10.1371/journal.pone.0103472	ACADEMIC	To assess protein status of females through a wide range of winter severity.	Y	1985	2009	25	Y	2004	2005	2	N	NA	NA	NA	N	N	NA	NA	NA	N	NA	NA	NA	NA
260c	https://doi.org/10.1371/journal.pone.0103473	Gustine, D.D., Barboza, P.S., Adams, L.G., & Wolf, N.B.	Environmental and physiological influences on isotopic ratios of N and protein status of a montane ungulate in winter	2014	PLoS ONE	Gustine, D.D., Barboza, P.S., Adams, L.G., & Wolf, N.B. (2014). Environmental and physiological influences on isotopic ratios of N and protein status of a montane ungulate in winter. PLOS ONE, 9(8): e103471. https://doi.org/10.1371/journal.pone.0103473	ACADEMIC	To assess protein status of females through a wide range of winter severity.	Y	1985	2009	25	Y	2007	2007	1	N	NA	NA	NA	N	N	NA	NA	NA	N	NA	NA	NA	NA
261	https://doi.org/10.1644/1545-1542(2005)86[506:EOMCAC]2.0.CO;2	Adams, L.G.	Effects of maternal characteristics and climate variation on birth masses of Alaskan caribou	2005	Journal of Mammalogy	Adams, L.G. (2005). Effects of maternal characteristics and climate variation on birth masses of Alaskan caribou. Journal of Mammalogy, 86(3), 506-513. https://doi.org/10.1644/1545-1542(2005)86[506:EOMCAC]2.0.CO;2	ACADEMIC	To evaluate variation in birth mass of caribou in central Alaska relative to maternal characteristics (age, body mass, cohort, and nutritional condition as influenced by winter severity) during 11 years with substantial variation in snowfall.	Y	1987	1997	11	Y	1987	1997	11	N	NA	NA	NA	N	N	NA	NA	NA	N	NA	NA	NA	NA
262a	https://doi.org/10.2307/5834	McRoberts, R.E., Mech, L.D., & Peterson, R.O.	The cumulative effect of consecutive winters' snow depth on moose and deer populations: A defense	1995	Journal of Animal Ecology	McRoberts, R.E., Mech, L.D., & Peterson, R.O. (1995). The cumulative effect of consecutive winters' snow depth on moose and deer populations: A defence. Journal of Animal Ecology, 64(1), 131-135. https://doi.org/10.2307/5834	ACADEMIC	To re-analyze Messier's (1991) analysis for percentage deer population change, fawn:doe ratio, moose calf:cow ratio and percentage moose twinning rate, but with raw data from Mech et al. 1987.	Y	1957	1985	29	Y	1958	1985	28	N	NA	NA	NA	N	N	NA	NA	NA	N	NA	NA	NA	NA
262b	https://doi.org/10.2307/5834	McRoberts, R.E., Mech, L.D., & Peterson, R.O.	The cumulative effect of consecutive winters' snow depth on moose and deer populations: A defense	1995	Journal of Animal Ecology	McRoberts, R.E., Mech, L.D., & Peterson, R.O. (1995). The cumulative effect of consecutive winters' snow depth on moose and deer populations: A defence. Journal of Animal Ecology, 64(1), 131-135. https://doi.org/10.2307/5834	ACADEMIC	To re-analyze Messier's (1991) analysis for percentage deer population change, fawn:doe ratio, moose calf:cow ratio and percentage moose twinning rate, but with raw data from Mech et al. 1987.	Y	1957	1985	29	Y	1974	1985	12	N	NA	NA	NA	N	N	NA	NA	NA	N	NA	NA	NA	NA
263	https://doi.org/10.1111/gcb.15095	Christensen, S.J., Ruder, M.G., Williams, D.M., Porter, W.F., & Stallknecht, D.E.	The role of drought as a determinant of hemorrhagic disease in the eastern United States	2020	Global Change Biology	Christensen, S.J., Ruder, M.G., Williams, D.M., Porter, W.F., & Stallknecht, D.E. (2020). The role of drought as a determinant of hemorrhagic disease in the eastern United States. Global Change Biology, 26(7), 3799-3808. https://doi.org/10.1111/gcb.15095	ACADEMIC	Objectives of this study were to: (a) develop a spatiotemporal model to evaluate if drought severity explains changing patterns of hemorrhagic disease presence; and (b) determine whether this potential risk factor varies in importance over the present range of hemorrhagic disease in the eastern United States.	Y	2000	2014	15	Y	2000	2014	15	N	NA	NA	NA	N	N	NA	NA	NA	N	NA	NA	NA	NA
265	https://doi.org/10.1111/oik.04282	Cain, J.W., Gedir, J.V., Marshall, J.P., Krausman, P.R., Allen, J.D., Duff, G.C., Jansen, B.D., & Morgart, J.R.	Extreme precipitation variability, forage quality and large herbivore diet selection in arid environments	2017	Oikos	Cain, J.W., Gedir, J.V., Marshall, J.P., Krausman, P.R., Allen, J.D., Duff, G.C., Jansen, B.D., & Morgart, J.R. (2017). Extreme precipitation variability, forage quality and large herbivore diet selection in arid environments. Oikos, 126(10), 1459-1471. https://doi.org/10.1111/oik.04282	ACADEMIC	Objectives were to 1) investigate how precipitation variability influenced seasonal forage nutritional quality; 2) assess seasonal changes in diet breadth and forage selection in response to precipitation-induced shifts in forage quality; and 3) examine the relationship between seasonal forage selection and specific nutritional limitations in desert bighorn sheep across varying precipitation cond…	Y	1969	2005	37	Y	2002	2005	4	N	NA	NA	NA	N	N	NA	NA	NA	N	NA	NA	NA	NA
266	https://doi.org/10.1890/14-0932.1	Koons, D.N., Colchero, F., Hersey, K., & Giminez, O.	Disentangling the effects of climate, density dependence, and harvest on an iconic large herbivore's population dynamics	2015	Ecological Applications	Koons, D.N., Colchero, F., Hersey, K., & Giminez, O. (2015). Disentangling the effects of climate, density dependence, and harvest on an iconic large herbivore's population dynamics. Ecological Applications, 25(4), 956-967. https://doi.org/10.1890/14-0932.1	ACADEMIC	Understand how changes in extraction, climate, and density dependence on bison population dynamics	Y	1938	2012	75	Y	1941	2012	72	N	NA	NA	NA	N	N	NA	NA	NA	N	NA	NA	NA	NA
264	https://doi.org/10.1139/z02-058	Hebblewhite, M., Pletscher, D.H., & Paquet, P.C.	Elk population dynamics in areas with and without predation by recolonizing wolves in Banff National Park, Alberta	2002	Canadian Journal of Zoology	Hebblewhite, M., Pletscher, D.H., & Paquet, P.C. (2002). Elk population dynamics in areas with and without predation by recolonizing wolves in Banff National Park, Alberta. Canadian Journal of Zoology, 80(5), 789-799. https://doi.org/10.1139/z02-058	ACADEMIC	To examine the effects of wolf predation, elk density, human-caused elk mortality, and snow depth (a measure of winter severity) on the elk population growth rate in Banff National Park.	Y	1985	2000	16	Y	1985	2000	16	N	NA	NA	NA	N	N	NA	NA	NA	N	NA	NA	NA	NA
267	https://doi.org/10.2307/3801125	Feldhamer, G.A., Kilbane, T.P., & Sharp, D.W.	Cumulative effect of winter on acorn yield and deer body weight	1989	The Journal of Wildlife Management	Feldhamer, G.A., Kilbane, T.P., & Sharp, D.W. (1989). Cumulative effect of winter on acorn yield and deer body weight. The Journal of Wildlife Management, 53(2), 292-295. https://doi.org/10.2307/3801125	ACADEMIC	Objectives were to determine if observed variation in body weights of immature white-tailed deer from a mid-southern latitude was related to winter climate and if there were cumulative effects of relatively moderate climate.	Y	1970	1986	17	Y	1974	1986	13	N	NA	NA	NA	N	N	NA	NA	NA	N	NA	NA	NA	NA
268a	https://doi.org/10.1007/s002650050673	Maher, C.R.	Quantitative variation in ecological and hormonal variables correlates with spatial organization of pronghorn (Antilocapra americana) males	2000	Behavioral Ecology and Sociobiology	Maher, C.R. (2000). Quantitative variation in ecological and hormonal variables correlates with spatial organization of pronghorn (Antilocapra americana) males. Behavioral Ecology and Sociobiology, 47, 327-338. https://doi.org/10.1007/s002650050673	ACADEMIC	To address the following questions. (1) Do pronghorn males from two separate populations exhibit different spatial organization? (2) If so, do ecological conditions, including food abundance, quality, and species diversity, experienced by pronghorns differ in the two populations? (3) Do pronghorn male testosterone levels differ between populations? (4) If spacing systems differ, do population den…	N	NS	NS	NS	Y	1994	1995	2	N	NA	NA	NA	N	N	NA	NA	NA	N	NA	NA	NA	NA
268b	https://doi.org/10.1007/s002650050673	Maher, C.R.	Quantitative variation in ecological and hormonal variables correlates with spatial organization of pronghorn (Antilocapra americana) males	2000	Behavioral Ecology and Sociobiology	Maher, C.R. (2000). Quantitative variation in ecological and hormonal variables correlates with spatial organization of pronghorn (Antilocapra americana) males. Behavioral Ecology and Sociobiology, 47, 327-338. https://doi.org/10.1007/s002650050673	ACADEMIC	To address the following questions. (1) Do pronghorn males from two separate populations exhibit different spatial organization? (2) If so, do ecological conditions, including food abundance, quality, and species diversity, experienced by pronghorns differ in the two populations? (3) Do pronghorn male testosterone levels differ between populations? (4) If spacing systems differ, do population den…	N	NS	NS	NS	Y	1988	1988	1	N	NA	NA	NA	N	N	NA	NA	NA	N	NA	NA	NA	NA
268c	https://doi.org/10.1007/s002650050673	Maher, C.R.	Quantitative variation in ecological and hormonal variables correlates with spatial organization of pronghorn (Antilocapra americana) males	2000	Behavioral Ecology and Sociobiology	Maher, C.R. (2000). Quantitative variation in ecological and hormonal variables correlates with spatial organization of pronghorn (Antilocapra americana) males. Behavioral Ecology and Sociobiology, 47, 327-338. https://doi.org/10.1007/s002650050673	ACADEMIC	To address the following questions. (1) Do pronghorn males from two separate populations exhibit different spatial organization? (2) If so, do ecological conditions, including food abundance, quality, and species diversity, experienced by pronghorns differ in the two populations? (3) Do pronghorn male testosterone levels differ between populations? (4) If spacing systems differ, do population den…	N	NS	NS	NS	Y	1987	1990	4	N	NA	NA	NA	N	N	NA	NA	NA	N	NA	NA	NA	NA
269	https://doi.org/10.1002/jwmg.21689	Horne, J.S., Hurley, M.A., White, C.G., & Rachael, J.	Effects of wolf pack size and winter conditions on elk mortality	2019	The Journal of Wildlife Management	Horne, J.S., Hurley, M.A., White, C.G., & Rachael, J. (2019). Effects of wolf pack size and winter conditions on elk mortality. The Journal of Wildlife Management, 83(5), 1103-1116. https://doi.org/10.1002/jwmg.21689	ACADEMIC	To build a model of elk survival that could be used to predict the effects of management actions.	Y	2005	2016	12	Y	2004	2016	13	N	NA	NA	NA	N	N	NA	NA	NA	N	NA	NA	NA	NA
270	https://doi.org/10.1007/s10584-015-1354-x	Marcot, B.G., Jorgenson, M.T., Lawler, J.P., Handel, C.M., & DeGange, A.R.	Projected changes in wildlife habitats in Arctic natural areas of northwest Alaska	2015	Climatic Change	Marcot, B.G., Jorgenson, M.T., Lawler, J.P., Handel, C.M., & DeGange, A.R. (2015). Projected changes in wildlife habitats in Arctic natural areas of northwest Alaska. Climatic Change, 130(2), 145-154. https://doi.org/10.1007/s10584-015-1354-x	ACADEMIC	To project the availability of wildlife habitat in northwest Alaska through the 21st century by relating recent and projected changes in the extent of land cover types (Jorgenson et al. 2015) to habitat of bird and mammal species of the region.	Y	NS	NS	NS	Y	NS	NS	NS	Y	2010	2100	A1B	N	N	NA	NA	NA	N	NA	NA	NA	NA
271a	https://doi.org/10.1111/j.1365-2664.2010.01846.x	Johnson, H.E., Mills, L.S., Wehausen, J.D., & Stephenson, T.R.	Combining ground count, telemetry, and mark-resight data to infer population dynamics in an endangered species	2010	Journal of Applied Ecology	Johnson, H.E., Mills, L.S., Wehausen, J.D., & Stephenson, T.R. (2010). Combining ground count, telemetry, and mark-resight data to infer population dynamics in an endangered species. Journal of Applied Ecology, 47(5), 1083-1093. https://doi.org/10.1111/j.1365-2664.2010.01846.x	ACADEMIC	Objectives were to evaluate the effectiveness of the Bayesian state-space approach for combining Sierra Nevada Bighorn Sheep data types to (i) estimate annual population size and vital rate parameters and, (ii) determine factors potentially driving variation in key vital rates.	Y	NS	NS	NS	Y	1988	1999	12	N	NA	NA	NA	N	N	NA	NA	NA	N	NA	NA	NA	NA
271b	https://doi.org/10.1111/j.1365-2664.2010.01846.x	Johnson, H.E., Mills, L.S., Wehausen, J.D., & Stephenson, T.R.	Combining ground count, telemetry, and mark-resight data to infer population dynamics in an endangered species	2010	Journal of Applied Ecology	Johnson, H.E., Mills, L.S., Wehausen, J.D., & Stephenson, T.R. (2010). Combining ground count, telemetry, and mark-resight data to infer population dynamics in an endangered species. Journal of Applied Ecology, 47(5), 1083-1093. https://doi.org/10.1111/j.1365-2664.2010.01846.x	ACADEMIC	Objectives were to evaluate the effectiveness of the Bayesian state-space approach for combining Sierra Nevada Bighorn Sheep data types to (i) estimate annual population size and vital rate parameters and, (ii) determine factors potentially driving variation in key vital rates.	Y	NS	NS	NS	Y	2001	2008	8	N	NA	NA	NA	N	N	NA	NA	NA	N	NA	NA	NA	NA
271c	https://doi.org/10.1111/j.1365-2664.2010.01846.x	Johnson, H.E., Mills, L.S., Wehausen, J.D., & Stephenson, T.R.	Combining ground count, telemetry, and mark-resight data to infer population dynamics in an endangered species	2010	Journal of Applied Ecology	Johnson, H.E., Mills, L.S., Wehausen, J.D., & Stephenson, T.R. (2010). Combining ground count, telemetry, and mark-resight data to infer population dynamics in an endangered species. Journal of Applied Ecology, 47(5), 1083-1093. https://doi.org/10.1111/j.1365-2664.2010.01846.x	ACADEMIC	Objectives were to evaluate the effectiveness of the Bayesian state-space approach for combining Sierra Nevada Bighorn Sheep data types to (i) estimate annual population size and vital rate parameters and, (ii) determine factors potentially driving variation in key vital rates.	Y	NS	NS	NS	Y	1995	2009	15	N	NA	NA	NA	N	N	NA	NA	NA	N	NA	NA	NA	NA
271d	https://doi.org/10.1111/j.1365-2664.2010.01846.x	Johnson, H.E., Mills, L.S., Wehausen, J.D., & Stephenson, T.R.	Combining ground count, telemetry, and mark-resight data to infer population dynamics in an endangered species	2010	Journal of Applied Ecology	Johnson, H.E., Mills, L.S., Wehausen, J.D., & Stephenson, T.R. (2010). Combining ground count, telemetry, and mark-resight data to infer population dynamics in an endangered species. Journal of Applied Ecology, 47(5), 1083-1093. https://doi.org/10.1111/j.1365-2664.2010.01846.x	ACADEMIC	Objectives were to evaluate the effectiveness of the Bayesian state-space approach for combining Sierra Nevada Bighorn Sheep data types to (i) estimate annual population size and vital rate parameters and, (ii) determine factors potentially driving variation in key vital rates.	Y	NS	NS	NS	Y	1996	2008	13	N	NA	NA	NA	N	N	NA	NA	NA	N	NA	NA	NA	NA
272	https://doi.org/10.1371/journal.pone.0140433	Duquette, J.F., Belant, J.L., Svoboda, N.J., Beyer, D.E., & Lederle, P.E.	Scale dependence of female ungulate reproductive success in relation to nutritional condition, resource selection and multi-predator avoidance	2015	PLoS ONE	Duquette, J.F., Belant, J.L., Svoboda, N.J., Beyer, D.E., & Lederle, P.E. (2015). Scale dependence of female ungulate reproductive success in relation to nutritional condition, resource selection and multi-predator avoidance. PLoS ONE, 10(10): e0140433. https://doi.org/10.1371/journal.pone.0140433	ACADEMIC	To assess if variation in daily or seasonal neonatal white-tailed deer survival was best explained by resource use, integrated risk of 4 mammalian predators, maternal nutritional effects, winter weather, hiding cover, or interactions among those variables during the post-partum period.	Y	2009	2011	3	Y	2009	2011	3	N	NA	NA	NA	N	N	NA	NA	NA	N	NA	NA	NA	NA
274a	https://doi.org/10.2307/3801247	Bergerud, A.T., & Ballard, W. B.	Wolf predation on caribou: The nelchina herd case history, a different interpretation	1988	The Journal of Wildlife Management	Bergerud, A.T., & Ballard, W. B. (1988). Wolf predation on caribou: The nelchina herd case history, a different interpretation. The Journal of Wildlife Management, 52(2), 344-357. https://doi.org/10.2307/3801247	ACADEMIC	To evaluate the relative roles of predation versus starvation in the dynamics of the Nelchina caribou herd.	Y	1950	1972	23	Y	1953	1983	31	N	NA	NA	NA	N	N	NA	NA	NA	N	NA	NA	NA	NA
274b	https://doi.org/10.2307/3801247	Bergerud, A.T., & Ballard, W. B.	Wolf predation on caribou: The nelchina herd case history, a different interpretation	1988	The Journal of Wildlife Management	Bergerud, A.T., & Ballard, W. B. (1988). Wolf predation on caribou: The nelchina herd case history, a different interpretation. The Journal of Wildlife Management, 52(2), 344-357. https://doi.org/10.2307/3801247	ACADEMIC	To evaluate the relative roles of predation versus starvation in the dynamics of the Nelchina caribou herd.	Y	1950	1972	23	Y	1950	1977	28	N	NA	NA	NA	N	N	NA	NA	NA	N	NA	NA	NA	NA
274c	https://doi.org/10.2307/3801247	Bergerud, A.T., & Ballard, W. B.	Wolf predation on caribou: The nelchina herd case history, a different interpretation	1988	The Journal of Wildlife Management	Bergerud, A.T., & Ballard, W. B. (1988). Wolf predation on caribou: The nelchina herd case history, a different interpretation. The Journal of Wildlife Management, 52(2), 344-357. https://doi.org/10.2307/3801247	ACADEMIC	To evaluate the relative roles of predation versus starvation in the dynamics of the Nelchina caribou herd.	Y	1950	1972	23	Y	1950	1970	21	N	NA	NA	NA	N	N	NA	NA	NA	N	NA	NA	NA	NA
274d	https://doi.org/10.2307/3801247	Bergerud, A.T., & Ballard, W. B.	Wolf predation on caribou: The nelchina herd case history, a different interpretation	1988	The Journal of Wildlife Management	Bergerud, A.T., & Ballard, W. B. (1988). Wolf predation on caribou: The nelchina herd case history, a different interpretation. The Journal of Wildlife Management, 52(2), 344-357. https://doi.org/10.2307/3801247	ACADEMIC	To evaluate the relative roles of predation versus starvation in the dynamics of the Nelchina caribou herd.	Y	1950	1972	23	Y	1951	1971	21	N	NA	NA	NA	N	N	NA	NA	NA	N	NA	NA	NA	NA
274e	https://doi.org/10.2307/3801247	Bergerud, A.T., & Ballard, W. B.	Wolf predation on caribou: The nelchina herd case history, a different interpretation	1988	The Journal of Wildlife Management	Bergerud, A.T., & Ballard, W. B. (1988). Wolf predation on caribou: The nelchina herd case history, a different interpretation. The Journal of Wildlife Management, 52(2), 344-357. https://doi.org/10.2307/3801247	ACADEMIC	To evaluate the relative roles of predation versus starvation in the dynamics of the Nelchina caribou herd.	Y	1952	1962	11	Y	1952	1962	11	N	NA	NA	NA	N	N	NA	NA	NA	N	NA	NA	NA	NA
275a	https://doi.org/10.1002/ecs2.2971	Gurarie, E., Hebblewhite, M., Joly, K., Kelly, A.P., Adamczewski, J., Davidson, S.C., Davison, T., Gunn, A., Suitor, M.J., Fagan, W.F., & Boelman, N.	Tactical departures and strategic arrivals: Divergent effects of climate and weather on caribou spring migrations	2019	Ecosphere	Gurarie, E., Hebblewhite, M., Joly, K., Kelly, A.P., Adamczewski, J., Davidson, S.C., Davison, T., Gunn, A., Suitor, M.J., Fagan, W.F., & Boelman, N. (2019). Tactical departures and strategic arrivals: Divergent effects of climate and weather on caribou spring migrations. Ecosphere, 10(12): e02971. https://doi.org/10.1002/ecs2.2971	ACADEMIC	To investigate the drivers of migration by analyzing movement data from over 1000 individual caribou from seven major herds, spanning 3000 km across Alaska, Yukon, Northwest Territories (NWT), and Nunavut in Canada, from 1995 to 2017.	Y	NS	NS	NS	Y	2009	2018	10	N	NA	NA	NA	N	N	NA	NA	NA	N	NA	NA	NA	NA
275b	https://doi.org/10.1002/ecs2.2971	Gurarie, E., Hebblewhite, M., Joly, K., Kelly, A.P., Adamczewski, J., Davidson, S.C., Davison, T., Gunn, A., Suitor, M.J., Fagan, W.F., & Boelman, N.	Tactical departures and strategic arrivals: Divergent effects of climate and weather on caribou spring migrations	2019	Ecosphere	Gurarie, E., Hebblewhite, M., Joly, K., Kelly, A.P., Adamczewski, J., Davidson, S.C., Davison, T., Gunn, A., Suitor, M.J., Fagan, W.F., & Boelman, N. (2019). Tactical departures and strategic arrivals: Divergent effects of climate and weather on caribou spring migrations. Ecosphere, 10(12): e02971. https://doi.org/10.1002/ecs2.2971	ACADEMIC	To investigate the drivers of migration by analyzing movement data from over 1000 individual caribou from seven major herds, spanning 3000 km across Alaska, Yukon, Northwest Territories (NWT), and Nunavut in Canada, from 1995 to 2017.	Y	NS	NS	NS	Y	1998	2018	21	N	NA	NA	NA	N	N	NA	NA	NA	N	NA	NA	NA	NA
275c	https://doi.org/10.1002/ecs2.2971	Gurarie, E., Hebblewhite, M., Joly, K., Kelly, A.P., Adamczewski, J., Davidson, S.C., Davison, T., Gunn, A., Suitor, M.J., Fagan, W.F., & Boelman, N.	Tactical departures and strategic arrivals: Divergent effects of climate and weather on caribou spring migrations	2019	Ecosphere	Gurarie, E., Hebblewhite, M., Joly, K., Kelly, A.P., Adamczewski, J., Davidson, S.C., Davison, T., Gunn, A., Suitor, M.J., Fagan, W.F., & Boelman, N. (2019). Tactical departures and strategic arrivals: Divergent effects of climate and weather on caribou spring migrations. Ecosphere, 10(12): e02971. https://doi.org/10.1002/ecs2.2971	ACADEMIC	To investigate the drivers of migration by analyzing movement data from over 1000 individual caribou from seven major herds, spanning 3000 km across Alaska, Yukon, Northwest Territories (NWT), and Nunavut in Canada, from 1995 to 2017.	Y	NS	NS	NS	Y	1996	2017	22	N	NA	NA	NA	N	N	NA	NA	NA	N	NA	NA	NA	NA
275d	https://doi.org/10.1002/ecs2.2971	Gurarie, E., Hebblewhite, M., Joly, K., Kelly, A.P., Adamczewski, J., Davidson, S.C., Davison, T., Gunn, A., Suitor, M.J., Fagan, W.F., & Boelman, N.	Tactical departures and strategic arrivals: Divergent effects of climate and weather on caribou spring migrations	2019	Ecosphere	Gurarie, E., Hebblewhite, M., Joly, K., Kelly, A.P., Adamczewski, J., Davidson, S.C., Davison, T., Gunn, A., Suitor, M.J., Fagan, W.F., & Boelman, N. (2019). Tactical departures and strategic arrivals: Divergent effects of climate and weather on caribou spring migrations. Ecosphere, 10(12): e02971. https://doi.org/10.1002/ecs2.2971	ACADEMIC	To investigate the drivers of migration by analyzing movement data from over 1000 individual caribou from seven major herds, spanning 3000 km across Alaska, Yukon, Northwest Territories (NWT), and Nunavut in Canada, from 1995 to 2017.	Y	NS	NS	NS	Y	2005	2017	14	N	NA	NA	NA	N	N	NA	NA	NA	N	NA	NA	NA	NA
275e	https://doi.org/10.1002/ecs2.2971	Gurarie, E., Hebblewhite, M., Joly, K., Kelly, A.P., Adamczewski, J., Davidson, S.C., Davison, T., Gunn, A., Suitor, M.J., Fagan, W.F., & Boelman, N.	Tactical departures and strategic arrivals: Divergent effects of climate and weather on caribou spring migrations	2019	Ecosphere	Gurarie, E., Hebblewhite, M., Joly, K., Kelly, A.P., Adamczewski, J., Davidson, S.C., Davison, T., Gunn, A., Suitor, M.J., Fagan, W.F., & Boelman, N. (2019). Tactical departures and strategic arrivals: Divergent effects of climate and weather on caribou spring migrations. Ecosphere, 10(12): e02971. https://doi.org/10.1002/ecs2.2971	ACADEMIC	To investigate the drivers of migration by analyzing movement data from over 1000 individual caribou from seven major herds, spanning 3000 km across Alaska, Yukon, Northwest Territories (NWT), and Nunavut in Canada, from 1995 to 2017.	Y	NS	NS	NS	Y	1996	2017	23	N	NA	NA	NA	N	N	NA	NA	NA	N	NA	NA	NA	NA
275f	https://doi.org/10.1002/ecs2.2971	Gurarie, E., Hebblewhite, M., Joly, K., Kelly, A.P., Adamczewski, J., Davidson, S.C., Davison, T., Gunn, A., Suitor, M.J., Fagan, W.F., & Boelman, N.	Tactical departures and strategic arrivals: Divergent effects of climate and weather on caribou spring migrations	2019	Ecosphere	Gurarie, E., Hebblewhite, M., Joly, K., Kelly, A.P., Adamczewski, J., Davidson, S.C., Davison, T., Gunn, A., Suitor, M.J., Fagan, W.F., & Boelman, N. (2019). Tactical departures and strategic arrivals: Divergent effects of climate and weather on caribou spring migrations. Ecosphere, 10(12): e02971. https://doi.org/10.1002/ecs2.2971	ACADEMIC	To investigate the drivers of migration by analyzing movement data from over 1000 individual caribou from seven major herds, spanning 3000 km across Alaska, Yukon, Northwest Territories (NWT), and Nunavut in Canada, from 1995 to 2017.	Y	NS	NS	NS	Y	1995	2017	17	N	NA	NA	NA	N	N	NA	NA	NA	N	NA	NA	NA	NA
273a	https://doi.org/10.1111/j.1600-0706.2012.20400.x	Craine, J.M., Towne, E.G., Tolleson, D., & Nippert, J.B.	Precipitation timing and grazer performance in a tallgrass prairie	2013	Oikos	Craine, J.M., Towne, E.G., Tolleson, D., & Nippert, J.B. (2013). Precipitation timing and grazer performance in a tallgrass prairie. Oikos, 122(2), 191-198. https://doi.org/10.1111/j.1600-0706.2012.20400.x	ACADEMIC	To better understand how variation in climate within a growing season effects bison growth and reproduction.	Y	NS	NS	NS	Y	2000	2010	11	N	NA	NA	NA	N	N	NA	NA	NA	N	NA	NA	NA	NA
273b	https://doi.org/10.1111/j.1600-0706.2012.20400.x	Craine, J.M., Towne, E.G., Tolleson, D., & Nippert, J.B.	Precipitation timing and grazer performance in a tallgrass prairie	2013	Oikos	Craine, J.M., Towne, E.G., Tolleson, D., & Nippert, J.B. (2013). Precipitation timing and grazer performance in a tallgrass prairie. Oikos, 122(2), 191-198. https://doi.org/10.1111/j.1600-0706.2012.20400.x	ACADEMIC	To better understand how variation in climate within a growing season effects bison growth and reproduction.	Y	NS	NS	NS	Y	1994	2010	17	N	NA	NA	NA	N	N	NA	NA	NA	N	NA	NA	NA	NA
276	https://doi.org/10.1111/j.1365-2656.2004.00909.x	Hebblewhite, M.	Predation by wolves interacts with the North Pacific Oscillation (NPO) on a western North American elk population	2005	Journal of Animal Ecology	Hebblewhite, M. (2005). Predation by wolves interacts with the North Pacific Oscillation (NPO) on a western North American elk population. Journal of Animal Ecology, 74(2), 226-233. https://doi.org/10.1111/j.1365-2656.2004.00909.x	ACADEMIC	To investigate the effects of the North Pacific Oscillation (NPO) in a wolf-elk time-series from 1985-2000 in Banff National Park to test the hypothesis that elk population growth rates were affected by NPO.	Y	1986	2000	15	Y	1986	2000	15	N	NA	NA	NA	N	N	NA	NA	NA	N	NA	NA	NA	NA
277	https://doi.org/10.1016/0167-8809(95)00621-X	Conover, M.R., & Kania, G.S.	Annual variation in white-tailed deer damage in commercial nurseries	1995	Agriculture, Ecosystems & Environment	Conover, M.R., & Kania, G.S. (1995). Annual variation in white-tailed deer damage in commercial nurseries. Agriculture, Ecosystems & Environment, 55(3), 213-217. https://doi.org/10.1016/0167-8809(95)00621-X	ACADEMIC	To examine whether the assessment of annual changes in local deer densities, availability of native vegetation for browse, or winter weather conditions could be used to predict the level of deer browsing in nurseries.	Y	1983	1990	8	Y	1983	1990	8	N	NA	NA	NA	N	N	NA	NA	NA	N	NA	NA	NA	NA
278	https://doi.org/10.1111/gcb.14629	Rickbeil, G.M., Merkle, J.A., Anderson, G., Atwood, M.P., Beckmann, J.P., Cole, E.K., Courtemanch, A.B., Dewey, S., Gustine, D.D., Kauffman, M.J., McWhirter, D.E., Mong, T., Proffitt, K., White, P.J., & Middleton, A.D.	Plasticity in elk migration timing is a response to changing environmental conditions	2019	Global Change Biology	Rickbeil, G.M., Merkle, J.A., Anderson, G., Atwood, M.P., Beckmann, J.P., Cole, E.K., Courtemanch, A.B., Dewey, S., Gustine, D.D., Kauffman, M.J., McWhirter, D.E., Mong, T., Proffitt, K., White, P.J., & Middleton, A.D. (2019). Plasticity in elk migration timing is a response to changing environmental conditions. Global Change Biology, 25(7), 2368-2381. https://doi.org/10.1111/gcb.14629	ACADEMIC	To evaluate the drivers of migration timing and test for temporal shifts for nine herds and 414 individuals of elk located in the Greater Yellowstone Ecosystem.	Y	NS	NS	NS	Y	2001	2015	15	N	NA	NA	NA	N	N	NA	NA	NA	N	NA	NA	NA	NA
279	https://doi.org/10.1644/08-MAMM-A-278.1	Webb, S.L., Riffell, S.K., Gee, K.L., & Demarais, S.	Using fractal analyses to characterize movement paths of white-tailed deer and response to spatial scale	2009	Journal of Mammalogy	Webb, S.L., Riffell, S.K., Gee, K.L., & Demarais, S. (2009). Using fractal analyses to characterize movement paths of white-tailed deer and response to spatial scale. Journal of Mammalogy, 90(5), 1210-1217. https://doi.org/10.1644/08-MAMM-A-278.1	ACADEMIC	1st objective was to use fractal analyses to determine how environmental factors, such as monthly rainfall, and behavioral factors, such as sex and reproductive phase, affected deer movement paths. 2nd objective was to determine how tortuosity of the movement path influenced home-range size. Last, we wanted to identify how deer responded to landscape structure, as measured by path length.	Y	NS	NS	NS	Y	1998	2004	7	N	NA	NA	NA	N	N	NA	NA	NA	N	NA	NA	NA	NA
280	https://doi.org/10.1093/conphys/coz037	Shave, J.R., Derocher, A.E., Cherry, S.G., & Thiemann, G.W.	Chronic stress and body condition of wolf-killed prey in Prince Albert National Park, Saskatchewan	2020	Conservation Physiology	Shave, J.R., Derocher, A.E., Cherry, S.G., & Thiemann, G.W. (2020). Chronic stress and body condition of wolf-killed prey in Prince Albert National Park, Saskatchewan. Conservation Physiology, 7(1): coz037. https://doi.org/10.1093/conphys/coz037	ACADEMIC	To evaluate the link between chronic stress, body condition, and vulnerability to predation by gray wolves in bison, moose, and white-tailed deer in Prince Albert National Park, Saskatchewan, Canada.	N	2013	2017	5	Y	2013	2017	5	N	NA	NA	NA	N	N	NA	NA	NA	N	NA	NA	NA	NA
281	https://doi.org/10.1371/journal.pone.0100841	Duquette, J.F., Belant, J.L., Svoboda, N.J., Beyer Jr., D.E., & Lederle, P.E.	Effects of maternal nutrition, resource use and multi-predator risk on neonatal white-tailed deer survival	2014	PLoS ONE	Duquette, J.F., Belant, J.L., Svoboda, N.J., Beyer Jr., D.E., & Lederle, P.E. (2014). Effects of maternal nutrition, resource use and multi-predator risk on neonatal white-tailed deer survival. PLoS ONE, 9(6): e100841. https://doi.org/10.1371/journal.pone.0100841	ACADEMIC	To assess daily survival of white-tailed deer fawns in relation to resource use, concomitant cumulative resource selection of bobcats, American black bears, coyotes, and gray wolves, birth body mass, vegetation growth, and an index of winter weather severity during the fawn post-partum period.	Y	2009	2011	3	Y	2009	2011	3	N	NA	NA	NA	N	N	NA	NA	NA	N	NA	NA	NA	NA
282	https://doi.org/10.1139/z06-184	Poole, K.G., & Stuart-Smith, K.	Winter habitat selection by female moose in western interior montane forests	2006	Canadian Journal of Zoology	Poole, K.G., & Stuart-Smith, K. (2006). Winter habitat selection by female moose in western interior montane forests. Canadian Journal of Zoology, 84(12), 1823-1832. https://doi.org/10.1139/z06-184	ACADEMIC	Objectives were to (i) examine broad-scale habitat selection and provide guidance for an empirically based boundary for moose late-winter range, (ii) define cover and forage habitats in this environment for moose in terms of stand age and type, and (iii) determine the relative proportion of forage and cover habitats used by moose within the winter range.	N	2002	2002	1	Y	2001	2003	3	N	NA	NA	NA	N	N	NA	NA	NA	N	NA	NA	NA	NA
283	https://doi.org/10.3390/f10060496	Parikh, G.L., & Webster, C.R.	Press-pulse Odocoileus virginianus herbivory in relict Tsuga canadensis stands in the Western Upper Peninsula of Michigan, USA	2019	Forests	Parikh, G.L., & Webster, C.R. (2019). Press-pulse Odocoileus virginianus herbivory in relict Tsuga canadensis stands in the Western Upper Peninsula of Michigan, USA. Forests, 10(6). https://doi.org/10.3390/f10060496	ACADEMIC	To examine regeneration in relict eastern hemlock stands in the western Upper Peninsula of Michigan over a nine-year period to further clarify local factors that may contribute to winter deer use and mapleization.	Y	2005	2015	11	Y	2006	2015	10	N	NA	NA	NA	N	N	NA	NA	NA	N	NA	NA	NA	NA
284	https://doi.org/10.1002/jwmg.21438	Lukacs, P.M., Mitchell, M.S., Hebblewhite, M., Johnson, B.K., Kauffman, M., Proffitt, K.M., Zager, P., Brodie, J., Hersey, K., Holland, A.A., Hurley, M., McCorquodale, S., Middleton, A., Nordhagen, M., Nowak, J.J., Walsh, D.P., & White, P.J.	Factors influencing elk recruitment across ecotypes in the western United States	2018	The Journal of Wildlife Management	Lukacs, P.M., Mitchell, M.S., Hebblewhite, M., Johnson, B.K., Kauffman, M., Proffitt, K.M., Zager, P., Brodie, J., Hersey, K., Holland, A.A., Hurley, M., McCorquodale, S., Middleton, A., Nordhagen, M., Nowak, J.J., Walsh, D.P., & White, P.J. (2018). Factors influencing elk recruitment across ecotypes in the western United States. The Journal of Wildlife Management, 82(4), 698-710. https://doi.org…	ACADEMIC	To understand the relative roles of animal nutrition, weather conditions, and predation affecting elk recruitment across broad spatial and temporal scales.	Y	1989	2010	22	Y	1989	2010	22	N	NA	NA	NA	N	N	NA	NA	NA	N	NA	NA	NA	NA
285	https://doi.org/10.1111/gcb.13711	Sawyer, H., Korfanta, N.M., Nielson, R.M., Monteith, K.L., & Strickland, D.	Mule deer and energy development - Long-term trends of habituation and abundance	2017	Global Change Biology	Sawyer, H., Korfanta, N.M., Nielson, R.M., Monteith, K.L., & Strickland, D. (2017). Mule deer and energy development - Long-term trends of habituation and abundance. Global Change Biology, 23(11), 4521-4529. https://doi.org/10.1111/gcb.13711	ACADEMIC	Goal was to build on the understanding that degree of mule deer avoidance was influenced by the amount of human activity at well pads by determining whether mule deer habituate to disturbance through time by reducing or ceasing avoidance behavior.	Y	1999	2015	17	Y	1999	2015	17	N	NA	NA	NA	N	N	NA	NA	NA	N	NA	NA	NA	NA
286	https://doi.org/10.1002/jwmg.859	Street, G.M., Rodgers, A.R., & Fryxell, J.M.	Mid-day temperature variation influences seasonal habitat selection by moose	2015	The Journal of Wildlife Management	Street, G.M., Rodgers, A.R., & Fryxell, J.M. (2015). Mid-day temperature variation influences seasonal habitat selection by moose. The Journal of Wildlife Management, 79(3), 505-512. https://doi.org/10.1002/jwmg.859	ACADEMIC	Primary objective was to assess selection by moose for specific stand types and calculate relative probabilities of selecting a given habitat based on temperature and relevant habitat characteristics using fine-scale data on moose movements.	Y	1997	2001	5	Y	1995	2001	7	N	NA	NA	NA	N	N	NA	NA	NA	N	NA	NA	NA	NA
287a	https://doi.org/10.1111/1365-2664.13022	Merkle, J.A., Cross, P.C., Scurlock, B.M., Cole, E.K., Courtemanch, A.B., Dewey, S.R., & Kauffman, M.J.	Linking spring phenology with mechanistic models of host movement to predict disease transmission risk	2017	Journal of Applied Ecology	Merkle, J.A., Cross, P.C., Scurlock, B.M., Cole, E.K., Courtemanch, A.B., Dewey, S.R., & Kauffman, M.J. (2018). Linking spring phenology with mechanistic models of host movement to predict disease transmission risk. Journal of Applied Ecology, 55(2), 810-819. https://doi.org/10.1111/1365-2664.13022	ACADEMIC	To evaluate the influence of snow depth and vegetation phenology on brucellosis transmission risk by predicting the spatio-temporal distribution of abortion events across five winter weather scenarios: observed low, average and heavy snow years; and two extreme early snowmelt or winter drought scenarios.	Y	2010	2010	1	Y	2007	2014	8	N	NA	NA	NA	N	N	NA	NA	NA	N	NA	NA	NA	NA
287b	https://doi.org/10.1111/1365-2664.13022	Merkle, J.A., Cross, P.C., Scurlock, B.M., Cole, E.K., Courtemanch, A.B., Dewey, S.R., & Kauffman, M.J.	Linking spring phenology with mechanistic models of host movement to predict disease transmission risk	2017	Journal of Applied Ecology	Merkle, J.A., Cross, P.C., Scurlock, B.M., Cole, E.K., Courtemanch, A.B., Dewey, S.R., & Kauffman, M.J. (2018). Linking spring phenology with mechanistic models of host movement to predict disease transmission risk. Journal of Applied Ecology, 55(2), 810-819. https://doi.org/10.1111/1365-2664.13022	ACADEMIC	To evaluate the influence of snow depth and vegetation phenology on brucellosis transmission risk by predicting the spatio-temporal distribution of abortion events across five winter weather scenarios: observed low, average and heavy snow years; and two extreme early snowmelt or winter drought scenarios.	Y	2012	2012	1	Y	2007	2014	8	N	NA	NA	NA	N	N	NA	NA	NA	N	NA	NA	NA	NA
287c	https://doi.org/10.1111/1365-2664.13022	Merkle, J.A., Cross, P.C., Scurlock, B.M., Cole, E.K., Courtemanch, A.B., Dewey, S.R., & Kauffman, M.J.	Linking spring phenology with mechanistic models of host movement to predict disease transmission risk	2017	Journal of Applied Ecology	Merkle, J.A., Cross, P.C., Scurlock, B.M., Cole, E.K., Courtemanch, A.B., Dewey, S.R., & Kauffman, M.J. (2018). Linking spring phenology with mechanistic models of host movement to predict disease transmission risk. Journal of Applied Ecology, 55(2), 810-819. https://doi.org/10.1111/1365-2664.13022	ACADEMIC	To evaluate the influence of snow depth and vegetation phenology on brucellosis transmission risk by predicting the spatio-temporal distribution of abortion events across five winter weather scenarios: observed low, average and heavy snow years; and two extreme early snowmelt or winter drought scenarios.	Y	2014	2014	1	Y	2007	2014	8	N	NA	NA	NA	N	N	NA	NA	NA	N	NA	NA	NA	NA
288a	https://doi.org/10.1674/0003-0031-167.1.174	White, P.J., Proffitt, K.M., & Lemke, T.O.	Changes in elk distribution and group sizes after wolf restoration	2012	The American Midland Naturalist	White, P.J., Proffitt, K.M., & Lemke, T.O. (2012). Changes in elk distribution and group sizes after wolf restoration. The American Midland Naturalist, 167(1), 174-187. https://doi.org/10.1674/0003-0031-167.1.174	ACADEMIC	Objective was to use aerial survey data from 1987–2009 to evaluate the distribution and grouping patterns of northern Yellowstone elk on their winter range.	Y	1988	1992	5	Y	1988	1992	5	N	NA	NA	NA	N	N	NA	NA	NA	N	NA	NA	NA	NA
288b	https://doi.org/10.1674/0003-0031-167.1.174	White, P.J., Proffitt, K.M., & Lemke, T.O.	Changes in elk distribution and group sizes after wolf restoration	2012	The American Midland Naturalist	White, P.J., Proffitt, K.M., & Lemke, T.O. (2012). Changes in elk distribution and group sizes after wolf restoration. The American Midland Naturalist, 167(1), 174-187. https://doi.org/10.1674/0003-0031-167.1.174	ACADEMIC	Objective was to use aerial survey data from 1987–2009 to evaluate the distribution and grouping patterns of northern Yellowstone elk on their winter range.	Y	2003	2003	1	Y	2003	2003	1	N	NA	NA	NA	N	N	NA	NA	NA	N	NA	NA	NA	NA
288c	https://doi.org/10.1674/0003-0031-167.1.174	White, P.J., Proffitt, K.M., & Lemke, T.O.	Changes in elk distribution and group sizes after wolf restoration	2012	The American Midland Naturalist	White, P.J., Proffitt, K.M., & Lemke, T.O. (2012). Changes in elk distribution and group sizes after wolf restoration. The American Midland Naturalist, 167(1), 174-187. https://doi.org/10.1674/0003-0031-167.1.174	ACADEMIC	Objective was to use aerial survey data from 1987–2009 to evaluate the distribution and grouping patterns of northern Yellowstone elk on their winter range.	Y	2005	2009	5	Y	2005	2009	5	N	NA	NA	NA	N	N	NA	NA	NA	N	NA	NA	NA	NA
289	https://doi.org/10.1080/09712119.2013.782864	Alvarado, M.D.S., Rodríguez, H.G., Lozano, R.G.R., Silva, I.C., Meza, M.V.G., Corea, M.C., Ybarra, M.J., & Domínguez-Gómez, T.G.	Trace elements in native shrubs consumed by white-tailed deer (Odocoileus virginianus) in northeastern Mexico	2013	Journal of Applied Animal Research	Alvarado, M.D.S., Rodríguez, H.G., Lozano, R.G.R., Silva, I.C., Meza, M.V.G., Corea, M.C., Ybarra, M.J., & Domínguez-Gómez, T.G. (2013). Trace elements in native shrubs consumed by white-tailed deer (Odocoileus virginianus) in northeastern Mexico. Journal of Applied Animal Research, 41(3), 277-284. 10.1080/09712119.2013.782864	ACADEMIC	To determine and compare, seasonally, throughout two consecutive years the Cu, Fe, Mn, and Zn contents of five native plants that are consumed by range ruminants.	Y	2004	2006	3	Y	2004	2006	3	N	NA	NA	NA	N	N	NA	NA	NA	N	NA	NA	NA	NA
292a	https://doi.org/10.2981/0909-6396(2008)14[228:EFICBF]2.0.CO;2	Marshal, J.P., Bleich, V.C., & Andrew, N.G.	Evidence for interspecific competition between feral ass Equus asinus and mountain sheep Ovis canadensis in a desert environment	2008	Wildlife Biology	Marshal, J.P., Bleich, V.C., & Andrew, N.G. (2008). Evidence for interspecific competition between feral ass Equus asinus and mountain sheep Ovis canadensis in a desert environment. Wildlife Biology, 14(2), 228-236. https://doi.org/10.2981/0909-6396(2008)14[228:EFICBF]2.0.CO;2	ACADEMIC	To evaluate the hypothesis that feral ass were having demographic impacts on mountain sheep because of interspecific competition.	N	1993	1999	7	Y	1993	1999	7	N	NA	NA	NA	N	N	NA	NA	NA	N	NA	NA	NA	NA
292b	https://doi.org/10.2981/0909-6396(2008)14[228:EFICBF]2.0.CO;2	Marshal, J.P., Bleich, V.C., & Andrew, N.G.	Evidence for interspecific competition between feral ass Equus asinus and mountain sheep Ovis canadensis in a desert environment	2008	Wildlife Biology	Marshal, J.P., Bleich, V.C., & Andrew, N.G. (2008). Evidence for interspecific competition between feral ass Equus asinus and mountain sheep Ovis canadensis in a desert environment. Wildlife Biology, 14(2), 228-236. https://doi.org/10.2981/0909-6396(2008)14[228:EFICBF]2.0.CO;2	ACADEMIC	To evaluate the hypothesis that feral ass were having demographic impacts on mountain sheep because of interspecific competition.	N	2001	2003	3	Y	2001	2003	3	N	NA	NA	NA	N	N	NA	NA	NA	N	NA	NA	NA	NA
293	https://doi.org/10.2307/3803136	DelGiudice, G.D., Riggs, M.R., Joly, P., & Pan, W.	Winter severity, survival, and cause-specific mortality of female white-tailed deer in north-central Minnesota	2002	The Journal of Wildlife Management	DelGiudice, G.D., Riggs, M.R., Joly, P., & Pan, W. (2002). Winter severity, survival, and cause-specific mortality of female white-tailed deer in north-Central Minnesota. The Journal of Wildlife Management, 66(3), 698-719. https://doi.org/10.2307/3803136	ACADEMIC	To evaluate age-specific survival and causes of mortality for female white-tailed deer.	Y	1991	1996	6	Y	1991	1996	6	N	NA	NA	NA	N	N	NA	NA	NA	N	NA	NA	NA	NA
294	https://doi.org/10.1644/08-MAMM-A-246.1	Reyna-Hurtado, R., Rojas-Flores, E., & Tanner, G.W.	Home range and habitat preferences of white-lipped peccaries (Tayassu pecari) in Calakmul, Campeche, Mexico	2009	Journal of Mammalogy	Reyna-Hurtado, R., Rojas-Flores, E., & Tanner, G.W. (2009). Home range and habitat preferences of white-lipped peccaries (Tayassu pecari) in Calakmul, Campeche, Mexico. Journal of Mammalogy, 90(5), 1199-1209. https://doi.org/10.1644/08-MAMM-A-246.1	ACADEMIC	To assess how white-lipped peccary home range size and habitat selection varied between wet and dry season.	N	2005	2006	2	Y	2005	2006	2	N	NA	NA	NA	N	N	NA	NA	NA	N	NA	NA	NA	NA
295a	https://doi.org/10.1007/BF01560091	Picton, H.D.	A climate index and mule deer fawn survival in Montana	1979	International Journal of Biometeorology	Picton, H.D. (1979). A climate index and mule deer fawn survival in Montana. International Journal of Biometeorology, 23, 115-122. https://doi.org/10.1007/BF01560091	ACADEMIC	Assess how variations in weather affect mule deer fawn survival	Y	1955	1977	23	Y	1971	1978	8	N	NA	NA	NA	N	N	NA	NA	NA	N	NA	NA	NA	NA
295b	https://doi.org/10.1007/BF01560091	Picton, H.D.	A climate index and mule deer fawn survival in Montana	1979	International Journal of Biometeorology	Picton, H.D. (1979). A climate index and mule deer fawn survival in Montana. International Journal of Biometeorology, 23, 115-122. https://doi.org/10.1007/BF01560092	ACADEMIC	Assess how variations in weather affect mule deer fawn survival (measured as fawn production)	Y	1955	1977	23	Y	1960	1975	16	N	NA	NA	NA	N	N	NA	NA	NA	N	NA	NA	NA	NA
295c	https://doi.org/10.1007/BF01560091	Picton, H.D.	A climate index and mule deer fawn survival in Montana	1979	International Journal of Biometeorology	Picton, H.D. (1979). A climate index and mule deer fawn survival in Montana. International Journal of Biometeorology, 23, 115-122. https://doi.org/10.1007/BF01560093	ACADEMIC	Assess how variations in weather affect mule deer fawn survival (measured as fawn production)	Y	1955	1977	23	Y	1956	1976	21	N	NA	NA	NA	N	N	NA	NA	NA	N	NA	NA	NA	NA
295d	https://doi.org/10.1007/BF01560091	Picton, H.D.	A climate index and mule deer fawn survival in Montana	1979	International Journal of Biometeorology	Picton, H.D. (1979). A climate index and mule deer fawn survival in Montana. International Journal of Biometeorology, 23, 115-122. https://doi.org/10.1007/BF01560094	ACADEMIC	Assess how variations in weather affect mule deer fawn survival (measured as fawn production)	Y	1955	1977	23	Y	NS	NS	NS	N	NA	NA	NA	N	N	NA	NA	NA	N	NA	NA	NA	NA
296a	https://doi.org/10.2307/3802800	Labisky, R.F., Miller, K.E., & Hartless, C.S.	Effect of Hurricane Andrew on survival and movements of white-tailed deer in the Everglades	1999	The Journal of Wildlife Management	Labisky, R.F., Miller, K.E., & Hartless, C.S. (1999). Effect of Hurricane Andrew on survival and movements of white-tailed deer in the Everglades. The Journal of Wildlife Management, 63(3), 872-879. https://doi.org/10.2307/3802800	ACADEMIC	To assess movements and survival of white-tailed deer in Everglades National Park and Big Cypress National Preserve before and after the passage of Hurricane Andrew.	Y	1992	1992	1	Y	1989	1993	5	N	NA	NA	NA	N	N	NA	NA	NA	N	NA	NA	NA	NA
296b	https://doi.org/10.2307/3802800	Labisky, R.F., Miller, K.E., & Hartless, C.S.	Effect of Hurricane Andrew on survival and movements of white-tailed deer in the Everglades	1999	The Journal of Wildlife Management	Labisky, R.F., Miller, K.E., & Hartless, C.S. (1999). Effect of Hurricane Andrew on survival and movements of white-tailed deer in the Everglades. The Journal of Wildlife Management, 63(3), 872-879. https://doi.org/10.2307/3802800	ACADEMIC	To assess movements and survival of white-tailed deer in Everglades National Park and Big Cypress National Preserve before and after the passage of Hurricane Andrew.	Y	1992	1992	1	Y	1991	1993	3	N	NA	NA	NA	N	N	NA	NA	NA	N	NA	NA	NA	NA
296c	https://doi.org/10.2307/3802800	Labisky, R.F., Miller, K.E., & Hartless, C.S.	Effect of Hurricane Andrew on survival and movements of white-tailed deer in the Everglades	1999	The Journal of Wildlife Management	Labisky, R.F., Miller, K.E., & Hartless, C.S. (1999). Effect of Hurricane Andrew on survival and movements of white-tailed deer in the Everglades. The Journal of Wildlife Management, 63(3), 872-879. https://doi.org/10.2307/3802800	ACADEMIC	To assess movements and survival of white-tailed deer in Everglades National Park and Big Cypress National Preserve before and after the passage of Hurricane Andrew.	Y	1992	1992	1	Y	1993	1994	2	N	NA	NA	NA	N	N	NA	NA	NA	N	NA	NA	NA	NA
297	https://doi.org/10.2193/0022-541X(2004)068[0810:PDOTJE]2.0.CO;2	Lubow, B.C., & Smith, B.L.	Population dynamics of the Jackson elk herd	2004	The Journal of Wildlife Management	Lubow, B.C., & Smith, B.L. (2004). Population dynamics of the jackson elk herd. The Journal of Wildlife Management, 68(4), 810-829. https://doi.org/10.2193/0022-541X(2004)068[0810:PDOTJE]2.0.CO;2	ACADEMIC	Objective was to model all available data to understand density-independent, density-dependent, and management influences on the Jackson elk herd.	Y	1980	1992	13	Y	1980	1992	13	N	NA	NA	NA	N	N	NA	NA	NA	N	NA	NA	NA	NA
213	https://doi.org/10.2193/0022-541X(2004)068[0810:PDOTJE]2.0.CO;2	Smith, B.L., & Anderson, S.H.	Juvenile survival and population regulation of the Jackson elk herd	1998	The Journal of Wildlife Management	Smith, B.L., & Anderson, S.H. (1998). Juvenile survival and population regulation of the jackson elk herd. The Journal of Wildlife Management, 62(3), 1036-1045. https://doi.org/10.2193/0022-541X(2004)068[0810:PDOTJE]2.0.CO;2	ACADEMIC	To quantify juvenile mortality and its role in regulating the Jackson Elk Herd.	N	1990	1993	4	Y	1990	1994	5	N	NA	NA	NA	N	N	NA	NA	NA	N	NA	NA	NA	NA
300a	https://doi.org/10.2193/0091-7648(2005)33[8:HAHPOS]2.0.CO;2	Hervert, J.J., Bright, J.L., Henry, R.S., Piest, L.A., & Brown, M.T.	Home-range and habitat-use patterns of Sonoran pronghorn in Arizona	2005	Wildlife Society Bulletin	Hervert, J.J., Bright, J.L., Henry, R.S., Piest, L.A., & Brown, M.T. (2005). Home-range and habitat-use patterns of sonoran pronghorn in Arizona. Wildlife Society Bulletin, 33(1), 8-15. https://doi.org/10.2193/0091-7648(2005)33[8:HAHPOS]2.0.CO;2	ACADEMIC	To investigate vegetation association preferences of Sonoran pronghorn in southwestern Arizona and to evaluate how season and range condition influence vegetation association use.	N	1995	2002	8	Y	1994	2002	9	N	NA	NA	NA	N	N	NA	NA	NA	N	NA	NA	NA	NA
300b	https://doi.org/10.2193/0091-7648(2005)33[8:HAHPOS]2.0.CO;2	Hervert, J.J., Bright, J.L., Henry, R.S., Piest, L.A., & Brown, M.T.	Home-range and habitat-use patterns of Sonoran pronghorn in Arizona	2005	Wildlife Society Bulletin	Hervert, J.J., Bright, J.L., Henry, R.S., Piest, L.A., & Brown, M.T. (2005). Home-range and habitat-use patterns of sonoran pronghorn in Arizona. Wildlife Society Bulletin, 33(1), 8-15. https://doi.org/10.2193/0091-7648(2005)33[8:HAHPOS]2.0.CO;2	ACADEMIC	To investigate vegetation association preferences of Sonoran pronghorn in southwestern Arizona and to evaluate how season and range condition influence vegetation association use.	N	1961	1990	30	Y	1994	2002	9	N	NA	NA	NA	N	N	NA	NA	NA	N	NA	NA	NA	NA
304	https://doi.org/10.1139/cjz-2017-0009	Tosa, M.I., Springer, M.T., Schauber, E.M., & Nielsen, C.K.	Increased overwinter mortalities of white-tailed deer (Odocoileus virginianus) fawns during a drought year	2017	Canadian Journal of Zoology	Tosa, M.I., Springer, M.T., Schauber, E.M., & Nielsen, C.K. (2017). Increased overwinter mortalities of white-tailed deer (Odocoileus virginianus) fawns during a drought year. Canadian Journal of Zoology, 96(1), 55-61. https://doi.org/10.1139/cjz-2017-0009	ACADEMIC	To examine overwinter (i.e., fall through spring) survival rates of white-tailed deer fawns in southern and east-central Illinois from 2010 to 2014, with a severe drought occurring in 2012.	Y	2010	2014	5	Y	2010	2014	4	N	NA	NA	NA	N	N	NA	NA	NA	N	NA	NA	NA	NA
305a	https://doi.org/10.1371/journal.pone.0176706	Murray, D.L., Peers, M.J.L., Majchrzak, Y.N., Wehtje, M., Ferreira, C., Pickles, R.S.A., Row, J.R., & Thornton, D.H.	Continental divide: Predicting climate-mediated fragmentation and biodiversity loss in the boreal forest	2017	PLoS ONE	Murray, D.L., Peers, M.J.L., Majchrzak, Y.N., Wehtje, M., Ferreira, C., Pickles, R.S.A., Row, J.R., & Thornton, D.H. (2017). Continental divide: Predicting climate-mediated fragmentation and biodiversity loss in the boreal forest. PLOS ONE, 12(5): e0176706. https://doi.org/10.1371/journal.pone.0176706	ACADEMIC	To assess the extent of potential future climate-mediated loss and fragmentation of environmental niche space by projecting climate suitability for 12 boreal-obligate tree, mammal, and bird species across the Ontario-Québec bottleneck region.	Y	1950	2000	51	Y	1950	2000	51	Y	NS	2050	A2	N	N	NA	NA	NA	N	NA	NA	NA	NA
305b	https://doi.org/10.1371/journal.pone.0176706	Murray, D.L., Peers, M.J.L., Majchrzak, Y.N., Wehtje, M., Ferreira, C., Pickles, R.S.A., Row, J.R., & Thornton, D.H.	Continental divide: Predicting climate-mediated fragmentation and biodiversity loss in the boreal forest	2017	PLoS ONE	Murray, D.L., Peers, M.J.L., Majchrzak, Y.N., Wehtje, M., Ferreira, C., Pickles, R.S.A., Row, J.R., & Thornton, D.H. (2017). Continental divide: Predicting climate-mediated fragmentation and biodiversity loss in the boreal forest. PLOS ONE, 12(5): e0176706. https://doi.org/10.1371/journal.pone.0176706	ACADEMIC	To assess the extent of potential future climate-mediated loss and fragmentation of environmental niche space by projecting climate suitability for 12 boreal-obligate tree, mammal, and bird species across the Ontario-Québec bottleneck region.	Y	1950	2000	51	Y	1950	2000	51	Y	NS	2080	A2	N	N	NA	NA	NA	N	NA	NA	NA	NA
306	https://doi.org/10.1139/z91-044	Fuller, T.K.	Effect of snow depth on wolf activity and prey selection in north central Minnesota	1991	Canadian Journal of Zoology	Fuller, T.K. (1991). Effect of snow depth on wolf activity and prey selection in north central Minnesota. Canadian Journal of Zoology, 69(2), 283-287. https://doi.org/10.1139/z91-044	ACADEMIC	To examine how differing snow depths impact wolf and deer population dynamics in north central Minnesota.	Y	1981	1986	6	Y	1981	1986	6	N	NA	NA	NA	N	N	NA	NA	NA	N	NA	NA	NA	NA
307	https://doi.org/10.1139/cjz-2018-0292	Tomassini, O., van Beest, F.M., & Schmidt, N.M.	Density, snow, and seasonality lead to variation in muskox (Ovibos moschatus) habitat selection during summer	2019	Canadian Journal of Zoology	Tomassini, O., van Beest, F.M., & Schmidt, N.M. (2019). Density, snow, and seasonality lead to variation in muskox (Ovibos moschatus) habitat selection during summer. Canadian Journal of Zoology, 97(11), 997-1003. https://doi.org/10.1139/cjz-2018-0292	ACADEMIC	To assess (i) whether muskox habitat selection differs between years (inter-annual scale) with contrasting snow conditions and population densities and (ii) whether there is a seasonal trend in muskox habitat selection (intra-annual scale).	Y	1996	2016	21	Y	1996	2016	21	N	NA	NA	NA	N	N	NA	NA	NA	N	NA	NA	NA	NA
309	https://doi.org/10.2980/16-3-3248	Briand, Y., Ouellet, J.P., Dussault, C., & St-Laurent, M.H.	Fine-scale habitat selection by female forest-dwelling caribou in managed boreal forest: Empirical evidence of a seasonal shift between foraging opportunities and antipredator strategies	2009	Écoscience	Briand, Y., Ouellet, J.P., Dussault, C., & St-Laurent, M.H. (2009). Fine-scale habitat selection by female forest-dwelling caribou in managed boreal forest: Empirical evidence of a seasonal shift between foraging opportunities and antipredator strategies. Écoscience, 16(3), 330-340. https://doi.org/10.2980/16-3-3248	ACADEMIC	Objective was to identify how fine-scale habitat characteristics can influence site selection in the land-cover types most frequented by female caribou within our study area.	N	2004	2006	2	Y	2004	2006	2	N	NA	NA	NA	N	N	NA	NA	NA	N	NA	NA	NA	NA
308	https://doi.org/10.1139/z91-431	Schwab, F.E., & Pitt, M.D.	Moose selection of canopy cover types related to operative temperature, forage, and snow depth	1991	Canadian Journal of Zoology	Schwab, F.E., & Pitt, M.D. (1991). Moose selection of canopy cover types related to operative temperature, forage, and snow depth. Canadian Journal of Zoology, 69(12), 3071-3077. https://doi.org/10.1139/z91-431	ACADEMIC	To assess the relative contributions of forage, snow depth, and heat stress on habitat selection and movements of moose over a 2-year period in the Prince George region of British Columbia.	Y	1981	1983	3	Y	1981	1983	3	N	NA	NA	NA	N	N	NA	NA	NA	N	NA	NA	NA	NA
310	https://doi.org/10.1002/jwmg.427	Johnson, B.K., Coe, P.K., & Green, R.L.	Abiotic, bottom-up, and top-down influences on recruitment of rocky mountain elk in Oregon: A retrospective analysis	2013	The Journal of Wildlife Management	Johnson, B.K., Coe, P.K., & Green, R.L. (2013). Abiotic, bottom-up, and top-down influences on recruitment of rocky mountain elk in Oregon: A retrospective analysis. The Journal of Wildlife Management, 77(1), 102-116. https://doi.org/10.1002/jwmg.427	ACADEMIC	Goals were to identify factors that explained annual variation and long- term trends in historic elk recruitment through analyses of models for 1) elk pregnancy, 2) juvenile-at-heel in late autumn inferred from lactation status, and 3) elk recruitment, incorporating factors used in pregnancy and juvenile- at-heel analyses.	Y	1965	2006	42	Y	1979	2004	26	N	NA	NA	NA	N	N	NA	NA	NA	N	NA	NA	NA	NA
311	https://doi.org/10.1371/journal.pone.0225456	Sarmento, W., Biel, M., & Berger, J.	Seeking snow and breathing hard - Behavioral tactics in high elevation mammals to combat warming temperatures	2019	PLoS ONE	Sarmento, W., Biel, M., & Berger, J. (2019). Seeking snow and breathing hard - Behavioral tactics in high elevation mammals to combat warming temperatures. PLoS ONE, 14(12): e0225456. https://doi.org/10.1371/journal.pone.0225456	ACADEMIC	To address the knowledge gap on proximate behavioral strategies that a cold adapted species uses to mitigate against warming temperatures in a previously glaciated ecosystem with rapid losses of ice and snow.	Y	2014	2016	3	Y	2014	2016	3	N	NA	NA	NA	N	N	NA	NA	NA	N	NA	NA	NA	NA
312a	https://doi.org/10.1111/j.1461-0248.2006.00890.x	Wilmers, C.C., Post, E., Peterson, R.O., & Vucetich, J.A.	Predator disease out-break modulates top-down, bottom-up and climatic effects on herbivore population dynamics	2006	Ecology Letters	Wilmers, C.C., Post, E., Peterson, R.O., & Vucetich, J.A. (2006). Predator disease out-break modulates top-down, bottom-up and climatic effects on herbivore population dynamics. Ecology Letters, 9(4), 383-389. https://doi.org/10.1111/j.1461-0248.2006.00890.x	ACADEMIC	Aim in this study was not to determine why the wolf population has not recovered to its pre-disease carrying capacity, but rather to use the fact that it appears to have attained a new equilibrium to investigate how the relative effects of top-down, bottom-up and climatic effects on moose may have changed.	Y	NS	NS	NS	Y	1959	1994	36	N	NA	NA	NA	N	N	NA	NA	NA	N	NA	NA	NA	NA
312b	https://doi.org/10.1111/j.1461-0248.2006.00890.x	Wilmers, C.C., Post, E., Peterson, R.O., & Vucetich, J.A.	Predator disease out-break modulates top-down, bottom-up and climatic effects on herbivore population dynamics	2006	Ecology Letters	Wilmers, C.C., Post, E., Peterson, R.O., & Vucetich, J.A. (2006). Predator disease out-break modulates top-down, bottom-up and climatic effects on herbivore population dynamics. Ecology Letters, 9(4), 383-389. https://doi.org/10.1111/j.1461-0248.2006.00890.x	ACADEMIC	Aim in this study was not to determine why the wolf population has not recovered to its pre-disease carrying capacity, but rather to use the fact that it appears to have attained a new equilibrium to investigate how the relative effects of top-down, bottom-up and climatic effects on moose may have changed.	Y	NS	NS	NS	Y	1997	1998	2	N	NA	NA	NA	N	N	NA	NA	NA	N	NA	NA	NA	NA
313	https://doi.org/10.1371/journal.pone.0226492	Paterson, J.T., Proffitt, K., Rotella, J., & Garrott, R.	An improved understanding of ungulate population dynamics using count data: Insights from western Montana	2019	PLoS ONE	Paterson, J.T., Proffitt, K., Rotella, J., & Garrott, R. (2019). An improved understanding of ungulate population dynamics using count data: Insights from western Montana. PLoS ONE, 14(12): e0226492. https://doi.org/10.1371/journal.pone.0226492	ACADEMIC	Goals were two-fold. First, we analyzed a time-series of data on harvested elk (Cervus canadensis) herds in western Montana that contained spring count and fall harvest data to assess the strength of evidence for a variety of potential sources of variation in recruitment rates using (1) a state-space approach (hereafter, the “population model”) and (2) a standard age ratio approach (“age ratio mo…	Y	NS	NS	NS	Y	2004	2016	13	N	NA	NA	NA	N	N	NA	NA	NA	N	NA	NA	NA	NA
314	https://doi.org/10.1111/j.1439-0310.2007.01411.x	Bowyer, R.T., Bleich, V.C., Manteca, X., Whiting, J.C., & Stewart, K.M.	Sociality, mate choice, and timing of mating in American bison (Bison bison): Effects of large males	2007	Ethology	Bowyer, R.T., Bleich, V.C., Manteca, X., Whiting, J.C., & Stewart, K.M. (2007). Sociality, mate choice, and timing of mating in American bison (Bison bison): Effects of large males. Ethology, 113(11), 1048-1060. https://doi.org/10.1111/j.1439-0310.2007.01411.x	ACADEMIC	Purpose was to quantify the group size and composition of American bison during rut in relation to environmental and social factors influencing timing and synchrony of mating in a population where large males (5 yr. old or older) were uncommon.	Y	1997	1997	1	Y	1997	1997	1	N	NA	NA	NA	N	N	NA	NA	NA	N	NA	NA	NA	NA
315	https://doi.org/10.1111/j.1365-2656.2009.01647.x	Hegel, T.M., Mysterud, A., Ergon, T., Loe, L.E., Huettmann, F., & Stenseth, N.C.	Seasonal effects of Pacific-based climate on recruitment in a predator-limited large herbivore	2010	Journal of Animal Ecology	Hegel, T.M., Mysterud, A., Ergon, T., Loe, L.E., Huettmann, F., & Stenseth, N.C. (2010). Seasonal effects of Pacific-based climate on recruitment in a predator-limited large herbivore. Journal of Animal Ecology, 79(2), 471-482. https://doi.org/10.1111/j.1365-2656.2009.01647.x	ACADEMIC	To investigate the effect of the Pacific Decadal Oscillation (PDO), across different seasons, on recruitment in 10 populations (herds) of mountain-dwelling caribou Rangifer tarandus caribou L. in the Yukon Territory, Canada.	Y	NS	NS	NS	Y	1980	2007	28	N	NA	NA	NA	N	N	NA	NA	NA	N	NA	NA	NA	NA
316	https://doi.org/10.1002/ecy.2141	Douhard, M., Guillemette, S., Festa-Bianchet, M., & Pelletier, F.	Drivers and demographic consequences of seasonal mass changes in an alpine ungulate	2018	Ecology	Douhard, M., Guillemette, S., Festa-Bianchet, M., & Pelletier, F. (2018). Drivers and demographic consequences of seasonal mass changes in an alpine ungulate. Ecology, 99(3), 724-734. https://doi.org/10.1002/ecy.2141	ACADEMIC	To analyze data on individual winter mass loss and summer mass gain in adult bighorn sheep at Ram Mountain, Alberta, Canada.	Y	NS	NS	NS	Y	1973	2015	43	N	NA	NA	NA	N	N	NA	NA	NA	N	NA	NA	NA	NA
317	https://doi.org/10.1002/ecs2.3175	Gedir, J.V., Cain, J.W., Swetnam, T.L., Krausman, P.R., & Morgart, J.R.	Extreme drought and adaptive resource selection by a desert mammal	2020	Ecosphere	Gedir, J.V., Cain, J.W., Swetnam, T.L., Krausman, P.R., & Morgart, J.R. (2020). Extreme drought and adaptive resource selection by a desert mammal. Ecosphere, 11(7): e03175. https://doi.org/10.1002/ecs2.3175	ACADEMIC	To examine desert bighorn sheep selection for topographic, forage, and environmental features at multiple spatial and temporal scales to gain insight into how a desert mammal responds to variations in climatic conditions across seasons and diel periods.	Y	2002	2004	3	Y	2002	2004	3	N	NA	NA	NA	N	N	NA	NA	NA	N	NA	NA	NA	NA
318a	https://doi.org/10.1007/s00300-017-2248-3	Mallory, C.D., Campbell, M.W., & Boyce, M.S.	Climate influences body condition and synchrony of barren-ground caribou abundance in northern Canada	2018	Polar Biology	Mallory, C.D., Campbell, M.W., & Boyce, M.S. (2018). Climate influences body condition and synchrony of barren-ground caribou abundance in northern Canada. Polar Biology, 41(2), 855-864. https://doi.org/10.1007/s00300-017-2248-3	ACADEMIC	To investigate the relationship between the Arctic Oscillation (AO) and barren-ground caribou by comparing the intensity of the AO to the direction of population growth for three barren-ground caribou herds in northern Canada.	Y	1979	2016	38	Y	1980	1987	8	N	NA	NA	NA	N	N	NA	NA	NA	N	NA	NA	NA	NA
318b	https://doi.org/10.1007/s00300-017-2248-3	Mallory, C.D., Campbell, M.W., & Boyce, M.S.	Climate influences body condition and synchrony of barren-ground caribou abundance in northern Canada	2018	Polar Biology	Mallory, C.D., Campbell, M.W., & Boyce, M.S. (2018). Climate influences body condition and synchrony of barren-ground caribou abundance in northern Canada. Polar Biology, 41(2), 855-864. https://doi.org/10.1007/s00300-017-2248-3	ACADEMIC	To investigate the relationship between the Arctic Oscillation (AO) and barren-ground caribou by comparing the intensity of the AO to the direction of population growth for three barren-ground caribou herds in northern Canada.	Y	1979	2016	38	Y	1986	1986	1	N	NA	NA	NA	N	N	NA	NA	NA	N	NA	NA	NA	NA
318c	https://doi.org/10.1007/s00300-017-2248-3	Mallory, C.D., Campbell, M.W., & Boyce, M.S.	Climate influences body condition and synchrony of barren-ground caribou abundance in northern Canada	2018	Polar Biology	Mallory, C.D., Campbell, M.W., & Boyce, M.S. (2018). Climate influences body condition and synchrony of barren-ground caribou abundance in northern Canada. Polar Biology, 41(2), 855-864. https://doi.org/10.1007/s00300-017-2248-3	ACADEMIC	To investigate the relationship between the Arctic Oscillation (AO) and barren-ground caribou by comparing the intensity of the AO to the direction of population growth for three barren-ground caribou herds in northern Canada.	Y	1979	2016	38	Y	1990	1990	1	N	NA	NA	NA	N	N	NA	NA	NA	N	NA	NA	NA	NA
318d	https://doi.org/10.1007/s00300-017-2248-3	Mallory, C.D., Campbell, M.W., & Boyce, M.S.	Climate influences body condition and synchrony of barren-ground caribou abundance in northern Canada	2018	Polar Biology	Mallory, C.D., Campbell, M.W., & Boyce, M.S. (2018). Climate influences body condition and synchrony of barren-ground caribou abundance in northern Canada. Polar Biology, 41(2), 855-864. https://doi.org/10.1007/s00300-017-2248-3	ACADEMIC	To investigate the relationship between the Arctic Oscillation (AO) and barren-ground caribou by comparing the intensity of the AO to the direction of population growth for three barren-ground caribou herds in northern Canada.	Y	1979	2016	38	Y	1996	1996	1	N	NA	NA	NA	N	N	NA	NA	NA	N	NA	NA	NA	NA
318e	https://doi.org/10.1007/s00300-017-2248-3	Mallory, C.D., Campbell, M.W., & Boyce, M.S.	Climate influences body condition and synchrony of barren-ground caribou abundance in northern Canada	2018	Polar Biology	Mallory, C.D., Campbell, M.W., & Boyce, M.S. (2018). Climate influences body condition and synchrony of barren-ground caribou abundance in northern Canada. Polar Biology, 41(2), 855-864. https://doi.org/10.1007/s00300-017-2248-3	ACADEMIC	To investigate the relationship between the Arctic Oscillation (AO) and barren-ground caribou by comparing the intensity of the AO to the direction of population growth for three barren-ground caribou herds in northern Canada.	Y	1979	2016	38	Y	2003	2003	1	N	NA	NA	NA	N	N	NA	NA	NA	N	NA	NA	NA	NA
318f	https://doi.org/10.1007/s00300-017-2248-3	Mallory, C.D., Campbell, M.W., & Boyce, M.S.	Climate influences body condition and synchrony of barren-ground caribou abundance in northern Canada	2018	Polar Biology	Mallory, C.D., Campbell, M.W., & Boyce, M.S. (2018). Climate influences body condition and synchrony of barren-ground caribou abundance in northern Canada. Polar Biology, 41(2), 855-864. https://doi.org/10.1007/s00300-017-2248-3	ACADEMIC	To investigate the relationship between the Arctic Oscillation (AO) and barren-ground caribou by comparing the intensity of the AO to the direction of population growth for three barren-ground caribou herds in northern Canada.	Y	1979	2016	38	Y	2006	2006	1	N	NA	NA	NA	N	N	NA	NA	NA	N	NA	NA	NA	NA
318g	https://doi.org/10.1007/s00300-017-2248-3	Mallory, C.D., Campbell, M.W., & Boyce, M.S.	Climate influences body condition and synchrony of barren-ground caribou abundance in northern Canada	2018	Polar Biology	Mallory, C.D., Campbell, M.W., & Boyce, M.S. (2018). Climate influences body condition and synchrony of barren-ground caribou abundance in northern Canada. Polar Biology, 41(2), 855-864. https://doi.org/10.1007/s00300-017-2248-3	ACADEMIC	To investigate the relationship between the Arctic Oscillation (AO) and barren-ground caribou by comparing the intensity of the AO to the direction of population growth for three barren-ground caribou herds in northern Canada.	Y	1979	2016	38	Y	2009	2009	1	N	NA	NA	NA	N	N	NA	NA	NA	N	NA	NA	NA	NA
318h	https://doi.org/10.1007/s00300-017-2248-3	Mallory, C.D., Campbell, M.W., & Boyce, M.S.	Climate influences body condition and synchrony of barren-ground caribou abundance in northern Canada	2018	Polar Biology	Mallory, C.D., Campbell, M.W., & Boyce, M.S. (2018). Climate influences body condition and synchrony of barren-ground caribou abundance in northern Canada. Polar Biology, 41(2), 855-864. https://doi.org/10.1007/s00300-017-2248-3	ACADEMIC	To investigate the relationship between the Arctic Oscillation (AO) and barren-ground caribou by comparing the intensity of the AO to the direction of population growth for three barren-ground caribou herds in northern Canada.	Y	1979	2016	38	Y	2012	2012	1	N	NA	NA	NA	N	N	NA	NA	NA	N	NA	NA	NA	NA
318i	https://doi.org/10.1007/s00300-017-2248-3	Mallory, C.D., Campbell, M.W., & Boyce, M.S.	Climate influences body condition and synchrony of barren-ground caribou abundance in northern Canada	2018	Polar Biology	Mallory, C.D., Campbell, M.W., & Boyce, M.S. (2018). Climate influences body condition and synchrony of barren-ground caribou abundance in northern Canada. Polar Biology, 41(2), 855-864. https://doi.org/10.1007/s00300-017-2248-3	ACADEMIC	To investigate the relationship between the Arctic Oscillation (AO) and barren-ground caribou by comparing the intensity of the AO to the direction of population growth for three barren-ground caribou herds in northern Canada.	Y	1979	2016	38	Y	2015	2015	1	N	NA	NA	NA	N	N	NA	NA	NA	N	NA	NA	NA	NA
318j	https://doi.org/10.1007/s00300-017-2248-3	Mallory, C.D., Campbell, M.W., & Boyce, M.S.	Climate influences body condition and synchrony of barren-ground caribou abundance in northern Canada	2018	Polar Biology	Mallory, C.D., Campbell, M.W., & Boyce, M.S. (2018). Climate influences body condition and synchrony of barren-ground caribou abundance in northern Canada. Polar Biology, 41(2), 855-864. https://doi.org/10.1007/s00300-017-2248-3	ACADEMIC	To investigate the relationship between the Arctic Oscillation (AO) and barren-ground caribou by comparing the intensity of the AO to the direction of population growth for three barren-ground caribou herds in northern Canada.	Y	1979	2016	38	Y	1982	1982	1	N	NA	NA	NA	N	N	NA	NA	NA	N	NA	NA	NA	NA
318k	https://doi.org/10.1007/s00300-017-2248-3	Mallory, C.D., Campbell, M.W., & Boyce, M.S.	Climate influences body condition and synchrony of barren-ground caribou abundance in northern Canada	2018	Polar Biology	Mallory, C.D., Campbell, M.W., & Boyce, M.S. (2018). Climate influences body condition and synchrony of barren-ground caribou abundance in northern Canada. Polar Biology, 41(2), 855-864. https://doi.org/10.1007/s00300-017-2248-3	ACADEMIC	To investigate the relationship between the Arctic Oscillation (AO) and barren-ground caribou by comparing the intensity of the AO to the direction of population growth for three barren-ground caribou herds in northern Canada.	Y	1979	2016	38	Y	1984	1984	1	N	NA	NA	NA	N	N	NA	NA	NA	N	NA	NA	NA	NA
318l	https://doi.org/10.1007/s00300-017-2248-3	Mallory, C.D., Campbell, M.W., & Boyce, M.S.	Climate influences body condition and synchrony of barren-ground caribou abundance in northern Canada	2018	Polar Biology	Mallory, C.D., Campbell, M.W., & Boyce, M.S. (2018). Climate influences body condition and synchrony of barren-ground caribou abundance in northern Canada. Polar Biology, 41(2), 855-864. https://doi.org/10.1007/s00300-017-2248-3	ACADEMIC	To investigate the relationship between the Arctic Oscillation (AO) and barren-ground caribou by comparing the intensity of the AO to the direction of population growth for three barren-ground caribou herds in northern Canada.	Y	1979	2016	38	Y	1987	1987	1	N	NA	NA	NA	N	N	NA	NA	NA	N	NA	NA	NA	NA
318m	https://doi.org/10.1007/s00300-017-2248-3	Mallory, C.D., Campbell, M.W., & Boyce, M.S.	Climate influences body condition and synchrony of barren-ground caribou abundance in northern Canada	2018	Polar Biology	Mallory, C.D., Campbell, M.W., & Boyce, M.S. (2018). Climate influences body condition and synchrony of barren-ground caribou abundance in northern Canada. Polar Biology, 41(2), 855-864. https://doi.org/10.1007/s00300-017-2248-3	ACADEMIC	To investigate the relationship between the Arctic Oscillation (AO) and barren-ground caribou by comparing the intensity of the AO to the direction of population growth for three barren-ground caribou herds in northern Canada.	Y	1979	2016	38	Y	1994	1994	1	N	NA	NA	NA	N	N	NA	NA	NA	N	NA	NA	NA	NA
318n	https://doi.org/10.1007/s00300-017-2248-3	Mallory, C.D., Campbell, M.W., & Boyce, M.S.	Climate influences body condition and synchrony of barren-ground caribou abundance in northern Canada	2018	Polar Biology	Mallory, C.D., Campbell, M.W., & Boyce, M.S. (2018). Climate influences body condition and synchrony of barren-ground caribou abundance in northern Canada. Polar Biology, 41(2), 855-864. https://doi.org/10.1007/s00300-017-2248-3	ACADEMIC	To investigate the relationship between the Arctic Oscillation (AO) and barren-ground caribou by comparing the intensity of the AO to the direction of population growth for three barren-ground caribou herds in northern Canada.	Y	1979	2016	38	Y	2011	2011	1	N	NA	NA	NA	N	N	NA	NA	NA	N	NA	NA	NA	NA
318o	https://doi.org/10.1007/s00300-017-2248-3	Mallory, C.D., Campbell, M.W., & Boyce, M.S.	Climate influences body condition and synchrony of barren-ground caribou abundance in northern Canada	2018	Polar Biology	Mallory, C.D., Campbell, M.W., & Boyce, M.S. (2018). Climate influences body condition and synchrony of barren-ground caribou abundance in northern Canada. Polar Biology, 41(2), 855-864. https://doi.org/10.1007/s00300-017-2248-3	ACADEMIC	To investigate the relationship between the Arctic Oscillation (AO) and barren-ground caribou by comparing the intensity of the AO to the direction of population growth for three barren-ground caribou herds in northern Canada.	Y	1979	2016	38	Y	1983	1983	1	N	NA	NA	NA	N	N	NA	NA	NA	N	NA	NA	NA	NA
318p	https://doi.org/10.1007/s00300-017-2248-3	Mallory, C.D., Campbell, M.W., & Boyce, M.S.	Climate influences body condition and synchrony of barren-ground caribou abundance in northern Canada	2018	Polar Biology	Mallory, C.D., Campbell, M.W., & Boyce, M.S. (2018). Climate influences body condition and synchrony of barren-ground caribou abundance in northern Canada. Polar Biology, 41(2), 855-864. https://doi.org/10.1007/s00300-017-2248-3	ACADEMIC	To investigate the relationship between the Arctic Oscillation (AO) and barren-ground caribou by comparing the intensity of the AO to the direction of population growth for three barren-ground caribou herds in northern Canada.	Y	1979	2016	38	Y	1988	1988	1	N	NA	NA	NA	N	N	NA	NA	NA	N	NA	NA	NA	NA
318q	https://doi.org/10.1007/s00300-017-2248-3	Mallory, C.D., Campbell, M.W., & Boyce, M.S.	Climate influences body condition and synchrony of barren-ground caribou abundance in northern Canada	2018	Polar Biology	Mallory, C.D., Campbell, M.W., & Boyce, M.S. (2018). Climate influences body condition and synchrony of barren-ground caribou abundance in northern Canada. Polar Biology, 41(2), 855-864. https://doi.org/10.1007/s00300-017-2248-3	ACADEMIC	To investigate the relationship between the Arctic Oscillation (AO) and barren-ground caribou by comparing the intensity of the AO to the direction of population growth for three barren-ground caribou herds in northern Canada.	Y	1979	2016	38	Y	2008	2008	1	N	NA	NA	NA	N	N	NA	NA	NA	N	NA	NA	NA	NA
318r	https://doi.org/10.1007/s00300-017-2248-3	Mallory, C.D., Campbell, M.W., & Boyce, M.S.	Climate influences body condition and synchrony of barren-ground caribou abundance in northern Canada	2018	Polar Biology	Mallory, C.D., Campbell, M.W., & Boyce, M.S. (2018). Climate influences body condition and synchrony of barren-ground caribou abundance in northern Canada. Polar Biology, 41(2), 855-864. https://doi.org/10.1007/s00300-017-2248-3	ACADEMIC	To investigate the relationship between the Arctic Oscillation (AO) and barren-ground caribou by comparing the intensity of the AO to the direction of population growth for three barren-ground caribou herds in northern Canada.	Y	1979	2016	38	Y	2014	2014	1	N	NA	NA	NA	N	N	NA	NA	NA	N	NA	NA	NA	NA
319	https://doi.org/10.1002/ecy.1940	Pigeon, G., Ezard, T.H.G., Festa-Bianchet, M., Coltman, D.W., & Pelletier, F.	Fluctuating effects of genetic and plastic changes in body mass on population dynamics in a large herbivore	2017	Ecology	Pigeon, G., Ezard, T.H.G., Festa-Bianchet, M., Coltman, D.W., & Pelletier, F. (2017). Fluctuating effects of genetic and plastic changes in body mass on population dynamics in a large herbivore. Ecology, 98(9), 2456-2467. https://doi.org/10.1002/ecy.1940	ACADEMIC	To quantify the effects of heritable and non-heritable changes in body mass distribution on survival, recruitment, and population growth in wild bighorn sheep (Ovis canadensis) and compare their importance to the effects of changes in age structure, population density, and weather.	Y	1975	2012	38	Y	1975	2012	38	N	NA	NA	NA	N	N	NA	NA	NA	N	NA	NA	NA	NA
320	https://doi.org/10.1894/CJ-147.1	McKinney, T., Brown, D.E., & Allison, L.	Winter precipitation and recruitment of pronghorns in Arizona	2008	The Southwestern Naturalist	McKinney, T., Brown, D.E., & Allison, L. (2008). Winter precipitation and recruitment of pronghorns in Arizona. The Southwestern Naturalist, 53(3), 319-325. https://doi.org/10.1894/CJ-147.1	ACADEMIC	To investigate winter precipitation as it relates to recruitment of pronghorns in Arizona.	Y	1983	2002	20	Y	1983	2002	20	N	NA	NA	NA	N	N	NA	NA	NA	N	NA	NA	NA	NA
321a	https://doi.org/10.1894/N01-SGM-31.1	Harkleroad, D., & Krausman, P.R.	Use of agave by desert bighorn sheep	2014	The Southwestern Naturalist	Harkleroad, D., & Krausman, P.R. (2014). Use of agave by desert bighorn sheep. The Southwestern Naturalist, 59(2), 272-274. https://doi.org/10.1894/N01-SGM-31.1	ACADEMIC	To test the hypothesis that if agave were used by desert ungulates as a source of moisture, they would be used more during drought than during periods with average or above-average rainfall.	Y	2004	2005	2	Y	2004	2005	2	N	NA	NA	NA	N	N	NA	NA	NA	N	NA	NA	NA	NA
321b	https://doi.org/10.1894/N01-SGM-31.1	Harkleroad, D., & Krausman, P.R.	Use of agave by desert bighorn sheep	2014	The Southwestern Naturalist	Harkleroad, D., & Krausman, P.R. (2014). Use of agave by desert bighorn sheep. The Southwestern Naturalist, 59(2), 272-274. https://doi.org/10.1894/N01-SGM-31.1	ACADEMIC	To test the hypothesis that if agave were used by desert ungulates as a source of moisture, they would be used more during drought than during periods with average or above-average rainfall.	Y	2007	2007	1	Y	2007	2007	1	N	NA	NA	NA	N	N	NA	NA	NA	N	NA	NA	NA	NA
321c	https://doi.org/10.1894/N01-SGM-31.1	Harkleroad, D., & Krausman, P.R.	Use of agave by desert bighorn sheep	2014	The Southwestern Naturalist	Harkleroad, D., & Krausman, P.R. (2014). Use of agave by desert bighorn sheep. The Southwestern Naturalist, 59(2), 272-274. https://doi.org/10.1894/N01-SGM-31.1	ACADEMIC	To test the hypothesis that if agave were used by desert ungulates as a source of moisture, they would be used more during drought than during periods with average or above-average rainfall.	Y	2011	2012	2	Y	2011	2012	2	N	NA	NA	NA	N	N	NA	NA	NA	N	NA	NA	NA	NA
322	http://dx.doi.org/10.2307/3802647	Mörschel, F.M.	Use of climatic data to model the presence of oestrid flies in caribou herds	1999	The Journal of Wildlife Management	Mörschel, F.M. (1999). Use of climatic data to model the presence of oestrid flies in caribou herds. Journal of Wildlife Management, 63(2), 588-593. http://dx.doi.org/10.2307/3802647	ACADEMIC	To develop a model that predicts the presence of oestrid flies based on climatic data, thus allowing an evaluation of the potential harassment of caribou by oestrid flies in a given year.	Y	1994	1995	2	Y	1994	1995	2	N	NA	NA	NA	N	N	NA	NA	NA	N	NA	NA	NA	NA
323	https://doi.org/10.1080/15230430.2001.12003414	Larter, N.C., & Nagy, J.A.	Variation between snow conditions at Peary caribou and muskox feeding sites and elsewhere in foraging habitats on Banks Island in the Canadian High Arctic	2001	Arctic, Antarctic, and Alpine Research	Larter, N.C., & Nagy, J.A. (2001). Variation between snow conditions at Peary caribou and muskox feeding sites and elsewhere in foraging habitats on Banks Island in the Canadian High Arctic. Arctic, Antarctic, and Alpine Research, 123-130. https://doi.org/10.1080/15230430.2001.12003414	ACADEMIC	The goals of this study were to (I) test the hypothesis that both muskoxen and Peary caribou on Banks Island crater in areas where snow conditions are less severe than the average conditions found in similar habitats, (2) determine if snow conditions associated with feeding craters varied with seasonal and annual changes in snow conditions, and (3) determine if snow conditions associated with mus…	Y	1993	1998	6	Y	1993	1998	6	N	NA	NA	NA	N	N	NA	NA	NA	N	NA	NA	NA	NA
324a	https://doi.org/10.2307/5835	Messier, F.	Is there evidence for a cumulative effect of snow on moose and deer populations?	1995	Journal of Animal Ecology	Messier, F. (1995). Is there evidence for a cumulative effect of snow on moose and deer populations? Journal of Animal Ecology, 64(1), 136-140. https://doi.org/10.2307/5835	ACADEMIC	To evaluate the cumulative effect of snow over 1-4 years by expanding the analysis of McRoberts et al. (1994).	Y	1957	1985	29	Y	1958	1985	28	N	NA	NA	NA	N	N	NA	NA	NA	N	NA	NA	NA	NA
324b	https://doi.org/10.2307/5835	Messier, F.	Is there evidence for a cumulative effect of snow on moose and deer populations?	1995	Journal of Animal Ecology	Messier, F. (1995). Is there evidence for a cumulative effect of snow on moose and deer populations? Journal of Animal Ecology, 64(1), 136-140. https://doi.org/10.2307/5835	ACADEMIC	To evaluate the cumulative effect of snow over 1-4 years by expanding the analysis of McRoberts et al. (1994).	Y	1957	1985	29	Y	1974	1985	12	N	NA	NA	NA	N	N	NA	NA	NA	N	NA	NA	NA	NA
325	https://doi.org/10.2307/3808485	Bartmann, R.M.	Estimating mule deer winter mortality in Colorado	1984	The Journal of Wildlife Management	Bartmann, R.M. (1984). Estimating mule deer winter mortality in Colorado. The Journal of Wildlife Management, 48(1), 262-267. https://doi.org/10.2307/3808485	ACADEMIC	Objectives were to obtain annual estimates of density and sex and age composition of mule deer that died on winter range and to assess precision and accuracy of those estimates.	N	1973	1979	7	Y	1973	1979	7	N	NA	NA	NA	N	N	NA	NA	NA	N	NA	NA	NA	NA
326a	https://doi.org/10.1111/j.1523-1739.1990.tb00271.x	Berger, J.	Persistence of different-sized populations: An empirical assessment of rapid extinctions in bighorn sheep	1990	Conservation Biology	Berger, J. (1990). Persistence of different-sized populations: An empirical assessment of rapid extinctions in bighorn sheep. Conservation Biology, 4(1), 91-98. https://doi.org/10.1111/j.1523-1739.1990.tb00271.x	ACADEMIC	To examine how long local extinctions may be resisted by using existing data on multiple, small, insular bighorn sheep populations, primarily in the deserts of southwestern North America.	Y	NS	NS	24	Y	1948;1955;1956;1957	NS	NS	N	NA	NA	NA	N	N	NA	NA	NA	N	NA	NA	NA	NA
326b	https://doi.org/10.1111/j.1523-1739.1990.tb00271.x	Berger, J.	Persistence of different-sized populations: An empirical assessment of rapid extinctions in bighorn sheep	1990	Conservation Biology	Berger, J. (1990). Persistence of different-sized populations: An empirical assessment of rapid extinctions in bighorn sheep. Conservation Biology, 4(1), 91-98. https://doi.org/10.1111/j.1523-1739.1990.tb00271.x	ACADEMIC	To examine how long local extinctions may be resisted by using existing data on multiple, small, insular bighorn sheep populations, primarily in the deserts of southwestern North America.	Y	NS	NS	26	Y	1957;1958;1960;1961	NS	NS	N	NA	NA	NA	N	N	NA	NA	NA	N	NA	NA	NA	NA
326c	https://doi.org/10.1111/j.1523-1739.1990.tb00271.x	Berger, J.	Persistence of different-sized populations: An empirical assessment of rapid extinctions in bighorn sheep	1990	Conservation Biology	Berger, J. (1990). Persistence of different-sized populations: An empirical assessment of rapid extinctions in bighorn sheep. Conservation Biology, 4(1), 91-98. https://doi.org/10.1111/j.1523-1739.1990.tb00271.x	ACADEMIC	To examine how long local extinctions may be resisted by using existing data on multiple, small, insular bighorn sheep populations, primarily in the deserts of southwestern North America.	Y	NS	NS	40	Y	1915;1946;1947	NS	NS	N	NA	NA	NA	N	N	NA	NA	NA	N	NA	NA	NA	NA
326d	https://doi.org/10.1111/j.1523-1739.1990.tb00271.x	Berger, J.	Persistence of different-sized populations: An empirical assessment of rapid extinctions in bighorn sheep	1990	Conservation Biology	Berger, J. (1990). Persistence of different-sized populations: An empirical assessment of rapid extinctions in bighorn sheep. Conservation Biology, 4(1), 91-98. https://doi.org/10.1111/j.1523-1739.1990.tb00271.x	ACADEMIC	To examine how long local extinctions may be resisted by using existing data on multiple, small, insular bighorn sheep populations, primarily in the deserts of southwestern North America.	Y	NS	NS	23	Y	1946;1957	NS	NS	N	NA	NA	NA	N	N	NA	NA	NA	N	NA	NA	NA	NA
326e	https://doi.org/10.1111/j.1523-1739.1990.tb00271.x	Berger, J.	Persistence of different-sized populations: An empirical assessment of rapid extinctions in bighorn sheep	1990	Conservation Biology	Berger, J. (1990). Persistence of different-sized populations: An empirical assessment of rapid extinctions in bighorn sheep. Conservation Biology, 4(1), 91-98. https://doi.org/10.1111/j.1523-1739.1990.tb00271.x	ACADEMIC	To examine how long local extinctions may be resisted by using existing data on multiple, small, insular bighorn sheep populations, primarily in the deserts of southwestern North America.	Y	NS	NS	50	Y	1911	NS	NS	N	NA	NA	NA	N	N	NA	NA	NA	N	NA	NA	NA	NA
326f	https://doi.org/10.1111/j.1523-1739.1990.tb00271.x	Berger, J.	Persistence of different-sized populations: An empirical assessment of rapid extinctions in bighorn sheep	1990	Conservation Biology	Berger, J. (1990). Persistence of different-sized populations: An empirical assessment of rapid extinctions in bighorn sheep. Conservation Biology, 4(1), 91-98. https://doi.org/10.1111/j.1523-1739.1990.tb00271.x	ACADEMIC	To examine how long local extinctions may be resisted by using existing data on multiple, small, insular bighorn sheep populations, primarily in the deserts of southwestern North America.	Y	NS	NS	30	Y	1954;1955;1957	NS	NS	N	NA	NA	NA	N	N	NA	NA	NA	N	NA	NA	NA	NA
326g	https://doi.org/10.1111/j.1523-1739.1990.tb00271.x	Berger, J.	Persistence of different-sized populations: An empirical assessment of rapid extinctions in bighorn sheep	1990	Conservation Biology	Berger, J. (1990). Persistence of different-sized populations: An empirical assessment of rapid extinctions in bighorn sheep. Conservation Biology, 4(1), 91-98. https://doi.org/10.1111/j.1523-1739.1990.tb00271.x	ACADEMIC	To examine how long local extinctions may be resisted by using existing data on multiple, small, insular bighorn sheep populations, primarily in the deserts of southwestern North America.	Y	NS	NS	16	Y	1933;1969	NS	NS	N	NA	NA	NA	N	N	NA	NA	NA	N	NA	NA	NA	NA
326h	https://doi.org/10.1111/j.1523-1739.1990.tb00271.x	Berger, J.	Persistence of different-sized populations: An empirical assessment of rapid extinctions in bighorn sheep	1990	Conservation Biology	Berger, J. (1990). Persistence of different-sized populations: An empirical assessment of rapid extinctions in bighorn sheep. Conservation Biology, 4(1), 91-98. https://doi.org/10.1111/j.1523-1739.1990.tb00271.x	ACADEMIC	To examine how long local extinctions may be resisted by using existing data on multiple, small, insular bighorn sheep populations, primarily in the deserts of southwestern North America.	Y	NS	NS	29	Y	1953;1957	NS	NS	N	NA	NA	NA	N	N	NA	NA	NA	N	NA	NA	NA	NA
326i	https://doi.org/10.1111/j.1523-1739.1990.tb00271.x	Berger, J.	Persistence of different-sized populations: An empirical assessment of rapid extinctions in bighorn sheep	1990	Conservation Biology	Berger, J. (1990). Persistence of different-sized populations: An empirical assessment of rapid extinctions in bighorn sheep. Conservation Biology, 4(1), 91-98. https://doi.org/10.1111/j.1523-1739.1990.tb00271.x	ACADEMIC	To examine how long local extinctions may be resisted by using existing data on multiple, small, insular bighorn sheep populations, primarily in the deserts of southwestern North America.	Y	NS	NS	12	Y	1974	NS	NS	N	NA	NA	NA	N	N	NA	NA	NA	N	NA	NA	NA	NA
326j	https://doi.org/10.1111/j.1523-1739.1990.tb00271.x	Berger, J.	Persistence of different-sized populations: An empirical assessment of rapid extinctions in bighorn sheep	1990	Conservation Biology	Berger, J. (1990). Persistence of different-sized populations: An empirical assessment of rapid extinctions in bighorn sheep. Conservation Biology, 4(1), 91-98. https://doi.org/10.1111/j.1523-1739.1990.tb00271.x	ACADEMIC	To examine how long local extinctions may be resisted by using existing data on multiple, small, insular bighorn sheep populations, primarily in the deserts of southwestern North America.	Y	NS	NS	35	Y	1946	NS	NS	N	NA	NA	NA	N	N	NA	NA	NA	N	NA	NA	NA	NA
326k	https://doi.org/10.1111/j.1523-1739.1990.tb00271.x	Berger, J.	Persistence of different-sized populations: An empirical assessment of rapid extinctions in bighorn sheep	1990	Conservation Biology	Berger, J. (1990). Persistence of different-sized populations: An empirical assessment of rapid extinctions in bighorn sheep. Conservation Biology, 4(1), 91-98. https://doi.org/10.1111/j.1523-1739.1990.tb00271.x	ACADEMIC	To examine how long local extinctions may be resisted by using existing data on multiple, small, insular bighorn sheep populations, primarily in the deserts of southwestern North America.	Y	NS	NS	22	Y	1957	NS	NS	N	NA	NA	NA	N	N	NA	NA	NA	N	NA	NA	NA	NA
326l	https://doi.org/10.1111/j.1523-1739.1990.tb00271.x	Berger, J.	Persistence of different-sized populations: An empirical assessment of rapid extinctions in bighorn sheep	1990	Conservation Biology	Berger, J. (1990). Persistence of different-sized populations: An empirical assessment of rapid extinctions in bighorn sheep. Conservation Biology, 4(1), 91-98. https://doi.org/10.1111/j.1523-1739.1990.tb00271.x	ACADEMIC	To examine how long local extinctions may be resisted by using existing data on multiple, small, insular bighorn sheep populations, primarily in the deserts of southwestern North America.	Y	NS	NS	20	Y	1921;1938;1946	NS	NS	N	NA	NA	NA	N	N	NA	NA	NA	N	NA	NA	NA	NA
326m	https://doi.org/10.1111/j.1523-1739.1990.tb00271.x	Berger, J.	Persistence of different-sized populations: An empirical assessment of rapid extinctions in bighorn sheep	1990	Conservation Biology	Berger, J. (1990). Persistence of different-sized populations: An empirical assessment of rapid extinctions in bighorn sheep. Conservation Biology, 4(1), 91-98. https://doi.org/10.1111/j.1523-1739.1990.tb00271.x	ACADEMIC	To examine how long local extinctions may be resisted by using existing data on multiple, small, insular bighorn sheep populations, primarily in the deserts of southwestern North America.	Y	NS	NS	13	Y	1957;1958;1974	NS	NS	N	NA	NA	NA	N	N	NA	NA	NA	N	NA	NA	NA	NA
326n	https://doi.org/10.1111/j.1523-1739.1990.tb00271.x	Berger, J.	Persistence of different-sized populations: An empirical assessment of rapid extinctions in bighorn sheep	1990	Conservation Biology	Berger, J. (1990). Persistence of different-sized populations: An empirical assessment of rapid extinctions in bighorn sheep. Conservation Biology, 4(1), 91-98. https://doi.org/10.1111/j.1523-1739.1990.tb00271.x	ACADEMIC	To examine how long local extinctions may be resisted by using existing data on multiple, small, insular bighorn sheep populations, primarily in the deserts of southwestern North America.	Y	NS	NS	18	Y	1957;1962	NS	NS	N	NA	NA	NA	N	N	NA	NA	NA	N	NA	NA	NA	NA
326o	https://doi.org/10.1111/j.1523-1739.1990.tb00271.x	Berger, J.	Persistence of different-sized populations: An empirical assessment of rapid extinctions in bighorn sheep	1990	Conservation Biology	Berger, J. (1990). Persistence of different-sized populations: An empirical assessment of rapid extinctions in bighorn sheep. Conservation Biology, 4(1), 91-98. https://doi.org/10.1111/j.1523-1739.1990.tb00271.x	ACADEMIC	To examine how long local extinctions may be resisted by using existing data on multiple, small, insular bighorn sheep populations, primarily in the deserts of southwestern North America.	Y	NS	NS	32	Y	1947	NS	NS	N	NA	NA	NA	N	N	NA	NA	NA	N	NA	NA	NA	NA
326p	https://doi.org/10.1111/j.1523-1739.1990.tb00271.x	Berger, J.	Persistence of different-sized populations: An empirical assessment of rapid extinctions in bighorn sheep	1990	Conservation Biology	Berger, J. (1990). Persistence of different-sized populations: An empirical assessment of rapid extinctions in bighorn sheep. Conservation Biology, 4(1), 91-98. https://doi.org/10.1111/j.1523-1739.1990.tb00271.x	ACADEMIC	To examine how long local extinctions may be resisted by using existing data on multiple, small, insular bighorn sheep populations, primarily in the deserts of southwestern North America.	Y	NS	NS	21	Y	1920;1937;1947	NS	NS	N	NA	NA	NA	N	N	NA	NA	NA	N	NA	NA	NA	NA
326q	https://doi.org/10.1111/j.1523-1739.1990.tb00271.x	Berger, J.	Persistence of different-sized populations: An empirical assessment of rapid extinctions in bighorn sheep	1990	Conservation Biology	Berger, J. (1990). Persistence of different-sized populations: An empirical assessment of rapid extinctions in bighorn sheep. Conservation Biology, 4(1), 91-98. https://doi.org/10.1111/j.1523-1739.1990.tb00271.x	ACADEMIC	To examine how long local extinctions may be resisted by using existing data on multiple, small, insular bighorn sheep populations, primarily in the deserts of southwestern North America.	Y	NS	NS	27	Y	1957	NS	NS	N	NA	NA	NA	N	N	NA	NA	NA	N	NA	NA	NA	NA
326r	https://doi.org/10.1111/j.1523-1739.1990.tb00271.x	Berger, J.	Persistence of different-sized populations: An empirical assessment of rapid extinctions in bighorn sheep	1990	Conservation Biology	Berger, J. (1990). Persistence of different-sized populations: An empirical assessment of rapid extinctions in bighorn sheep. Conservation Biology, 4(1), 91-98. https://doi.org/10.1111/j.1523-1739.1990.tb00271.x	ACADEMIC	To examine how long local extinctions may be resisted by using existing data on multiple, small, insular bighorn sheep populations, primarily in the deserts of southwestern North America.	Y	NS	NS	14	Y	1926;1957	NS	NS	N	NA	NA	NA	N	N	NA	NA	NA	N	NA	NA	NA	NA
326s	https://doi.org/10.1111/j.1523-1739.1990.tb00271.x	Berger, J.	Persistence of different-sized populations: An empirical assessment of rapid extinctions in bighorn sheep	1990	Conservation Biology	Berger, J. (1990). Persistence of different-sized populations: An empirical assessment of rapid extinctions in bighorn sheep. Conservation Biology, 4(1), 91-98. https://doi.org/10.1111/j.1523-1739.1990.tb00271.x	ACADEMIC	To examine how long local extinctions may be resisted by using existing data on multiple, small, insular bighorn sheep populations, primarily in the deserts of southwestern North America.	Y	NS	NS	17	Y	1954;1957;1969;1970	NS	NS	N	NA	NA	NA	N	N	NA	NA	NA	N	NA	NA	NA	NA
326t	https://doi.org/10.1111/j.1523-1739.1990.tb00271.x	Berger, J.	Persistence of different-sized populations: An empirical assessment of rapid extinctions in bighorn sheep	1990	Conservation Biology	Berger, J. (1990). Persistence of different-sized populations: An empirical assessment of rapid extinctions in bighorn sheep. Conservation Biology, 4(1), 91-98. https://doi.org/10.1111/j.1523-1739.1990.tb00271.x	ACADEMIC	To examine how long local extinctions may be resisted by using existing data on multiple, small, insular bighorn sheep populations, primarily in the deserts of southwestern North America.	Y	NS	NS	41	Y	1946	NS	NS	N	NA	NA	NA	N	N	NA	NA	NA	N	NA	NA	NA	NA
326u	https://doi.org/10.1111/j.1523-1739.1990.tb00271.x	Berger, J.	Persistence of different-sized populations: An empirical assessment of rapid extinctions in bighorn sheep	1990	Conservation Biology	Berger, J. (1990). Persistence of different-sized populations: An empirical assessment of rapid extinctions in bighorn sheep. Conservation Biology, 4(1), 91-98. https://doi.org/10.1111/j.1523-1739.1990.tb00271.x	ACADEMIC	To examine how long local extinctions may be resisted by using existing data on multiple, small, insular bighorn sheep populations, primarily in the deserts of southwestern North America.	Y	NS	NS	31	Y	1941;1956	NS	NS	N	NA	NA	NA	N	N	NA	NA	NA	N	NA	NA	NA	NA
326v	https://doi.org/10.1111/j.1523-1739.1990.tb00271.x	Berger, J.	Persistence of different-sized populations: An empirical assessment of rapid extinctions in bighorn sheep	1990	Conservation Biology	Berger, J. (1990). Persistence of different-sized populations: An empirical assessment of rapid extinctions in bighorn sheep. Conservation Biology, 4(1), 91-98. https://doi.org/10.1111/j.1523-1739.1990.tb00271.x	ACADEMIC	To examine how long local extinctions may be resisted by using existing data on multiple, small, insular bighorn sheep populations, primarily in the deserts of southwestern North America.	Y	NS	NS	15	Y	1956	NS	NS	N	NA	NA	NA	N	N	NA	NA	NA	N	NA	NA	NA	NA
326w	https://doi.org/10.1111/j.1523-1739.1990.tb00271.x	Berger, J.	Persistence of different-sized populations: An empirical assessment of rapid extinctions in bighorn sheep	1990	Conservation Biology	Berger, J. (1990). Persistence of different-sized populations: An empirical assessment of rapid extinctions in bighorn sheep. Conservation Biology, 4(1), 91-98. https://doi.org/10.1111/j.1523-1739.1990.tb00271.x	ACADEMIC	To examine how long local extinctions may be resisted by using existing data on multiple, small, insular bighorn sheep populations, primarily in the deserts of southwestern North America.	Y	NS	NS	37	Y	1941	NS	NS	N	NA	NA	NA	N	N	NA	NA	NA	N	NA	NA	NA	NA
326x	https://doi.org/10.1111/j.1523-1739.1990.tb00271.x	Berger, J.	Persistence of different-sized populations: An empirical assessment of rapid extinctions in bighorn sheep	1990	Conservation Biology	Berger, J. (1990). Persistence of different-sized populations: An empirical assessment of rapid extinctions in bighorn sheep. Conservation Biology, 4(1), 91-98. https://doi.org/10.1111/j.1523-1739.1990.tb00271.x	ACADEMIC	To examine how long local extinctions may be resisted by using existing data on multiple, small, insular bighorn sheep populations, primarily in the deserts of southwestern North America.	Y	NS	NS	19	Y	1968	NS	NS	N	NA	NA	NA	N	N	NA	NA	NA	N	NA	NA	NA	NA
326y	https://doi.org/10.1111/j.1523-1739.1990.tb00271.x	Berger, J.	Persistence of different-sized populations: An empirical assessment of rapid extinctions in bighorn sheep	1990	Conservation Biology	Berger, J. (1990). Persistence of different-sized populations: An empirical assessment of rapid extinctions in bighorn sheep. Conservation Biology, 4(1), 91-98. https://doi.org/10.1111/j.1523-1739.1990.tb00271.x	ACADEMIC	To examine how long local extinctions may be resisted by using existing data on multiple, small, insular bighorn sheep populations, primarily in the deserts of southwestern North America.	Y	NS	NS	25	Y	1937;1958	NS	NS	N	NA	NA	NA	N	N	NA	NA	NA	N	NA	NA	NA	NA
326z	https://doi.org/10.1111/j.1523-1739.1990.tb00271.x	Berger, J.	Persistence of different-sized populations: An empirical assessment of rapid extinctions in bighorn sheep	1990	Conservation Biology	Berger, J. (1990). Persistence of different-sized populations: An empirical assessment of rapid extinctions in bighorn sheep. Conservation Biology, 4(1), 91-98. https://doi.org/10.1111/j.1523-1739.1990.tb00271.x	ACADEMIC	To examine how long local extinctions may be resisted by using existing data on multiple, small, insular bighorn sheep populations, primarily in the deserts of southwestern North America.	Y	NS	NS	10	Y	1976	NS	NS	N	NA	NA	NA	N	N	NA	NA	NA	N	NA	NA	NA	NA
326aa	https://doi.org/10.1111/j.1523-1739.1990.tb00271.x	Berger, J.	Persistence of different-sized populations: An empirical assessment of rapid extinctions in bighorn sheep	1990	Conservation Biology	Berger, J. (1990). Persistence of different-sized populations: An empirical assessment of rapid extinctions in bighorn sheep. Conservation Biology, 4(1), 91-98. https://doi.org/10.1111/j.1523-1739.1990.tb00271.x	ACADEMIC	To examine how long local extinctions may be resisted by using existing data on multiple, small, insular bighorn sheep populations, primarily in the deserts of southwestern North America.	Y	NS	NS	28	Y	1953	NS	NS	N	NA	NA	NA	N	N	NA	NA	NA	N	NA	NA	NA	NA
327	https://doi.org/10.1016/j.ecolmodel.2004.04.025	Grund, M.D., & Woolf, A.	Development and evaluation of an accounting model for estimating deer population sizes	2004	Ecological Modelling	Grund, M.D., & Woolf, A. (2004). Development and evaluation of an accounting model for estimating deer population sizes. Ecological Modelling, 180(2-3), 345-357. https://doi.org/10.1016/j.ecolmodel.2004.04.025	ACADEMIC	To assess accuracy of population estimates, quantify simulated population estimate errors caused by errors in input data, determine which data sets should be collected to improve accuracy in population estimates, and examine potential error in population estimates caused by demographic stochasticity in relatively small deer herds.	N	1990	2000	11	Y	1996	2000	5	N	NA	NA	NA	N	N	NA	NA	NA	N	NA	NA	NA	NA
328	https://doi.org/10.1002/jwmg.474	Godwin, C., Schaefer, J.A., Patterson, B.R., & Pond, B.A.	Contribution of dogs to white-tailed deer hunting success	2013	The Journal of Wildlife Management	Godwin, C., Schaefer, J.A., Patterson, B.R., & Pond, B.A. (2013). Contribution of dogs to white-tailed deer hunting success. The Journal of Wildlife Management, 77(2), 290-296. https://doi.org/10.1002/jwmg.474	ACADEMIC	To investigate the effects of hunting dogs on white-tailed deer hunter success using long-term observations from southeastern Ontario.	Y	1980	2004	25	Y	1980	2004	25	N	NA	NA	NA	N	N	NA	NA	NA	N	NA	NA	NA	NA
329	https://doi.org/10.2307/3802613	Modafferi, R.D., & Becker, E.F.	Survival of radiocollared adult moose in lower Susitna River Valley, southcentral Alaska	1997	The Journal of Wildlife Management	Modafferi, R.D., & Becker, E.F. (1997). Survival of radiocollared adult moose in lower Susitna River Valley, southcentral Alaska. The Journal of Wildlife Management, 61(2), 540-549. https://doi.org/10.2307/3802613	ACADEMIC	To summarize results of 11 years of radiotelemetry data to estimate survival of adult moose in an area of southcentral Alaska where predator densities were relatively low and where snow accumulations differed greatly among the CYs 1980-91.	N	1980	1991	12	Y	1980	1991	12	N	NA	NA	NA	N	N	NA	NA	NA	N	NA	NA	NA	NA
330	https://doi.org/10.1139/Z09-076	Grovenburg, T.W., Jenks, J.A., Klaver, R.W., Swanson, C.C., Jacques, C.N., & Todey, D.	Seasonal movements and home ranges of white-tailed deer in north-central South Dakota	2009	Canadian Journal of Zoology	Grovenburg, T.W., Jenks, J.A., Klaver, R.W., Swanson, C.C., Jacques, C.N., & Todey, D. (2009). Seasonal movements and home ranges of white-tailed deer in north-central South Dakota. Canadian Journal of Zoology, 87(10), 876-885. https://doi.org/10.1139/Z09-076	ACADEMIC	To determine the seasonal movement patterns and home ranges of white-tailed deer in north-central South Dakota.	Y	2004	2006	3	Y	2005	2007	3	N	NA	NA	NA	N	N	NA	NA	NA	N	NA	NA	NA	NA
331	https://doi.org/10.2307/3802741	Ginnett, T.F., & Young, E.L.B.	Stochastic recruitment in white-tailed deer along an environmental gradient	2000	The Journal of Wildlife Management	Ginnett, T.F., & Young, E.L.B. (2000). Stochastic recruitment in white-tailed deer along an environmental gradient. The Journal of Wildlife Management, 64(3), 713-720. https://doi.org/10.2307/3802741	ACADEMIC	To describe yearly variation in white-tailed deer recruitment and its relationship to precipitation along a moisture gradient by analyzing temporal variation in annual recruitment within and across regions, and regional variation in long-term average recruitment.	Y	1977	1995	19	Y	1977	1995	19	N	NA	NA	NA	N	N	NA	NA	NA	N	NA	NA	NA	NA
332	https://doi.org/10.1890/06-1603	Cross, P.C., Edwards, W.H., Scurlock, B.M., Maichak, E.J., & Rogerson, J.D.	Effects of management and climate on elk Brucellosis in the Greater Yellowstone Ecosystem	2007	Ecological Applications	Cross, P.C., Edwards, W.H., Scurlock, B.M., Maichak, E.J., & Rogerson, J.D. (2007). Effects of management and climate on elk Brucellosis in the Greater Yellowstone Ecosystem. Ecological Applications, 17(4), 957-964. https://doi.org/10.1890/06-1603	ACADEMIC	To examine the effect of supplemental feeding and climate on elk brucellosis in the GYE	Y	1955	2006	52	Y	1952	2006	55	N	NA	NA	NA	N	N	NA	NA	NA	N	NA	NA	NA	NA
333	https://doi.org/10.1139/z2012-065	Witt, J.C., Webster, C.R., Froese, R.E., Drummer, T.D., & Vucetich, J.A.	Scale-dependent drivers of ungulate patch use along a temporal and spatial gradient of snow depth	2012	Canadian Journal of Zoology	Witt, J.C., Webster, C.R., Froese, R.E., Drummer, T.D., & Vucetich, J.A. (2012). Scale-dependent drivers of ungulate patch use along a temporal and spatial gradient of snow depth. Canadian Journal of Zoology, 90(8), 972-983. https://doi.org/10.1139/z2012-065	ACADEMIC	Objective was to test the importance of scale in identifying how local-scale factors (within patch: e.g., snow depth, forage availability, quality of winter cover) and the structure of the landscapes surrounding hemlock patches influence patch use by wintering deer.	Y	2005	2008	3	Y	2005	2008	3	N	NA	NA	NA	N	N	NA	NA	NA	N	NA	NA	NA	NA
335	https://doi.org/10.1080/11956860.1996.11682325	Shaefer, J.A., & Messier, F.	Winter activity of muskoxen in relation to foraging conditions	1996	Écoscience	Shaefer, J.A., & Messier, F. (1996). Winter activity of muskoxen in relation to foraging conditions. Écoscience, 3(2), 147-153. https://doi.org/10.1080/11956860.1996.11682325	ACADEMIC	To study winter behavior of muskoxen in relation to environmental conditions.	Y	1991	1993	3	Y	1991	1993	3	N	NA	NA	NA	N	N	NA	NA	NA	N	NA	NA	NA	NA
334	https://doi.org/10.2307/3803137	Sabine, D.L., Morrison, S.F., Whitlaw, H.A., Ballard, W.B., Forbes, G.J., & Bowman, J.	Migration behavior of white-tailed deer under varying winter climate regimes in New Brunswick	2002	The Journal of Wildlife Management	Sabine, D.L., Morrison, S.F., Whitlaw, H.A., Ballard, W.B., Forbes, G.J., & Bowman, J. (2002). Migration behavior of white-tailed deer under varying winter climate regimes in New Brunswick. The Journal of Wildlife Management, 66(3), 718. https://doi.org/10.2307/3803137	ACADEMIC	Objectives were to determine (1) whether deer in 2 areas of differing climate regimes differed with respect to migration strategies, and (2) whether factors influencing migration initiation differed between the 2 areas.	Y	1994	1997	3	Y	1994	1997	3	N	NA	NA	NA	N	N	NA	NA	NA	N	NA	NA	NA	NA
336	https://doi.org/10.2307/3809437	Huggard, D.J.	Effect of snow depth on predation and scavenging by gray wolves	1993	The Journal of Wildlife Management	Huggard, D.J. (1993). Effect of snow depth on predation and scavenging by gray wolves. The Journal of Wildlife Management, 57(2), 382-388. https://doi.org/10.2307/3809437	ACADEMIC	To examine how snow depth effects the kill rate and diet of wolves in Banff National Park.	Y	1985	1990	6	Y	1985	1990	6	N	NA	NA	NA	N	N	NA	NA	NA	N	NA	NA	NA	NA
337	https://doi.org/10.2307/1941454	Frank, D.A., & McNaughton, S.J.	The ecology of plants, large mammalian herbivores, and drought in Yellowstone National Park	1992	Ecology	Frank, D.A., & McNaughton, S.J. (1992). The ecology of plants, large mammalian herbivores, and drought in Yellowstone National Park. Ecology, 73(6), 2043-2058. https://doi.org/10.2307/1941454	ACADEMIC	To examine the effect of large herds of native ungulates on the functional organization of temperate grasslands.	N	1988	1989	2	Y	1988	1989	2	N	NA	NA	NA	N	N	NA	NA	NA	N	NA	NA	NA	NA
338a	https://doi.org/10.1007/s10980-016-0372-z	Street, G.M., Fieberg, J., Rodgers, A.R., Carstensen, M., Moen, R., Moore, S.A., Windels, S.K., & Forester, J.D.	Habitat functional response mitigates reduced foraging opportunity: Implications for animal fitness and space use	2016	Landscape Ecology	Street, G.M., Fieberg, J., Rodgers, A.R., Carstensen, M., Moen, R., Moore, S.A., Windels, S.K., & Forester, J.D. (2016). Habitat functional response mitigates reduced foraging opportunity: Implications for animal fitness and space use. Landscape Ecology, 31, 1939-1953. https://doi.org/10.1007/s10980-016-0372-z	ACADEMIC	To investigate the influence of temperature and time of day on patterns of habitat selection and movement in an endothermic animal, the moose (Alces alces).	Y	2010	2015	6	Y	2010	2015	6	N	NA	NA	NA	N	N	NA	NA	NA	N	NA	NA	NA	NA
338b	https://doi.org/10.1007/s10980-016-0372-z	Street, G.M., Fieberg, J., Rodgers, A.R., Carstensen, M., Moen, R., Moore, S.A., Windels, S.K., & Forester, J.D.	Habitat functional response mitigates reduced foraging opportunity: Implications for animal fitness and space use	2016	Landscape Ecology	Street, G.M., Fieberg, J., Rodgers, A.R., Carstensen, M., Moen, R., Moore, S.A., Windels, S.K., & Forester, J.D. (2016). Habitat functional response mitigates reduced foraging opportunity: Implications for animal fitness and space use. Landscape Ecology, 31, 1939-1953. https://doi.org/10.1007/s10980-016-0372-z	ACADEMIC	To investigate the influence of temperature and time of day on patterns of habitat selection and movement in an endothermic animal, the moose (Alces alces).	Y	1995	2001	7	Y	1995	2001	7	N	NA	NA	NA	N	N	NA	NA	NA	N	NA	NA	NA	NA
339	https://doi.org/10.1038/s41598-018-34822-9	Baudin, S., McIntire, E., St-Laurent, M., & Cumming, S.G.	Compensatory conservation measures for an endangered caribou population under climate change	2018	Nature Scientific Reports	Baudin, S., McIntire, E., St-Laurent, M., & Cumming, S.G. (2018). Compensatory conservation measures for an endangered caribou population under climate change. Nature Scientific Reports, 8: 16438. https://doi.org/10.1038/s41598-018-34822-9	ACADEMIC	To explore compensatory conservation measures for climate change impacts on boreal caribou.	Y	NS	NS	NS	N	NA	NA	NA	Y	2000	2080	Current climate, low, medium, and high climate change	N	Y	Simulated the potential state of caribou habitat in 2080 for each climate scenario	80	year(s)	N	NA	NA	NA	NA
[truncated: 696 more rows]

## Sheet: Data Sheet 2 - PECO
	Study area													Population							Exposure								Comparator			Outcome						Additional comments
[truncated: 2,525 more rows]
