# Supplementary material for: Existing evidence on the effects of climate variability and climate change on ungulates in North America: a systematic map
Source: Environ Evid. 2024 Apr 4;13:8. doi: 10.1186/s13750-024-00331-8 (PMC11378825; doi:10.1186/s13750-024-00331-8)
Supplement: Supplementary file 7 — Additional file 7. Database codebook. [file 13750_2024_331_MOESM7_ESM.xlsx]

## Sheet: READ ME
Additional file 7. Database codebook
READ ME
Sheet Name	Description
Field Definitions	A description of the columns used in the Article Database.
Codes 1	A description of the codes used in the Article Database.
Codes 2 - Climate Variables	A description of the direct climate variable codes used in the Article Database.
Codes 3 - Outcome Variables	A description of the outcome level 1, 2, and 3 variable codes used in the Article Database.

## Sheet: Field Definitions
Article database field definitions
DATA SHEET 1 - Citations
VARIABLE	DESCRIPTION	FORMAT
Bibliographic information
Study ID	Unique numeric ID assigned to each article. Letters are used to denote when multiple rows are used for data entry in Data Sheet 1 (e.g., if an article has multiple start and end dates). For example, Study ID 1a and 1b represent a single article that had two different sets of observational monitoring dates.	Alphanumeric
Link	DOI or URL link for the article	Open-ended
Author(s)	Author names	Open-ended
Title	Title of the article	Open-ended
Year	Publication year	YYYY
Publication source	Journal or publication name	Open-ended
Citation	Full citation of article	Open-ended (APA style)
Literature type	Identifies if the article is academic (e.g., journal article) or grey literature.	CODED
Study summary
Objective	Free text description of the study's objective	Open-ended
Climate focus	Denotes whether understanding the effects of climate was a primary objective of the article (climate focus = Y) or a secondary objective of the article (climate focus=N).	Yes/No
Climate data
Start date (climate)	Start date of exposure variable monitoring	YYYY
End date (climate)	End date of exposure variable monitoring	YYYY
Duration (climate) in years	Duration of the climate data, in number of years.	Numeric
Observational studies
Observational	Identifies if the article has an observational study design (i.e., an empirical study contrasting selected groups from a population. Includes field studies collecting and analyzing GPS collar data).	Yes/No
Start date (monitoring)	Start date of species monitoring	YYYY
End date (monitoring)	End date of species monitoring	YYYY
Duration (monitoring) in years	Duration of the monitoring period, in number of years.	Numeric
Projected studies
Projected	Identifies if the article has a projected study design (i.e., a study that uses modeling to project potential future changes).	Yes/No
Start date (projected)	Start date of the projection period	YYYY
End date (projected)	End date of the projection period	YYYY
Climate Scenario	Climate scenarios listed for the corresponding dates in study	Open-ended
Experimental & simulated studies
Experimental	Identifies if the article has an experimental study design (i.e., an empirical study in which events are controlled by the observer).	Yes/No
Simulated	Identifies if the article has a simulated study design (i.e., a simulated study in which events are reproduced under test conditions).	Yes/No
Description of experimental or simulated elements	Brief description of the experimental and/or simulated elements of the article	Open-ended
Duration (experimental or simulated)	Duration of experiment or simulation	Numeric
Duration unit	Unit of experiment or simulation duration	Open-ended
TEK studies
TEK	Identifies if the article has a traditional ecological knowledge study design (i.e., a study in which knowledge is gathered by Indigenous communities through direct contact with the environment).	Yes/No
Start date (TEK)	Start date of traditional ecological knowledge monitoring	YYYY
End date (TEK)	End date of traditional ecological knowledge monitoring	YYYY
Duration (TEK) in years	Duration of traditional ecological knowledge monitoring period, in number of years.	Numeric
Notes
Notes	Additional information about the study design that may be relevant but is not captured by other fields.	Open-ended
DATA SHEET 2 - PECO
Study ID	Unique ID assigned to each article.	Alphanumeric
Study area
Country	Country in which study is located	CODED
State or province	U.S. state, Mexican state, Canadian province, or Greenland municipality in which study is located	CODED
Site name	Name of the study site or area in which study took place (e.g., Yellowstone National Park)	Open-ended
Latitude	The latitude(s) given for the study area, in decimal degrees.	Decimal degrees
Longitude	The longitude(s) given for the study area, in decimal degrees.	Decimal degrees
Coordinate notes	Any notes that may be useful to describe the latitude and longitude fields, for example that a centerpoint of a county was used or a range of coordinates were used.	Open-ended
Article centerpoint latitude	The geocoded centerpoint latitude for the study in decimal degrees. For studies that did not provide a centerpoint location, the centerpoint value was calculated.	Decimal degrees
Article centerpoint longitude	The geocoded centerpoint longitude for the study in decimal degrees. For studies that did not provide a centerpoint location, the centerpoint value was calculated.	Decimal degrees
Article centerpoint coordinate notes	Notes describing the process used to obtain study centerpoints.	Open-ended
Article centerpoint spatial scale	Identifies the geographic area that the centerpoint represents (e.g., a single study area, multiple study areas, continental U.S., etc.)	CODED
Terrestrial ecoregion level I	Terrestrial ecoregion level I as defined by http://www.cec.org/north-american-environmental-atlas/terrestrial-ecoregions-level-i/	CODED
Terrestrial ecoregion level II	Terrestrial ecoregion level II as defined by http://www.cec.org/north-american-environmental-atlas/terrestrial-ecoregions-level-ii/	CODED
Climate zone	Climate zone as defined by the Köppen-Geiger classification: http://koeppen-geiger.vu-wien.ac.at/usa.htm	CODED
Population
No. of focal ungulate species	Number of ungulate species examined in relation to climate variables	Numeric
Species (scientific)	Scientific name of the species	Open-ended
Species (common)	Common name of the species	Open-ended
Subspecies (scientific)	Scientific name of the subspecies, if specified	Open-ended
Population name	Name of the population being studied, if specified, and as characterized in the paper (e.g., Ya Ha Tinda herd).	Open-ended
Age class	Age class of the individuals being studied	CODED
Sex class	Sex class of the individuals being studied	CODED
Exposure
Exposure description	Free-text description of the exposure variables	Open-ended
Direct climate variable season	Season during which exposure variable was measured	CODED
Direct climate variable season description	Free-text description of how the exposure season was defined, such as the months defining the season (e.g., "Winter: JAN-MAR").	Open-ended
Direct climate variable	The direct climate variables that the species was exposed to	CODED
Direct climate variable derivative	The direct climate variable derivatives that were measured in relation to relevant populations and outcomes.	CODED
Secondary climate variable season	Season during which secondary variable was measured	CODED
Secondary climate variable season description	Free-text description of how the secondary variable season was defined, such as the months defining the season (e.g., "Spring: MAR-MAY").	Open-ended
Secondary climate variable	The secondary climate variables that were measured in relation to relevant populations and outcomes. Secondary variables were only included when they were linked to changes in direct climate variables (e.g., a study examining the effects of climate-driven changes in plant phenology on ungulate migration).	CODED
Comparator
Comparator description	Free-text description of the comparator used	Open-ended
Comparator type	Identifies whether the link between the direct climate variable and outcome variables is quantified, inferred, or projected.	CODED
Temporal scale	Identifies whether the link between the direct climate variable and outcome variable was measured within years (e.g., between spring and fall) or between years (e.g., between 2000 and 2002).	CODED
Outcome
Outcome description	Free-text description of the outcome variables that were measured	Open-ended
Outcome season	Season during which outcome variables were measured	CODED
Outcome season description	Free-text description of how the outcome season was defined, such as the months defining the season (e.g., "Winter: JAN-MAR").	Open-ended
Outcome level 1	The outcome level 1 variables being measured.	CODED
Outcome level 2	The outcome level 2 variables being measured. Level-2 outcomes are nested within level-1 outcomes.	CODED
Outcome level 2 linkage	Used to link an outcome variable in which data entry was split between two or more rows due to multiple age and sex class combinations. For example, an article described as examining “calf:cow ratios” is examining adult females and juvenile males and females. Because of these two different age and sex class combinations, data entry is split across two rows (row 1=adult females; row 2=juvenile mal…	Alphabetical
Additional comments
Management implications	Identifies if the article includes management implications that are relevant to our population, exposure, and outcome variables.	Yes/No
Other articles notes	Any additional comments that may be relevant but not captured in other fields.	Open-ended
Data entry info
Data entry notes	Comments concerning data entry.	Open-ended

## Sheet: Codes 1
Article database codes
General codes (can be used in any field)
NA	Not applicable
NS	Not specified - information may have been collected but was not reported; information was reported but is difficult to interpret
Literature type
ACADEMIC	The article is a peer-reviewed publication
GREY	The article is grey literature (e.g. agency report, thesis, conference proceeding)
Country
US	United States
CAN	Canada
MEX	Mexico
GREEN	Greenland
State or province
Multiple	U.S., Canada, Mexico two-letter codes can be found here: https://ask.fmcsa.dot.gov/euf/assets/mcmiscatalog/states.html. Note 1: "MX_" was added as a prefix to the two-letter code, due to overlap with some US codes. Note 2: "NSc" was used for "Nova Scotia" to avoid confusion with the code for "Not Specified".
Multiple	Greenland full municipality names were used and can be found here: https://geology.com/world/map-of-greenland-municipalities.jpg
Article centerpoint spatial scale
1	Single site (in a single state/province or spanning multiple states/provinces)
2A	Multi-site, single state/province
2B	Multi site, multi-state/province
3A	National (across range within a single country)
3B	National (across range spanning multiple countries)
Terrestrial ecoregion level I
Multiple	See CEC North American Atlas "Terrestrial Ecoregions Level I" codes: http://www.cec.org/north-american-environmental-atlas/terrestrial-ecoregions-level-i/
Terrestrial ecoregion level II
Multiple	See CEC North American Atlas "Terrestrial Ecoregions Level II" codes: http://www.cec.org/north-american-environmental-atlas/terrestrial-ecoregions-level-ii/
Climate zone
Multiple	See Koppen-Geiger code list: http://koeppen-geiger.vu-wien.ac.at/usa.htm
Age class
ADULT	Adult (breeding eligible)
JUVENILE	Juvenile (non-breeding eligible). Includes neonate, yearling, calves, fawns.
Sex class
FEMALE	Female
MALE	Male
Season (direct climate variable, secondary climate variable, or outcome variable)
WINTER	Winter
SPRING	Spring
SUMMER	Summer
FALL	Fall
ANNUAL	Variable measured for the entire year
Direct climate variables
TEMP	Temperature
PRECIP	Precipitation
CLIM	Climate index (e.g., ENSO). Specifically, direct climate variable derivatives J2, J3, J4, J5, J6, J8, J10, and J11 are classified as "CLIM". See "Codes 2 - Climate Variables" for variable definitions.
Direct climate variable derivatives
See sheet "Codes 2 - Climate Variables"
Secondary climate variables
*Variable can also be used as an outcome level 3 variable.
PHEN-G	Plant phenology - green-up. May be measured as NDVI (e.g. rate of NDVI increase; date of spring onset)
PHEN-S	Plant phenology - senescence. May be measured as NDVI (e.g. rate of NDVI decrease; end of season)
WILDFIRE	Wildfire
INVASIVE	Invasive species
INSECT	Insect harassment
SEA-ICE	Sea ice
FRESH-ICE	Freshwater ice
PRED*	Predation [Note: selected as secondary variable ONLY IF the paper quantifies the impacts of changes in PRED on ungulates. If PRED is the end point, enter as an Outcome variable].
DIS*	Disease [Note: selected as secondary variable ONLY IF the paper quantifies the impacts of changes in DIS on ungulates. If DIS is the end point, enter as an Outcome variable].
PAR*	Presence or abundance of parasites on ungulates [Note: selected as secondary variable ONLY IF the paper quantifies the impacts of changes in PAR on ungulates. If PAR is the end point, enter as an Outcome variable].
HARV*	Harvest/hunting [Note: selected as secondary variable ONLY IF the paper quantifies the impacts of changes in HARV on ungulates. If HARV is the end point, enter as an Outcome variable].
WVC*	Wildlife-vehicle collisions [Note: selected as secondary variable ONLY IF the paper quantifies the impacts of changes in WVC on ungulates. If WVC is the end point, enter as an Outcome variable].
FOR-QUAL*	Forage quality [Note: selected as secondary variable ONLY IF the paper quantifies the impacts of changes in FOR-QUAL on ungulates. If FOR-QUAL is the end point, enter as an Outcome variable].
FOR-QUANT*	Forage quantity [Note: selected as secondary variable ONLY IF the paper quantifies the impacts of changes in FOR-QUAL on ungulates. If FOR-QUAL is the end point, enter as an Outcome variable].
HAB*	Habitat type, vegetation composition, habitat area, etc. [Note: selected as secondary variable ONLY IF the paper quantifies the impacts of changes in HAB on ungulates. If HAB is the end point, enter as an Outcome variable].
DIET*	Diet [Note: selected as secondary variable ONLY IF the paper quantifies the impacts of changes in FOR-QUAL on ungulates. If FOR-QUAL is the end point, enter as an Outcome variable].
COMP*	Resource competition [Note: selected as secondary variable ONLY IF the paper quantifies the impacts of changes in FOR-QUAL on ungulates. If FOR-QUAL is the end point, enter as an Outcome variable].
Comparator type
QUANT	The relationship between the exposure variable and the outcome variable is quantitatively measured.
INFER	The relationship between the exposure variable and the outcome variable is inferred/qualitatively measured.
PROJ	The relationship between the exposure variable and the outcome variable is projected (i.e., future change is modeled)
Temporal scale
WITHIN_YR	Within year comparison: Change in outcome variables is measured within a single year
BETWEEN_YR	Between year comparison: Change in outcome variables is measured between more than one year
Outcome levels 1, 2, and 3
See sheet "Codes 3 - Outcome Variables"

## Sheet: Codes 2 - Climate Variables
Direct climate variable derivatives codes
INSTRUCTIONS: With the exception of the "Other/Combined Derivatives" and "Climate Indices" codes, we used Steps 1-3 to build direct climate variable codes that were encountered in articles. For example, the variable "minimum daily temperature" would be coded as Az1.
Direct climate variable derivatives codes
Step 1: Pick your climate variable			Step 2: How was it quantified?			Step 3: What was the time scale?			Other/Combined Derivatives			Climate Indices
A	Temperature (ambient)		z	Minimum		1	Daily		G1	Ice		J1	Drought index (e.g., PDSI, SPI, PZI)
B	Precipitation (type not specified)		y	Maximum		2	Monthly		G2	Drought (not indexed)		J2	Arctic Oscillation Index (AOI)
C	Rainfall		x	Mean		3	Annual		G3	Winter severity (not indexed)		J3	North Atlantic Oscillation Index (NAO)
D	Snowfall		w	Standard deviation		4	Other Time Scale (e.g. seasonal)		G4	Wind (all characteristics - velocity, direction, etc.)		J4	North Pacific Index (NPI)/North Pacific Oscillation (NPO)
E	Snow depth		v	Total		5	NS		G5	Flood		J5	Pacific Decadal Oscillation Index (PDO)
F	Snow		u	NS		6	Weekly		G6	Frost days		J6	Southern Oscillation Index (SOI)
H	Temperature (soil)		t	Presence-absence		7	Hourly		G7	Rain-on-snow events		J7	Winter severity index
K	Freezing rain		s	Difference		8	Decadal		G8	Snow hardness		J8	Pacific/North American (PNA) pattern
L	Temperature (sea surface)		r	Median					G9	Snowline (lowest elevation of spring snow)		J9	Normalized difference snow index (NDSI)
M	Temperature (operative)		q	Coefficient of variation					G10	Snowpack (e.g., SWE, snow density)		J10	Multivariate el nino southern oscillation index (MEI)
O	Temperature (land surface)		p	Other					G11	Sinking snow depth		J11	El nino-southern oscillation index (ENSO)
									G12	Freeze-thaw events
									G13	Snow cover timing (e.g. timing of onset of snow cover, timing of snow melt)
									G14	Humidity (absolute, relative)
									G15	Vapor pressure
									G16	Surface snow melt rate
									G17	Hurricane
									G18	End of continuous snow season
									G19	Evaporation/Evapotranspiration
									G20	Presence/absence of dependable natural or artificial water sources
									G21	Permafrost (e.g. presence/absence; probability, etc.)
									G0	Other

## Sheet: Codes 3 - Outcome Variables
Outcome variable codes
Outcome level 1			Outcome level 2
Code	Description		Code	Description (*Variable can also be used as a secondary climate variable)
PHYS-COND	Physiology & condition		ANT-HOR	Antler or horn metrics (e.g., growth, length, mass, symmetry)
			COND	Nutritional condition (e.g., % body fat, A:C ratios)
			MASS	Body mass or weight
			PHYS	Physiology (e.g., stress hormones, energy expenditure)
			SKEL	Skeletal growth
			PHYS-COND-OTHER	Other growth pattern outcomes
HAB-FOR	Habitat & forage		BEHAV1	Forage/habitat related behavioral patterns (e.g. habitat selection/home range size, traveling within home range, browsing, forage selection, resource selection, refugia, water source visitation)
			COMP*	Resource competition [selected as an outcome ONLY IF the article DOES NOT quantify the impacts of changes in COMP on ungulates. If COMP is an intermediary variable and impacts to ungulates ARE quantified, COMP was entered as a secondary climate variable].
			DIET*	Diet (e.g. composition, quality) [select as outcome ONLY IF the paper DOES NOT quantify the impacts of changes in DIET on ungulates. If DIET is an intermediary variable and impacts to ungulates ARE quantified, enter DIET as a Secondary Variable, and select the appropriate outcome variable].
			FOR-QUAL*	Forage quality [select as outcome ONLY IF the paper DOES NOT quantify the impacts of changes in FOR-QUAL on ungulates. If FOR-QUAL is an intermediary variable and impacts to ungulates ARE quantified, enter FOR-QUAL as a Secondary Variable, and select the appropriate outcome variable].
			FOR-QUANT*	Forage quantity [select as outcome ONLY IF the paper DOES NOT quantify the impacts of changes in FOR-QUANT on ungulates. If FOR-QUANT is an intermediary variable and impacts to ungulates ARE quantified, enter FOR-QUANT as a Secondary Variable, and select the appropriate outcome variable].
			HAB*	Habitat type, vegetation composition, habitat area, etc. [select as outcome ONLY IF the paper DOES NOT quantify the impacts of changes in HAB on ungulates. If HAB is an intermediary variable and impacts to ungulates ARE quantified, enter HAB as a Secondary Variable, and select the appropriate outcome variable].
			PHEN-G*	Plant phenology - green-up. May be measured as NDVI (e.g. rate of NDVI increase; date of spring onset) [select as outcome ONLY IF the paper DOES NOT quantify the impacts of changes in PHEN-G on ungulates. If PHEN-G is an intermediary variable and impacts to ungulates ARE quantified, enter PHEN-G as a Secondary Variable, and select the appropriate outcome variable].
			PHEN-S*	Plant phenology - senescence. May be measured as NDVI (e.g. rate of NDVI decrease; end of season) [select as outcome ONLY IF the paper DOES NOT quantify the impacts of changes in PHEN-S on ungulates. If PHEN-S is an intermediary variable and impacts to ungulates ARE quantified, enter PHEN-S as a Secondary Variable, and select the appropriate outcome variable].
DEM	Demographics		ABUND	Population abundance
			ALR	Age of last reproduction
			BEHAV2	Other behavioral patterns not related to habitat & forage (e.g. resting, vigilance)
			BEHAV3	Grouping dynamics or social organization
			BIRTH-SYNC	Birthing synchrony
			CONN	Population connectivity
			DENS	Population density
			DISTRO	Distribution and range shifts
			FECUND	Fecundity (average number of offspring per female)
			GEST	Gestation (e.g., gestation timing, duration)
			GROWTH	Population growth rate (lambda)
			IMMI	Population immigration
			LIFE	Life expectancy/longevity
			LITTER	Litter size (proportion of triplets/twins/singletons)
			MORT	Mortality
			PART-TIME	Parturition timing (e.g., average date of birth timing)
			PART-SPACE	Parturition location
			PREG	Pregnancy rate
			PROD-RECRUIT	Population productivity (e.g., calf:cow ratio or total number of young born)
			REPRO-PROB	Probability of reproduction (e.g., probability of conception, probability of pregnancy, parturition probability)
			REPRO-SUC	Reproductive success (e.g., birth rate, lactation rate)
			REPRO-OTHER	Other reproduction outcomes
			SIZE	Population size
			STRUC	Population structure (e.g., age structure, sex ratios)
			SURV-A	Survival - adult
			SURV-J	Survival - juvenile
			SURV-NS	Survival - age class not specified
			SYMP	Population sympatry
			VIAB	Long-term viability of the population
			DEM-OTHER	Other population demographics outcomes
DISTUR	Disturbances		DIS*	Disease transmission [selected as an outcome ONLY IF the article DOES NOT quantify the impacts of changes in DIS on ungulates. If DIS is an intermediary variable and impacts to ungulates ARE quantified, DIS was entered as a secondary climate variable].
			HARV*	Harvest or hunting [selected as an outcome ONLY IF the article DOES NOT quantify the impacts of changes in HARV on ungulates. If HARV is an intermediary variable and impacts to ungulates ARE quantified, HARV was entered as a secondary climate variable].
			PAR*	Presence or abundance of parasites on ungulates [selected as an outcome ONLY IF the article DOES NOT quantify the impacts of changes in PAR on ungulates. If PAR is an intermediary variable and impacts to ungulates ARE quantified, PAR was entered as a secondary climate variable].
			PRED*	Predation [selected as an outcome ONLY IF the article DOES NOT quantify the impacts of changes in PRED on ungulates. If PRED is an intermediary variable and impacts to ungulates ARE quantified, PRED was entered as a secondary climate variable].
			WVC*	Wildlife-vehicle collisions [selected as an outcome ONLY IF the article DOES NOT quantify the impacts of changes in WVC on ungulates. If WVC is an intermediary variable and impacts to ungulates ARE quantified, WVC was entered as a secondary climate variable].
MIG-BEHAV	Migratory behavior		DAILY-PROB	Daily probability of migration (as defined by article - e.g., date at which 90% of individuals have completed migration)
			DECISION	Decision to migrate
			DISTANCE	Distance traveled during migration
			DURATION	Duration of migration
			FIDEL	Site fidelity (e.g., whether individuals return to the same winter or summer range each year)
			PROP	Proportion of the population that migrates
			RATE	Rate or speed of migration
			SELEC	Migration route selection
			STOP-USE	Stopover use
			SYNC	Migration synchrony
			TIMING-A	Migration timing - arrival date/end of migration
			TIMING-D	Migration timing - departure date/start of migration
			TIMING-NS	Migration timing - not specified
			MIG-BEHAV-OTHER	Other migratory behavior outcomes
MIG-HAB	Seasonal range and corridor habitat		BEHAV4	Range and corridor related behavioral patterns (e.g., winter/summer range size)
			COR-LOC	Corridor location
			COR-QUAL	Corridor quality
			STOP-LOC	Stopover location
			STOP-QUAL	Stopover habitat quality
			S-RANGE-LOC	Summer range location
			S-RANGE-QUAL	Summer range quality
			W-RANGE-LOC	Winter range location
			W-RANGE-QUAL	Winter range quality
			RANGE-HAB-OTHER	Other migration range and corridor habitat outcomes
