# Supplementary material for: Existing evidence on the effects of climate variability and climate change on ungulates in North America: a systematic map
Source: Environ Evid. 2024 Apr 4;13:8. doi: 10.1186/s13750-024-00331-8 (PMC11378825; doi:10.1186/s13750-024-00331-8)
Supplement: Supplementary file 8 — Additional file 8. Number of articles with at least one study per direct climate variable derivative and secondary climate variable. [file 13750_2024_331_MOESM8_ESM.xlsx]

## Sheet: Sheet1
Additional file 8. Number of articles with at least one study per direct climate variable derivative and secondary climate variable.
Exposure variable	Number of studies
Direct climate variable derivatives
Arctic Oscillation Index (AOI)	7
Drought	59
El nino-southern oscillation index (ENSO)	2
End of continuous snow season	1
Evaporation/Evapotranspiration	3
Flood	2
Freeze-thaw events	6
Freezing rain	4
Frost days	5
Humidity	21
Hurricane	3
Ice	10
Multivariate el nino southern oscillation index (MEI)	1
Normalized difference snow index (NDSI)	3
North Atlantic Oscillation Index (NAO)	20
North Pacific Index (NPI)/North Pacific Oscillation (NPO)	9
Pacific Decadal Oscillation Index (PDO)	15
Pacific/North American (PNA) pattern	1
Permafrost	1
Precipitation - type not specified	234
Presence or absence of dependable natural or artificial water source	2
Rainfall	62
Rain-on-snow events	5
Sinking snow depth	6
Snow - not specific	51
Snow cover timing	10
Snow depth	211
Snow hardness	13
Snowfall	71
Snowpack	81
Southern Oscillation Index (SOI)	6
Surface snow melt rate	1
Temperature - ambient	317
Temperature - land surface	2
Temperature - operative	3
Temperature - sea surface	1
Temperature - soil	5
Vapor pressure	3
Wind	44
Winter severity	113
Other direct climate variable derivatives	16
Not specified	4
Not applicable	1
Secondary climate variables
Disease	3
Forage quality	18
Forage quantity	21
Freshwater ice	1
Habitat	5
Harvest or hunting	1
Insect harassment	8
Presence or absence of parasites	2
Plant phenology – green-up	23
Plant phenology - senescence	2
Predation	26
Resource competition	2
Sea ice	4
Wildfire	3
Wildlife-vehicle collisions	1
