# Supplementary material for: Existing evidence on the effects of climate variability and climate change on ungulates in North America: a systematic map
Source: Environ Evid. 2024 Apr 4;13:8. doi: 10.1186/s13750-024-00331-8 (PMC11378825; doi:10.1186/s13750-024-00331-8)
Supplement: Supplementary file 9 — Additional file 9. List of outcome variables used in the systematic map. [file 13750_2024_331_MOESM9_ESM.xlsx]

## Sheet: Sheet 1
Additional file 9. List of outcome variables used in the systematic map.
Physiology & condition
Antler or horn metrics
Body mass or weight
Nutritional condition
Physiology
Skeletal growth
Other growth pattern outcomes
Habitat & forage
Diet
Forage or habitat related behavioral patterns
Forage quality
Forage quantity
Habitat type or vegetation composition
Plant phenology - green-up
Plant phenology - senescence
Resource competition
Population demographics
Age of last reproduction
Behavioral patterns not related to forage or habitat
Birthing synchrony
Distribution or range shifts
Fecundity
Gestation
Grouping dynamics or social organization
Life expectancy or longevity
Litter size
Long-term viability of the population
Mortality
Parturition location
Parturition timing
Population abundance
Population connectivity
Population density
Population growth rate (lambda)
Population immigration
Population productivity
Population size
Population structure
Population sympatry
Pregnancy rate
Probability of reproduction
Reproductive success
Survival - adult
Survival - age class not specified
Survival - juvenile
Other reproduction outcomes
Other population demographics outcomes
Disturbances
Disease transmission
Harvest or hunting
Predation
Presence or absence of parasites
Wildlife-vehicle collisions
Migratory behavior
Daily probability of migration
Decision to migrate
Distance traveled during migration
Duration of migration
Migration route selection
Migration synchrony
Migration timing - arrival date/end of migration
Migration timing - departure data/start or migration
Migration timing - not specified
Proportion of population that migrates
Rate or speed of migration
Site fidelity
Other migratory behavior outcomes
Seasonal range & corridor habitat
Range and corridor related behavioral patterns
Summer range location
Summer range quality
Winter range location
Winter range quality
